# Supplementary material for: Evidence that the TRPV1 S1-S4 membrane domain contributes to thermosensing
Source: Nat Commun. 2020 Aug 20;11:4169. doi: 10.1038/s41467-020-18026-2 (PMC7441067; doi:10.1038/s41467-020-18026-2)
Supplement: Supplementary file 4 — Source Data [file 41467_2020_18026_MOESM4_ESM.xlsx]

## Sheet: Fig 1b
	Helix	Loop	Coil
418	0.333	0.333	0.333
419	0.887	0.105	0.009
420	0.954	0.046	0
421	0.961	0.039	0
422	0.95	0.05	0
423	0.928	0.072	0
424	0.905	0.095	0
425	0.859	0.141	0
426	0.846	0.153	0.001
427	0.952	0.048	0
428	0.986	0.013	0.001
429	0.971	0.029	0
430	0.973	0.027	0
439	0.943	0.05	0.007
440	0.978	0.022	0
441	0.972	0.027	0.001
445	0.987	0.012	0.001
446	0.982	0.018	0.001
447	0.987	0.013	0
448	0.988	0.012	0
449	0.985	0.014	0.001
450	0.994	0.006	0
451	0.985	0.015	0
452	0.96	0.039	0.001
453	0.928	0.072	0
454	0.773	0.221	0.006
455	0.334	0.654	0.012
456	0.128	0.868	0.004
457	0.138	0.83	0.032
458	0.154	0.808	0.038
459	0.266	0.674	0.06
460	0.121	0.852	0.027
461	0.075	0.896	0.029
462	0.096	0.889	0.015
463	0.072	0.881	0.047
464	0.132	0.838	0.029
465	0.049	0.911	0.04
466	0.12	0.81	0.07
467	0.371	0.562	0.067
468	0.492	0.473	0.035
469	0.678	0.313	0.01
470	0.801	0.197	0.001
471	0.85	0.147	0.003
472	0.933	0.067	0
473	0.959	0.041	0
474	0.967	0.033	0
475	0.977	0.023	0
476	0.946	0.054	0
477	0.925	0.073	0.002
478	0.978	0.022	0
479	0.996	0.004	0
480	0.991	0.009	0
481	0.986	0.013	0
482	0.994	0.006	0
483	0.972	0.028	0
484	0.932	0.068	0
485	0.887	0.113	0
486	0.958	0.042	0
487	0.975	0.024	0
488	0.844	0.143	0.013
489	0.548	0.361	0.09
490	0.506	0.443	0.051
491	0.867	0.128	0.005
492	0.902	0.098	0
493	0.977	0.023	0
494	0.994	0.006	0
495	0.922	0.078	0
496	0.823	0.134	0.042
502	0.883	0.111	0.006
503	0.975	0.025	0
504	0.993	0.007	0
505	0.983	0.017	0
506	0.974	0.026	0
507	0.979	0.021	0
508	0.97	0.03	0
509	0.963	0.037	0
510	0.977	0.023	0
511	0.991	0.009	0
512	0.991	0.009	0
513	0.977	0.023	0
514	0.983	0.017	0
515	0.993	0.007	0
516	0.991	0.009	0
517	0.993	0.006	0
518	0.995	0.005	0
519	0.987	0.013	0
520	0.947	0.053	0
521	0.767	0.232	0.001
522	0.558	0.417	0.025
523	0.852	0.127	0.021
524	0.97	0.03	0
525	0.982	0.018	0
526	0.977	0.023	0
527	0.988	0.012	0.001
528	0.99	0.01	0
529	0.887	0.099	0.014
530	0.574	0.403	0.023
531	0.405	0.5	0.095
532	0.532	0.405	0.062
533	0.889	0.103	0.008
534	0.978	0.022	0
535	0.986	0.012	0.002
536	0.991	0.009	0
537	0.983	0.017	0.001
538	0.989	0.011	0
539	0.988	0.012	0
540	0.978	0.021	0.001
541	0.988	0.012	0
542	0.979	0.02	0.001
543	0.986	0.014	0
544	0.974	0.026	0
545	0.941	0.059	0
546	0.87	0.125	0.005
547	0.694	0.293	0.013
548	0.656	0.338	0.005
549	0.939	0.06	0
550	0.981	0.019	0
551	0.972	0.028	0
552	0.941	0.059	0
553	0.927	0.072	0.001
554	0.917	0.081	0.002
555	0.85	0.15	0
556	0.722	0.275	0.003
557	0.554	0.426	0.02
558	0.333	0.333	0.333

## Sheet: Fig 1c
		H/D exchange factor	error
L	419	0.58	0.06
N	420	0.5	0.05
R	421	0.46	0.05
L	422	0.45	0.05
N	425	0.54	0.06
W	427	0.57	0.06
D	428	0.5	0.07
R	429	0.49	0.09
L	440	0.46	0.04
V	441	0.45	0.04
I	448	0.24	0.06
F	449	0.5	0.12
T	450	0.46	0.02
A	452	0.43	0.06
A	453	0.49	0.04
Y	454	0.51	0.06
R	456	0.6	0.13
D	459	0.68	0.06
G	460	0.45	0.05
L	461	0.73	0.08
F	464	0.61	0.07
K	465	0.64	0.09
M	466	0.71	0.08
E	467	0.82	0.04
K	468	0.81	0.05
T	469	0.53	0.04
G	470	0.54	0.07
D	471	0.68	0.09
Y	472	0.63	0.06
R	474	0.49	0.05
T	476
G	477	0.47	0.07
E	478	0.48	0.06
I	479	0.64	0.04
L	480	0.43	0.04
S	481	0.44	0.06
V	482	0.41	0.06
G	485	0.47	0.03
Y	487	0.32	0.05
R	491	0.51	0.05
G	492	0.71	0.09
I	493	0.41	0.05
Y	495	0.58	0.05
F	496	0.65	0.07
M	503	0.72	0.07
T	505	0.49	0.04
L	506	0.52	0.06
D	509	0.51	0.06
S	510	0.53	0.05
Y	511	0.53	0.08
S	512	0.54	0.07
E	513	0.46	0.05
F	517	0.42	0.06
L	518	0.53	0.05
Q	519	0.42	0.04
L	521	0.43	0.08
F	522	0.48	0.06
L	524	0.47	0.04
A	525	0.48	0.06
T	526	0.43	0.05
V	527	0.49	0.03
L	534	0.47	0.04
Y	537	0.46	0.06
V	538	0.44	0.04
A	539	0.48	0.05
S	540	0.47	0.04
M	541	0.39	0.05
V	542	0.44	0.03
S	544	0.39	0.05
L	545	0.42	0.05
A	546	0.41	0.04
G	548	0.41	0.06
W	549	0.47	0.08
T	550	0.48	0.05
N	551	0.48	0.05
M	552	0.42	0.06
L	553	0.43	0.04
Y	554	0.49	0.05
Y	555	0.48	0.05
T	556	0.49	0.06
R	557	0.55	0.06
G	558	0.53	0.05
indole
W	427	0.55	0.06
W	549	0.52	0.04

## Sheet: Fig 1e
CAP mol%	Y511	S512	A546	T550
0	0	0	0	0
0.001	0.2157	0.2324	0.2033	0.2302
0.002	0.2728	0.2933	0.333	0.3465
0.005	0.5251	0.5469	0.5304	0.6312
0.012	0.6591	0.708	0.7127	0.7432
0.015	0.8096	0.8417	0.7661	0.8398
0.025	0.9352	0.8846	0.8834	0.9092
0.075	0.8547	0.9051	0.8734	0.9109
0.125	0.6696	0.8721	0.8174	0.8093
0.225	1	1	1	1
0.723	0.8796	0.9925	0.9316	0.9107

## Sheet: Fig 2a
Temperature	2016_11_29_1	2016_11_29_2	2016_12_02_2	2016_12_08_2	2016_12_14_1	avg	sem
20	5.6205	10.8759	6.65338	20.2825	4.79562	9.64558	2.85774		1. Steady-state currents from +60 mV were taken from each of these cells and normalized to the membrane capacitance
25	5.66441	12.694	8.30298	29.6255	8.53247	12.9639	4.31467		2. These values were fit to a two-state Boltzmann to find the projected maximum value, then the currents were normalized to this max value
30	8.65031	15.486	12.8119	55.1664	14.418	21.3065	8.54447
35	14.4684	17.0769	26.806	100.379	34.3167	38.6095	15.8425
40	88.1277	134.212	98.2061	273.297	75.0795	133.784	36.2357
45	110.434	246.835	166.912	292.358	78.1624	178.94	40.291
max from fit	111.224	251.262	187.018	295.724	79.9472	111.122	268.115
	normalized to max
Temperature	2016_11_29_1	2016_11_29_2	2016_12_02_2	2016_12_08_2	2016_12_14_1	avg	sem
20	0.0505331	0.0432853	0.0355761	0.0685859	0.0599848	0.051593	0.00585604		Normalized values were averaged and these were plotted for Figure 5.2 in the dissertation
25	0.0509279	0.050521	0.0443966	0.10018	0.106726	0.0705503	0.0135219
30	0.0777736	0.0616331	0.068506	0.186547	0.180344	0.114961	0.028093
35	0.130083	0.0679643	0.143333	0.339437	0.429242	0.222012	0.0689582
40	0.792343	0.534153	0.525115	0.924163	0.939113	0.742977	0.0907761
45	0.992896	0.982382	0.892489	0.988621	0.977675	0.966813	0.0187621

## Sheet: Fig 2b
Temperature	MRE at 221 nm
10	-11.6665
11	-11.6853
12	-11.6598
13	-11.6051
14	-11.659
15	-11.5565
16	-11.5332
17	-11.5551
18	-11.4783
19	-11.4664
20	-11.2968
21	-11.4019
22	-11.2903
23	-11.2803
24	-11.2935
25	-11.0832
26	-11.0002
27	-11.0649
28	-10.9453
29	-10.8225
30	-10.6767
31	-10.8337
32	-10.5802
33	-10.6103
34	-10.462
35	-10.3397
36	-10.3835
37	-10.2439
38	-10.1293
39	-10.1622
40	-10.1348
41	-10.0539
42	-9.8846
43	-9.7998
44	-9.8572
45	-9.6528
46	-9.5962
47	-9.557
48	-9.5719
49	-9.4781
50	-9.4325
51	-9.3932
52	-9.2981
53	-9.2362
54	-9.2328
55	-9.2036
56	-9.211
57	-9.2037

## Sheet: Fig 2c
	8.2°C	8.2°C	8.2°C			17.7°C	17.7°C	17.7°C		24.2°C	24.2°C	24.2°C		33.3°C	33.3°C	33.3°C		41.1°C	41.1°C	41.1°C		52°C	52°C	52°C
wavelength (nm)	blank	sample	smoothed			blank	sample	smoothed		blank	sample	smoothed		blank	sample	smoothed		blank	sample	smoothed		blank	sample	smoothed
300	24138.9	49643.5				24138.9	58472.6			24138.9	59850.3			24138.9	63632.7			24138.9	65017.1			24138.9	60631.4
301	12626	32672.3				12626	34178.4			12626	34945.2			12626	35362.8			12626	35507.5			12626	33292.9
302	3409.08	19032.3				3409.08	16956.7			3409.08	15748.3			3409.08	14244.5			3409.08	12869.7			3409.08	11464.7
303	1905.96	18383.9				1905.96	15651.5			1905.96	13909			1905.96	11691.1			1905.96	10481			1905.96	8808.49
304	1796.85	20029.5				1796.85	16721.6			1796.85	14591.1			1796.85	12530.4			1796.85	10925.5			1796.85	9017.47
305	1701.77	21302.2	18797.2			1701.77	17837.7	14091.1		1701.77	15675.7	11623.2		1701.77	12826.4	10835.7		1701.77	11325.8	9107.15		1701.77	9280.74	7078.31
306	1691.76	22594.1	20643.6			1691.76	18911.1	16119.5		1691.76	16491.6	13461.8		1691.76	13542.3	11671.7		1691.76	11957.7	9652.75		1691.76	9861.67	7517.3
307	1652.72	24318.2	22567.7			1652.72	19936.5	18023.7		1652.72	17432	15318.2		1652.72	14414.8	12492.6		1652.72	12517.3	10205		1652.72	10171.3	7948.74
308	1645.72	25455	24072.6			1645.72	21247.6	19240.6		1645.72	18437.4	16341.7		1645.72	15093	13298.5		1645.72	13043.9	10763.8		1645.72	10438.8	8372.64
309	1626.7	26849	25505			1626.7	22325.9	20361		1626.7	19484.8	17315.3		1626.7	15889.5	14089.3		1626.7	13464.8	11329.3		1626.7	10945.6	8788.99
310	1606.68	28325.3	26916.3			1606.68	23342.1	21501.1		1606.68	20371.1	18287.3		1606.68	16601.6	14865.1		1606.68	14214.2	11901.4		1606.68	11371.1	9197.79
311	1644.72	29938.7	28345.9			1644.72	24604.9	22655		1644.72	21052.5	19232		1644.72	17570.2	15659.8		1644.72	14725.1	12454.3		1644.72	11733.3	9565.74
312	1644.72	31409.2	29788.4			1644.72	25641.5	23830.9		1644.72	22078	20234.1		1644.72	18447.5	16389		1644.72	15327.9	13064.1		1644.72	12158	9984.24
313	1643.72	32625.5	31278.4			1643.72	26837.9	24981.1		1643.72	23494.9	21189.8		1643.72	19034.3	17116		1643.72	15802.8	13670.5		1643.72	12703.6	10445.8
314	1672.74	33916.8	32733.4			1672.74	28123.3	26122.9		1672.74	24266.6	22115.8		1672.74	19500	17815.8		1672.74	16273.7	14277		1672.74	13021.7	10821.2
315	1658.73	35683.7	34067.4			1658.73	29153.7	27192.2		1658.73	24948.3	23078.4		1658.73	20453	18461.9		1658.73	17334.1	14822		1658.73	13238.2	11206.5
316	1648.72	37022	35295			1648.72	30246.6	28173.8		1648.72	26279.1	24011.4		1648.72	20834.1	19100.7		1648.72	17829.7	15440.2		1648.72	13973.5	11595.4
317	1623.7	38009.2	36438.5			1623.7	30975.2	29032.5		1623.7	26580.3	24739.2		1623.7	21606.7	19714.6		1623.7	18076	15987.1		1623.7	14281.7	12011.2
318	1699.77	39087.7	37540.7			1699.77	31764	29777.7		1699.77	27546.9	25406.7		1699.77	22267.2	20295.8		1699.77	18708.1	16465.6		1699.77	14333.1	12380.5
319	1702.77	39645.1	38424.5			1702.77	32355.9	30437.9		1702.77	28386.2	26055.9		1702.77	22695.3	20811.4		1702.77	19118.1	16885		1702.77	15016.4	12750
320	1662.73	40534.5	39048.7			1662.73	32955.1	31016		1662.73	28605.4	26532.8		1662.73	23326.9	21224.9		1662.73	19749.6	17195		1662.73	15349.1	13079.2
321	1830.89	41455	39516.6			1830.89	33499.5	31547.2		1830.89	28917.1	26971		1830.89	23618.5	21650.6		1830.89	19778.9	17471.8		1830.89	15921.8	13368.6
322	2030.09	42192	39953.8			2030.09	34369.8	31992.4		2030.09	29982.4	27340.2		2030.09	24073.1	21920.3		2030.09	20290.2	17747.5		2030.09	16038.7	13597.9
323	2402.53	42257.4	40244.2			2402.53	35116.3	32283.3		2402.53	30391.9	27608.3		2402.53	24773	22155		2402.53	21030.2	17957.2		2402.53	16738.8	13804.2
324	2911.24	42906.7	40474			2911.24	35800.9	32562.8		2911.24	30952.8	27816.6		2911.24	25561.4	22335		2911.24	21583.4	18160.2		2911.24	17412.8	13866.7
325	3437.13	43746.5	40642.1			3437.13	36575.4	32779.5		3437.13	32186.1	27960.8		3437.13	26285.2	22453.3		3437.13	22208.6	18282.2		3437.13	18068.9	13948.5
326	4029.3	44900.9	40709.6			4029.3	36904.7	32819.8		4029.3	32280.7	28143		4029.3	26630	22610.2		4029.3	23260.1	18477.2		4029.3	18364.7	14040.7
327	4224.72	44745.3	40831.6			4224.72	37149.4	32834.9		4224.72	32895.1	28121.5		4224.72	27166.5	22701		4224.72	23449.4	18615.9		4224.72	18940.4	14158.4
328	4454.25	45253.1	40850.6			4454.25	37918.4	32801.6		4454.25	32926.6	28186.2		4454.25	27398.8	22742.1		4454.25	23770.3	18703.4		4454.25	19124.2	14243.6
329	4421.17	45191.7	40751.6			4421.17	37450.2	32723.9		4421.17	32850.3	28137.2		4421.17	27464.7	22783.2		4421.17	23603.3	18803.9		4421.17	19457.6	14363.3
330	3969.17	44140.4	40539.1			3969.17	36464.3	32578.2		3969.17	32846.2	28026.3		3969.17	27148.2	22861.7		3969.17	23564.8	18862.9		3969.17	19067.6	14531.7
331	3616.46	43912.3	40238.6			3616.46	36631.5	32411		3616.46	31617.6	28028.1		3616.46	26608.7	22911.6		3616.46	23107.2	18848.1		3616.46	18742.4	14676.4
332	3041.45	42380.1	39911.5			3041.45	35400.5	32162.9		3041.45	31521	27873.9		3041.45	26080.4	22885.9		3041.45	22396.8	18857.6		3041.45	18307.2	14732.9
333	2509.67	41992.6	39472.4			2509.67	34617.3	31855.5		2509.67	30399	27734.7		2509.67	25645.5	22779.6		2509.67	21997.1	18832.8		2509.67	17882.1	14724.4
334	1963.02	40863.4	38975.3			1963.02	33725.4	31564.4		1963.02	29990.5	27486.1		1963.02	25021.3	22670.1		1963.02	21296.2	18766.4		1963.02	17337.1	14670.6
335	1756.82	40059.6	38459.4			1756.82	33262.4	31195.6		1756.82	29599.5	27159.4		1756.82	24360.8	22502.1		1756.82	20897.8	18602.1		1756.82	16768	14590.8
336	1556.64	39168.3	37778.5			1556.64	32695.7	30703.5		1556.64	28643	26881.7		1556.64	24031.6	22249.6		1556.64	20674.3	18439.4		1556.64	16537	14468
337	1525.62	38513.2	37083.6			1525.62	32089.5	30270.8		1525.62	28398.3	26420.8		1525.62	23517.2	21953.3		1525.62	20380.2	18229.5		1525.62	16218.3	14316.7
338	1437.55	37496.1	36256.6			1437.55	31318.7	29747.8		1437.55	27672.7	25958.7		1437.55	23543.5	21589.2		1437.55	19955.7	17939.3		1437.55	16285.8	14155.6
339	1368.5	36730.4	35476.5			1368.5	30783.1	29108.9		1368.5	27230.4	25360.5		1368.5	22740.8	21149.6		1368.5	19555.6	17605.8		1368.5	15843.1	13962.4
340	1448.56	35739.8	34680.2			1448.56	30288.2	28491.6		1448.56	26808.4	24805.3		1448.56	22307.7	20769.2		1448.56	19353.5	17286		1448.56	15774.5	13755.5
341	1472.57	35114.3	33800.7			1472.57	29653.3	27775		1472.57	26078.4	24269.2		1472.57	22196.4	20324.2		1472.57	19013.1	16932		1472.57	15612.2	13479.1
342	1576.66	34506.3	32898.1			1576.66	28961.8	27144		1576.66	25564.4	23694.8		1576.66	21547	19899.6		1576.66	18669.7	16598.7		1576.66	15348	13184.4
343	1422.54	33459.8	32053.3			1422.54	27964	26533.1		1422.54	24882.5	23164.1		1422.54	20918	19462		1422.54	18208.2	16277		1422.54	14741.3	12920.5
344	1477.58	32477	31209.5			1477.58	27829	25882.6		1477.58	24633.2	22611.4		1477.58	21048.4	19098		1477.58	18226.4	16013.4		1477.58	14590.1	12656.6
345	1481.58	31348.2	30375.7			1481.58	26691.8	25211.2		1481.58	23989.1	22119.2		1481.58	20334.7	18728.7		1481.58	17698.4	15687		1481.58	14376.5	12429
346	1408.53	30793.2	29548.6			1408.53	26690.8	24601.7		1408.53	23489.9	21675.9		1408.53	20018.4	18312.4		1408.53	17385.5	15363.2		1408.53	14189.1	12173
347	1321.46	30097.2	28740.3			1321.46	25641.5	24021.6		1321.46	22882.5	21148.5		1321.46	19542.4	17960.3		1321.46	17049.5	15084.8		1321.46	14108.5	11994.1
348	1425.54	29268.4	27966			1425.54	24899.7	23353.4		1425.54	22446.3	20657.1		1425.54	19150.5	17535.1		1425.54	16931.5	14784.3		1425.54	13554.4	11802.2
349	1420.53	28397.3	27168.8			1420.53	24288.8	22703.5		1420.53	22085.1	20128.6		1420.53	18817.1	17107.1		1420.53	16156.7	14455.3		1420.53	13647.1	11549.6
350	1398.52	27768.1	26428.1			1398.52	23962.7	22073.2		1398.52	21420.6	19635.6		1398.52	18244.6	16766.5		1398.52	16176.9	14172.9		1398.52	13069	11309.4
351	1391.51	26754.7	25595.2			1391.51	23115.3	21427.3		1391.51	20656.2	19087.5		1391.51	18036.6	16407.3		1391.51	16064	13905.5		1391.51	13201.9	11096.4
352	1391.51	25976	24825.9			1391.51	22266.2	20854.7		1391.51	20614.7	18563.3		1391.51	17545	16025.8		1391.51	15543.6	13595.7		1391.51	12675.4	10857.1
353	1373.5	25173.3	24114.5			1373.5	22177.2	20313.5		1373.5	19746.5	18015.2		1373.5	17419.9	15660.1		1373.5	15190.8	13258.5		1373.5	12449.9	10639.8
354	1294.44	24781.2	23386.8			1294.44	21144.5	19742.1		1294.44	19234.3	17495.9		1294.44	16878	15250.7		1294.44	14919.6	12990.6		1294.44	12386.5	10347.8
355	1273.43	23667.1	22698.7			1273.43	20917	19129		1273.43	18545.5	17007.4		1273.43	16361.5	14851.1		1273.43	14613.3	12618.9		1273.43	12083.5	10126
356	1382.51	23349.1	22039.9			1382.51	20093.1	18589.8		1382.51	18344.5	16530.7		1382.51	15838.1	14401.4		1382.51	14013.8	12267.9		1382.51	11601.5	9850.89
357	1271.43	22411.9	21322.4			1271.43	19694	17970		1271.43	17620.7	16008.6		1271.43	15496.2	13949.2		1271.43	13719.6	11924.3		1271.43	11302.7	9626.49
358	1108.33	21461	20567.5			1108.33	18703	17337.5		1108.33	17182.7	15514.6		1108.33	14774.5	13484		1108.33	13504.1	11561.5		1108.33	10984.8	9324.41
359	1125.34	20960.5	19787.4			1125.34	18051.7	16784.2		1125.34	16553.1	15025.5		1125.34	14489.3	13060.3		1125.34	12849.5	11165.5		1125.34	10902.4	9045.67
360	1116.33	19946.6	19040.8			1116.33	17625.8	16167		1116.33	16081.1	14545		1116.33	13954.3	12647.5		1116.33	12533.4	10808.3		1116.33	10472.9	8821.6
361	1169.36	19174.7	18285.9			1169.36	16849.7	15599.3		1169.36	15505.3	14000.6		1169.36	13596.7	12258.1		1169.36	12124.8	10476.9		1169.36	10228.6	8592.97
362	1161.36	18518.2	17575			1161.36	16679.2	14940.7		1161.36	14896.5	13440.9		1161.36	13252.3	11799.8		1161.36	11860.1	10066.6		1161.36	9864.69	8285.62
363	1064.3	17790.3	16847.7			1064.3	15779.6	14358.3		1064.3	14593.1	12844.2		1064.3	12654.2	11357.4		1064.3	11325.8	9700.09		1064.3	9790.3	7986.7
364	1104.32	17066.7	16140.1			1104.32	15077.9	13763.6		1104.32	13863.7	12330.3		1104.32	12265.7	10872.5		1104.32	11182	9414.64		1104.32	9396.31	7691.19
365	1148.35	16653	15462.4			1148.35	14508.5	13139.8		1148.35	13231.1	11832.4		1148.35	11885.3	10440.6		1148.35	10790.7	9098.54		1148.35	8990.34	7407.74
366	1146.35	15758.4	14819.5			1146.35	13839.5	12570.3		1146.35	12755.9	11359.3		1146.35	11218.2	10027.9		1146.35	10420.7	8801.69		1146.35	8731.13	7120.02
367	1050.29	14958.9	14194.3			1050.29	13510.1	11998.9		1050.29	12342.2	10903.5		1050.29	10833	9598.43		1050.29	10266.8	8469.69		1050.29	8552.32	6858.14
368	1122.33	14547.8	13599.1			1122.33	12942.2	11550.5		1122.33	12205.3	10460.5		1122.33	10507.1	9218.84		1122.33	9922.99	8162.47		1122.33	8247.97	6596.13
369	1137.34	13890.9	13060.7			1137.34	12421.7	11157.7		1137.34	11644.8	10106		1137.34	10378.4	8827.5		1137.34	9507.87	7805.38		1137.34	7974.8	6393.63
370	1057.3	13580.6	12500.5			1057.3	12081.5	10715.1		1057.3	11093.5	9706.77		1057.3	9819.45	8449.82		1057.3	9144.08	7470.99		1057.3	7811.12	6203.51
371	1039.29	12932.1	12011			1039.29	11664.9	10279.5		1039.29	10753.5	9293.88		1039.29	9244.56	8116.86		1039.29	8720.08	7189.7		1039.29	7652.47	5990.74
372	992.261	12339.2	11506.2			992.261	11236.3	9803.05		992.261	10314.1	8861.28		992.261	8994.36	7738.71		992.261	8472.96	6858.37		992.261	7322.17	5759.69
373	1012.27	11869.2	11005.5			1012.27	10731.4	9357.62		1012.27	9897.86	8437.41		1012.27	8495.06	7366.06		1012.27	8051.12	6579.41		1012.27	7091.29	5558.68
374	1028.28	11188	10463.6			1028.28	9968.23	8916.24		1028.28	9335.01	8050.93		1028.28	8283.12	6987.4		1028.28	8007.94	6298.25		1028.28	6904.6	5327.11
375	1046.29	10902.4	9904.95			1046.29	9805.38	8448.45		1046.29	9191.31	7690.58		1046.29	8044.09	6640.92		1046.29	7895.47	6015.01		1046.29	6643.67	5082.67
376	1155.35	10446.8	9406.44			1155.35	9418.42	7989.43		1155.35	8860.73	7300.93		1155.35	7645.44	6297.33		1155.35	7293.05	5723.7		1155.35	6510.2	4814.38
377	1219.39	10033.6	8932.09			1219.39	9144.08	7593.55		1219.39	8582.45	6929.17		1219.39	7420.55	5975.53		1219.39	7265.95	5444.13		1219.39	6399.83	4588.63
378	1229.4	9331.99	8487.31			1229.4	8842.65	7259.37		1229.4	8237.92	6589.53		1229.4	7105.34	5708.99		1229.4	6943.74	5167.12		1229.4	6108.87	4364.88
379	1181.37	9119.96	8054.83			1181.37	8291.16	6933.68		1181.37	7931.62	6266.41		1181.37	6741.01	5435.45		1181.37	6685.81	4893.33		1181.37	5882.15	4132.59
380	1241.41	8783.37	7630.48			1241.41	8036.06	6568.94		1241.41	7430.59	5920.64		1241.41	6643.67	5172.63		1241.41	6458.02	4674.22		1241.41	5601.3	3935.06
381	1149.35	8309.24	7264.13			1149.35	7853.29	6273.31		1149.35	7164.56	5601.28		1149.35	6502.17	4976.32		1149.35	6298.49	4494.58		1149.35	5543.12	3726.98
382	1234.4	7983.84	6916.52			1234.4	7513.92	5972.92		1234.4	7022.03	5311.6		1234.4	6255.34	4747.59		1234.4	6050.68	4273.03		1234.4	5306.45	3540.18
383	1237.41	7564.12	6622.44			1237.41	7102.33	5712.78		1237.41	6700.87	5067.54		1237.41	5948.35	4544.39		1237.41	6017.57	4095.78		1237.41	5109.91	3385.58
384	1193.38	7359.31	6278.54			1193.38	6915.64	5461.84		1193.38	6384.78	4831.48		1193.38	5667.49	4346.8		1193.38	5707.61	3909.72		1193.38	5018.66	3216.56
385	1181.37	7021.03	5967.84			1181.37	6775.13	5217.05		1181.37	6151	4636.64		1181.37	5624.36	4129.28		1181.37	5403.72	3742.64		1181.37	4735.93	3093.94
386	1175.37	6725.96	5695.7			1175.37	6406.85	4980.49		1175.37	6096.83	4421.76		1175.37	5234.25	3912.02		1175.37	5336.53	3543.27		1175.37	4727.91	2951.63
387	1133.34	6493.14	5453.33			1133.34	6236.28	4795.96		1133.34	5840.02	4238.28		1133.34	5190.12	3727.61		1133.34	5188.12	3401.68		1133.34	4535.44	2878.09
388	1217.39	6130.94	5205.89			1217.39	5977.45	4562.7		1217.39	5598.29	4056.78		1217.39	5031.7	3569.91		1217.39	5035.71	3244.98		1217.39	4453.25	2787.52
389	1124.33	5903.21	4959.8			1124.33	5817.95	4296.72		1124.33	5404.72	3858.6		1124.33	4692.83	3405.83		1124.33	4848.22	3139.25		1124.33	4449.24	2655.14
390	1161.36	5830.99	4742.22			1161.36	5573.21	4069.46		1161.36	5251.29	3652.16		1161.36	4579.55	3230.52		1161.36	4669.77	3027.18		1161.36	4267.82	2573.16
391	1167.36	5566.19	4528.59			1167.36	5298.42	3853.25		1167.36	5084.84	3453.93		1167.36	4478.31	3091.15		1167.36	4779.04	2909.58		1167.36	4268.82	2468.05
392	1241.41	5364.61	4355.86			1241.41	4966.52	3635.14		1241.41	4862.25	3296.94		1241.41	4506.37	2943.68		1241.41	4603.61	2776.75		1241.41	4052.34	2379.01
393	1150.35	5180.1	4182.65			1150.35	4895.34	3450.08		1150.35	4635.68	3142.18		1150.35	4162.58	2803.4		1150.35	4473.29	2652.4		1150.35	3841.91	2283.46
394	1115.33	4929.43	3994.48			1115.33	4800.09	3254.78		1115.33	4528.42	2993.86		1115.33	3989.21	2678.2		1115.33	4207.68	2543.62		1115.33	4001.24	2179.16
395	1170.36	4830.17	3806.32			1170.36	4511.38	3124.5		1170.36	4506.37	2857.96		1170.36	3974.18	2571.54		1170.36	4195.66	2444.99		1170.36	3802.83	2084.59
396	1177.37	4772.02	3657.73			1177.37	4458.26	2992.53		1177.37	4349	2739.49		1177.37	3863.95	2429.12		1177.37	3965.16	2312.23		1177.37	3739.7	1999.55
397	1197.38	4406.14	3479.66			1197.38	4335.97	2858.83		1197.38	4159.58	2615.4		1197.38	3660.55	2324.56		1197.38	4036.31	2222.68		1197.38	3656.54	1958.05
398	1132.34	4315.93	3288.57			1132.34	4113.48	2697.75		1132.34	4079.4	2501.44		1132.34	3670.57	2245.63		1132.34	3977.19	2107.18		1132.34	3525.29	1882.93
399	1127.34	4087.42	3125.73			1127.34	4077.4	2574		1127.34	3865.95	2358.66		1127.34	3572.38	2158.47		1127.34	3747.72	2019.01		1127.34	3390.04	1769.41
400	1165.36	4030.3	2967.66			1165.36	3817.86	2473.1		1165.36	3833.89	2232.31		1165.36	3334.94	2104.82		1165.36	3613.46	1920.9		1165.36	3540.32	1730.8
401	1155.35	3698.62	2828.19			1155.35	3771.76	2374.55		1155.35	3653.53	2139.62		1155.35	3530.3	2042.4		1155.35	3599.43	1848.33		1155.35	3439.13	1669.76
402	1177.37	3745.71	2727.46			1177.37	3773.77	2264.48		1177.37	3716.66	2042.96		1177.37	3362.99	1978.02		1177.37	3462.17	1745.55		1177.37	3259.81	1626.09
403	1184.37	3702.63	2626.76			1184.37	3716.66	2199.26		1184.37	3445.14	1960.98		1184.37	3340.95	1926.31		1184.37	3525.29	1719.35		1184.37	3230.76	1599.12
404	1076.31	3461.17	2561.51			1076.31	3463.17	2131.94		1076.31	3429.11	1924.88		1076.31	3277.84	1906.76		1076.31	3357.98	1730.89		1076.31	3289.86	1574.86
405	1079.31	3412.08	2502.1			1079.31	3476.2	2116.11		1079.31	3393.05	1893.85		1079.31	3025.42	1883.95		1079.31	3401.06	1740.92		1079.31	3108.56	1548.93
406	970.249	3243.78	2454.97			970.249	3185.69	2069.82		970.249	3162.65	1871.03		970.249	2993.37	1812.63		970.249	3245.79	1732.89		970.249	3096.54	1547.53
407	833.184	3091.53	2362.02			833.184	3259.81	2014.49		833.184	3146.62	1832.58		833.184	2960.32	1734.7		833.184	3330.94	1710.59		833.184	2947.3	1526.73
408	886.208	3028.43	2278.36			886.208	3112.56	1947.75		886.208	3156.64	1808.58		886.208	2810.09	1627.86		886.208	3120.58	1641.54		886.208	2911.24	1493.03
409	898.214	2943.29	2198.14			898.214	3175.67	1891.71		898.214	3051.46	1733.65		898.214	2638.84	1543.43		898.214	3061.48	1593.86		898.214	2921.26	1440.96
410	908.219	2837.13	2127.94			908.219	2950.3	1800.76		908.219	2960.32	1680.75		908.219	2518.68	1458.56		908.219	2975.34	1517.1		908.219	2818.1	1419.78
411	952.24	2780.05	2054.41			952.24	2907.24	1733.98		952.24	2933.28	1607.48		952.24	2401.53	1353.95		952.24	2916.25	1453.95		952.24	2776.04	1351.18
412	886.208	2720.96	1975.16			886.208	2766.03	1638.21		886.208	2802.08	1492.47		886.208	2423.55	1244.9		886.208	2841.14	1365.72		886.208	2826.11	1305.22
413	859.196	2636.84	1915.1			859.196	2767.03	1592.8		859.196	2687.91	1417.94		859.196	2433.57	1225.84		859.196	2915.25	1341.93		859.196	2692.92	1285.03
414	907.218	2677.9	1849.92			907.218	2671.89	1521.08		907.218	2747	1366.02		907.218	2249.34	1189.74		907.218	2772.03	1307.77		907.218	2716.95	1253.11
415	902.216	2497.65	1803.89			902.216	2758.01	1476.68		902.216	2528.69	1313.31		902.216	2298.4	1141.87		902.216	2811.09	1304.78		902.216	2588.77	1253.51
416	911.22	2443.58	1741.19			911.22	2611.81	1428.57		911.22	2514.67	1265.92		911.22	2207.29	1120.7		911.22	2686.91	1290.46		911.22	2732.98	1245.8
417	829.182	2355.47	1679.86			829.182	2495.65	1372.95		829.182	2558.73	1230.47		829.182	2320.43	1141		829.182	2723.96	1273.41		829.182	2644.85	1239.27
418	902.216	2344.46	1619.17			902.216	2404.53	1296.25		902.216	2526.69	1197.9		902.216	2095.16	1186.12		902.216	2744.99	1234.98		902.216	2623.82	1232.31
419	819.178	2287.39	1546.49			819.178	2359.47	1243.97		819.178	2352.47	1157.44		819.178	2175.25	1223.68		819.178	2715.95	1202.87		819.178	2645.85	1200.24
420	864.198	2166.24	1502.56			864.198	2381.5	1174.05		864.198	2397.52	1114.64		864.198	2467.61	1216.96		864.198	2579.76	1143.99		864.198	2570.75	1155.24
421	853.193	2172.25	1443.31			853.193	2247.34	1123.9		853.193	2347.46	1048.21		853.193	2515.68	1200.24		853.193	2569.75	1102.98		853.193	2541.71	1084.5
422	942.235	2119.19	1374.81			942.235	2265.36	1084.46		942.235	2335.44	988.672		942.235	2286.38	1138.92		942.235	2491.64	1042.08		942.235	2431.57	1038.68
423	900.215	2026.09	1340.6			900.215	2278.37	1061.69		900.215	2215.3	949.627		900.215	2051.11	1078.31		900.215	2444.58	1004.06		900.215	2377.5	992.607
424	902.216	2095.16	1290.24			902.216	2162.24	1012.07		902.216	2160.24	914.565		902.216	2063.13	964.165		902.216	2482.63	965.307		902.216	2387.51	935.493
425	881.206	1960.02	1266.1			881.206	2134.21	983.49		881.206	2202.28	890.3		881.206	1996.05	864.304		881.206	2494.65	964.456		881.206	2383.5	924.083
426	872.202	1944	1254.81			872.202	2177.26	962.124		872.202	2200.28	864.924		872.202	1893.95	823.829		872.202	2409.54	950.954		872.202	2368.49	919.781
427	888.209	2031.09	1243.93			888.209	2102.17	928.659		888.209	2108.18	845.993		888.209	1883.94	818.3		888.209	2405.53	929.759		888.209	2283.38	908.331
428	934.231	1893.95	1198.47			934.231	2051.11	872.912		934.231	2167.24	796.86		934.231	2001.06	788.898		934.231	2397.52	874.099		934.231	2341.45	858.405
429	820.178	1868.92	1136.27			820.178	1982.04	836.85		820.178	2029.09	741.531		820.178	1881.94	749.125		820.178	2297.4	807.001		820.178	2268.36	792.709
430	916.222	1944	1109.41			916.222	1976.03	785.006		916.222	1973.03	695.175		916.222	1903.96	743.406		916.222	2258.35	771.779		916.222	2227.31	771.934
431	1012.27	1822.88	1070.23			1012.27	2016.08	750.469		1012.27	2050.11	679.031		1012.27	1839.9	725.783		1012.27	2257.35	758.387		1012.27	2171.25	732.254
432	1016.27	1771.83	1010.18			1016.27	1963.02	715.583		1016.27	1955.01	647.848		1016.27	1847.9	673.109		1016.27	2271.37	722.834		1016.27	2187.27	706.824
433	977.253	1790.85	951.271			977.253	1969.03	659.248		977.253	2040.1	586.377		977.253	1886.94	583.823		977.253	2281.38	661.676		977.253	2210.29	652.866
434	920.224	1781.84	864.098			920.224	1827.88	584.547		920.224	2006.07	530.937		920.224	1816.87	508.336		920.224	2296.4	607.182		920.224	2279.38	608.668
435	1081.31	1737.8	796.284			1081.31	1976.03	529.548		1081.31	2042.1	485.791		1081.31	1704.77	448.602		1081.31	2266.36	562.659		1081.31	2101.17	577.943
436	1230.4	1729.79	741.356			1230.4	1899.96	459.154		1230.4	1920.98	409.102		1230.4	1733.8	367.468		1230.4	2209.29	511.772		1230.4	2317.42	526.969
437	1255.42	1716.78	675.664			1255.42	1866.92	388.172		1255.42	1931.99	342.965		1255.42	1711.78	293.631		1255.42	2188.27	441.784		1255.42	2200.28	463.975
438	1145.35	1604.68	616.407			1145.35	1771.83	336.159		1145.35	1868.92	286.464		1145.35	1685.75	252.999		1145.35	2196.28	386.696		1145.35	2144.22	416.98
439	1174.37	1634.71	597.734			1174.37	1810.87	319.831		1174.37	1862.92	273.143		1174.37	1658.73	250.549		1174.37	2152.23	365.133		1174.37	2095.16	404.125
440	1190.38	1632.71	639.792			1190.38	1742.8	319.274		1190.38	1816.87	294.676		1190.38	1587.67	290.145		1190.38	2168.24	396.597		1190.38	2096.16	447.694
441	1061.3	1561.65	670.741			1061.3	1685.75	356.312		1061.3	1830.89	323.274		1061.3	1683.75	306.625		1061.3	2017.08	423.187		1061.3	2094.16	460.02
442	1013.27	1560.65	705.475			1013.27	1724.79	384.171		1013.27	1826.88	336.463		1013.27	1633.71	324.678		1013.27	2062.13	418.707		1013.27	2099.17	496.055
443	997.263	1609.69	710.964			997.263	1688.76	391.092		997.263	1763.82	339.266		997.263	1531.62	311.028		997.263	2053.12	392.521		997.263	2086.15	495.946
444	1018.27	1629.7	719.957			1018.27	1701.77	413.534		1018.27	1726.79	339.875		1018.27	1551.64	318.979		1018.27	2039.1	393.45		1018.27	2066.13	500.885
445	1021.28	1509.6	722.976			1021.28	1749.81	419.01		1021.28	1714.78	341.696		1021.28	1499.6	317.281		1021.28	1932.99	385.182		1021.28	2008.07	478.207
446	980.255	1550.64	701.34			980.255	1663.73	413.338		980.255	1736.8	305.96		980.255	1534.62	287.603		980.255	1879.94	373.609		980.255	1977.04	431.178
447	1011.27	1443.55	681.623			1011.27	1640.71	401.64		1011.27	1693.76	279.692		1011.27	1452.56	278.055		1011.27	1942	343.499		1011.27	1893.95	390.237
448	982.256	1538.63	654.677			982.256	1704.77	372.049		982.256	1654.73	258.944		982.256	1552.64	267.508		982.256	1983.04	329.98		982.256	1919.98	363.565
449	1027.28	1513.61	633.922			1027.28	1615.69	347.276		1027.28	1710.78	238.491		1027.28	1516.61	256.647		1027.28	1949.01	322.443		1027.28	1893.95	351.453
450	1061.3	1480.58	602.866			1061.3	1718.78	309.063		1061.3	1607.68	203.144		1061.3	1506.6	231.22		1061.3	1949.01	313.438		1061.3	1922.98	337.573
451	1047.29	1484.58	535.287			1047.29	1581.66	261.42		1047.29	1626.7	151.195		1047.29	1446.55	157.823		1047.29	1876.93	256.017		1047.29	1913.97	297.074
452	1109.33	1441.55	488.961			1109.33	1542.63	210.603		1109.33	1648.72	116.789		1109.33	1474.58	114.078		1109.33	1959.02	204.763		1109.33	1973.03	270.39
453	1131.34	1414.53	454.579			1131.34	1651.72	169.461		1131.34	1648.72	99.7504		1131.34	1503.6	100		1131.34	1899.96	164.39		1131.34	1944	245.193
454	1188.37	1378.5	437.125			1188.37	1573.66	139.759		1188.37	1631.71	74.8167		1188.37	1423.54	130.248		1188.37	1880.94	125.564		1188.37	1898.95	228.706
455	1209.39	1410.53	426.096			1209.39	1555.64	106.065		1209.39	1636.71	58.292		1209.39	1434.55	163.919		1209.39	1803.86	114.748		1209.39	1854.91	190.503
456	1083.31	1428.54	428.479			1083.31	1498.59	102.956		1083.31	1588.67	42.5992		1083.31	1628.7	213.979		1083.31	1866.92	110.607		1083.31	1858.92	168.762
457	1072.3	1463.57	448.604			1072.3	1515.61	117.162		1072.3	1594.67	54.7596		1072.3	1730.79	263.857		1072.3	1797.86	114.077		1072.3	1839.9	141.102
458	1154.35	1391.51	469.041			1154.35	1490.59	121.826		1154.35	1536.63	82.6511		1154.35	1707.77	337.18		1154.35	1815.87	143.701		1154.35	1813.87	146.952
459	1127.34	1421.54	485.139			1127.34	1542.63	135.802		1127.34	1588.67	103.873		1127.34	1648.72	385.531		1127.34	1959.02	158.055		1127.34	1742.8	157.861
460	1063.3	1398.52	473.63			1063.3	1515.61	138.638		1063.3	1626.7	97.0956		1063.3	1670.74	391.716		1063.3	1786.85	157.273		1063.3	1784.84	144.181
461	1079.31	1377.5	439.633			1079.31	1559.64	131.757		1079.31	1666.74	96.9908		1079.31	1686.75	361.547		1079.31	1831.89	119.515		1079.31	1712.78	99.6663
462	1063.3	1362.49	457.547			1063.3	1441.55	130.854		1063.3	1598.68	100.724		1063.3	1750.81	354.483		1063.3	1802.86	115.336		1063.3	1821.88	108.551
463	1119.33	1383.51	469.172			1119.33	1470.57	118.684		1119.33	1545.63	118.227		1119.33	1607.68	373.493		1119.33	1738.8	100.137		1119.33	1741.8	124.085
464	1130.34	1361.49	432.408			1130.34	1532.62	88.8364		1130.34	1563.65	101.74		1130.34	1709.77	370.067		1130.34	1778.84	71.0977		1130.34	1688.76	113.005
465	1107.32	1360.49	388.383			1107.32	1486.59	77.6636		1107.32	1670.74	70.6993		1107.32	1710.78	364.721		1107.32	1749.81	85.9933		1107.32	1720.78	100.33
466	1027.28	1378.5	335.435			1027.28	1369.5	60.8673		1027.28	1506.6	55.1557		1027.28	1631.71	358.673		1027.28	1756.82	72.276		1027.28	1818.88	84.5904
467	1107.32	1131.34	270.123			1107.32	1383.51	44.7027		1107.32	1606.68	40.314		1107.32	1719.78	351.754		1107.32	1754.82	56.8181		1107.32	1698.76	66.6877
468	1116.33	1068.3	192.446			1116.33	1471.57	29.17		1116.33	1514.61	26.1742		1116.33	1660.73	343.964		1116.33	1789.85	39.6194		1116.33	1659.73	46.6217
469	1082.31	1040.29	102.405			1082.31	1439.55	14.2691		1082.31	1457.56	12.7362		1082.31	1685.75	335.304		1082.31	1765.83	20.6801		1082.31	1697.76	24.3925
470	1113.33	972.25	0			1113.33	1343.48	0		1113.33	1540.63	0		1113.33	1631.71	325.773		1113.33	1621.7	0		1113.33	1621.7	0

## Sheet: Fig 2d
Temperature	G548 Resonance Intensity
15	17074400
20	37040400
25	62260000
30	103149000
35	130967000
40	165683000
45	199806000
50	226544000

## Sheet: Fig 2e
hV1-S1S4 Resi#		DH (kcal/mol)	SEM
L	419	19.0107	1.2
N	420	19.6835	0.7
R	421	23.0789	3.1
L	422	19.4856	0.4
W	427	20.1135	0.7
W	427	14.7835	1.2
D	428	22.427	0.7
R	429	22.3502	0.3
I	448	46.1573	7.2
F	449	23.3224	0.8
T	450	20.8612	1.1
A	452	20.7773	0.6
A	453	19.1375	1
Y	454	19.186	0.4
R	456	22.1217	1.5
D	459	16.8903	1.7
G	460	17.9785	1.6
L	461	18.1962	1.9
F	464	27.9368	1.7
K	465	20.6641	0.5
M	466	23.2903	0.9
E	467	26.4997	0.8
K	468	21.2617	2.2
T	469	23.8024	1
G	470	22.3284	1.3
D	471	22.2843	1.9
Y	472	24.1553	2
R	474	17.0032	1.2
G	477	24.7414	0.6
E	478	24.1788	0.6
S	481	19.6591	0.4
V	482	16.2695	0.9
G	485	22.796	1.8
F	488	13.1545	0.4
T	505	22.362	0.6
L	506	22.8639	0.7
D	509	21.9334	0.5
S	510	22.7534	0.2
Y	511	23.82	1.5
S	512	21.7053	1
E	513	22.5591	0.8
F	517	25.2596	3.8
L	518	20.4756	0.2
Q	519	19.9052	0.8
L	521	24.9584	1
F	522	22.0745	0.5
L	524	28.1597	2.6
A	525	24.2131	1.2
T	526	28.7142	1.4
V	527	24.2944	0.6
L	534	17.8145	1.7
Y	537	19.7764	1.1
V	538	28.2496	4.2
A	539	18.3181	1.1
S	540	23.6814	1.6
M	541	15.9102	0.7
S	544	17.568	0.2
L	545	19.7788	1.4
A	546	20.0782	0.4
G	548	21.2904	0.5
W	549	21.1347	1
W	549	16.3451	1.5
T	550	20.9684	0.8
N	551	37.039	4.8
M	552	21.4175	2.4
L	553	19.2915	0.9
Y	554	18.8476	0.8
Y	555	19.2945	1
T	556	23.1257	0.5
R	557	26.7332	1.5
G	558	22.5378	3

## Sheet: Fig 2f
	DH	error
hTRPV1	98	12
hTRPV1 Temp Ramp	93.7333	7.7128
hTRPV1 monomer	24.5	3
hV1-SD CD	18.6	1.2
hV1-SD fluoro	23.55	8.68
hV1-SD NMR	21.2	0.1

## Sheet: Fig 3a
Resi#	DδHN (ppm)
419	-0.255
420	-0.51629
421	-0.52557
422	-0.61866
427	-0.07808
428	-0.42672
430	-0.33307
432	-0.67316
440	-0.70946
441	-0.62768
447	-0.1022
449	0.24607
450	-0.3104
452	0.06153
453	-0.75171
454	-0.71268
455	-0.59557
456	-0.83019
459	-0.15154
460	-0.51999
464	-0.5577
465	-0.43017
466	0.00965
467	0.35266
469	-0.45182
470	-0.11468
471	-0.47145
473	-0.04726
474	-0.58774
477	-0.19629
480	-0.36452
481	-0.42296
482	-0.59459
483	0.32677
485	-0.22481
486	-0.15912
487	-0.24243
488	-0.25893
492	-0.43694
505	-0.67703
506	-0.70399
509	0.01874
510	-0.55275
511	-0.37352
512	-0.20097
518	0.0374
519	-0.16524
521	-0.59266
524	-0.03896
525	0.06409
527	-0.81264
529	-0.40901
532	-0.02595
534	-0.29431
540	-0.50494
541	-0.44751
544	-0.42244
545	-0.35365
546	-0.10568
549	-0.21522
550	-0.46836
552	-0.4509
555	-0.72984
556	-0.56847
557	-0.4402
558	-0.58332

[truncated: 31 more sheets: Fig 3b, Fig 3c, Fig 3d, Fig 4a, Fig 4b, Fig 5b, Fig 5d, Fig 5e, Fig S1a, Fig S2-S3, Fig S4, Fig S5a, Fig S5b, Fig S5c, Fig S5d, Fig S6a, Fig S6b, Fig S6c, Fig S6e, Fig S6f …]
