# Supplementary material for: Evidence that the TRPV1 S1-S4 membrane domain contributes to thermosensing
Source: Nat Commun. 2020 Aug 20;11:4169. doi: 10.1038/s41467-020-18026-2 (PMC7441067; doi:10.1038/s41467-020-18026-2)
Supplement: Supplementary file 5 — Additional Source Data [file 41467_2020_18026_MOESM5_ESM.zip]

Archive with 179 entries (152 files):
- Nat_Commun_Source_Data_Final/Fig1d_NMR_CAP_titration/
- Nat_Commun_Source_Data_Final/Fig1d_NMR_CAP_titration/sd_0000mol.ft2
- Nat_Commun_Source_Data_Final/Fig1d_NMR_CAP_titration/sd_0001mol.ft2
- Nat_Commun_Source_Data_Final/Fig1d_NMR_CAP_titration/sd_0002mol.ft2
- Nat_Commun_Source_Data_Final/Fig1d_NMR_CAP_titration/sd_0005mol.ft2
- Nat_Commun_Source_Data_Final/Fig1d_NMR_CAP_titration/sd_0012mol.ft2
- Nat_Commun_Source_Data_Final/Fig1d_NMR_CAP_titration/sd_0015mol.ft2
- Nat_Commun_Source_Data_Final/Fig1d_NMR_CAP_titration/sd_0025mol.ft2
- Nat_Commun_Source_Data_Final/Fig1d_NMR_CAP_titration/sd_0075mol.ft2
- Nat_Commun_Source_Data_Final/Fig1d_NMR_CAP_titration/sd_0125mol.ft2
- Nat_Commun_Source_Data_Final/Fig1d_NMR_CAP_titration/sd_0225mol.ft2
- Nat_Commun_Source_Data_Final/Fig1d_NMR_CAP_titration/sd_0723mol.ft2
- Nat_Commun_Source_Data_Final/Fig5a_hTRPV1-R557A_ephys/
- Nat_Commun_Source_Data_Final/Fig5a_hTRPV1-R557A_ephys/hTRPV1_20C_avg_traces_n10_reduced.atf
- Nat_Commun_Source_Data_Final/Fig5a_hTRPV1-R557A_ephys/hTRPV1_35C_avg_traces_ n7_reduced.atf
- Nat_Commun_Source_Data_Final/Fig5a_hTRPV1-R557A_ephys/hTRPV1-R557A_20C_avg_traces_n7_reduced.atf
- Nat_Commun_Source_Data_Final/Fig5a_hTRPV1-R557A_ephys/hTRPV1-R557A_35C_avg_traces n7_reduced.atf
- Nat_Commun_Source_Data_Final/FigS1/
- Nat_Commun_Source_Data_Final/FigS1/panel a/
- Nat_Commun_Source_Data_Final/FigS1/panel a/hV1-S1S4_SDS-PAGE_full_gel.jpg
- Nat_Commun_Source_Data_Final/FigS1/panel b/
- Nat_Commun_Source_Data_Final/FigS1/panel b/Arizona State University MSB-3799 081114.pdf
- Nat_Commun_Source_Data_Final/FigS1/panel b/Arizona State University MSB-3799 081114.xlsx
- Nat_Commun_Source_Data_Final/FigS1/panel c/
- Nat_Commun_Source_Data_Final/FigS1/panel c/hV1_LPPG_Cleaved_50C.ft2
- Nat_Commun_Source_Data_Final/FigS1/panel d/
- Nat_Commun_Source_Data_Final/FigS1/panel d/20140823_hV1_LMPG_Uncleaved_32Scans.ft2
- Nat_Commun_Source_Data_Final/FigS1/panel d/hV1_DPC_Cleaved_20C.ft2
- Nat_Commun_Source_Data_Final/FigS1/panel d/hV1_DPC_Cleaved_50.ft2
- Nat_Commun_Source_Data_Final/FigS1/panel d/hV1_LMPC_Cleaved_50C.ft2
- Nat_Commun_Source_Data_Final/FigS1/panel d/hV1_LMPG_20C.ft2
- Nat_Commun_Source_Data_Final/FigS1/panel d/hV1_LMPG_50C.ft2
- Nat_Commun_Source_Data_Final/FigS1/panel d/hV1_LMPG_Cleaved_20C.ft2
- Nat_Commun_Source_Data_Final/FigS1/panel d/hV1_LMPG_Cleaved_50C.ft2
- Nat_Commun_Source_Data_Final/FigS1/panel d/hV1_LPPG_Cleaved_15C.ft2
- Nat_Commun_Source_Data_Final/FigS1/panel d/hV1_LPPG_Cleaved_15C_128.ft2
- Nat_Commun_Source_Data_Final/FigS1/panel d/hV1_LPPG_Cleaved_20C.ft2
- Nat_Commun_Source_Data_Final/FigS1/panel d/hV1_LPPG_Cleaved_20C_128.ft2
- Nat_Commun_Source_Data_Final/FigS1/panel d/hV1_LPPG_Cleaved_25C.ft2
- Nat_Commun_Source_Data_Final/FigS1/panel d/hV1_LPPG_Cleaved_25C_128.ft2
- Nat_Commun_Source_Data_Final/FigS1/panel d/hV1_LPPG_Cleaved_30C.ft2
- Nat_Commun_Source_Data_Final/FigS1/panel d/hV1_LPPG_Cleaved_30C_128.ft2
- Nat_Commun_Source_Data_Final/FigS1/panel d/hV1_LPPG_Cleaved_35C.ft2
- Nat_Commun_Source_Data_Final/FigS1/panel d/hV1_LPPG_Cleaved_35C_128.ft2
- Nat_Commun_Source_Data_Final/FigS1/panel d/hV1_LPPG_Cleaved_40C.ft2
- Nat_Commun_Source_Data_Final/FigS1/panel d/hV1_LPPG_Cleaved_40C_128.ft2
- Nat_Commun_Source_Data_Final/FigS1/panel d/hV1_LPPG_Cleaved_45C.ft2
- Nat_Commun_Source_Data_Final/FigS1/panel d/hV1_LPPG_Cleaved_45C_128.ft2
- Nat_Commun_Source_Data_Final/FigS1/panel d/hV1_LPPG_Cleaved_50C_128.ft2
- Nat_Commun_Source_Data_Final/FigS1/panel d/hV1_LPPG_Cleaved_55C_128.ft2
- Nat_Commun_Source_Data_Final/FigS1/panel d/hV1_TDPC_20C.ft2
- Nat_Commun_Source_Data_Final/FigS1/panel d/hV1_TDPC_50C.ft2
- Nat_Commun_Source_Data_Final/FigS1/panel d/hV1_TDPC_Cleaved_20C_pH502.ft2
- Nat_Commun_Source_Data_Final/FigS1/panel d/hV1_TDPC_Cleaved_50C_pH502.ft2
- Nat_Commun_Source_Data_Final/FigS12/
- Nat_Commun_Source_Data_Final/FigS12/panel a/
- Nat_Commun_Source_Data_Final/FigS12/panel a/sd_557a_15.ft2
- Nat_Commun_Source_Data_Final/FigS12/panel a/sd_557a_20.ft2
- Nat_Commun_Source_Data_Final/FigS12/panel a/sd_557a_25.ft2
- Nat_Commun_Source_Data_Final/FigS12/panel a/sd_557a_30.ft2
- Nat_Commun_Source_Data_Final/FigS12/panel a/sd_557a_35.ft2
- Nat_Commun_Source_Data_Final/FigS12/panel a/sd_557a_35_v2.ft2
- Nat_Commun_Source_Data_Final/FigS12/panel a/sd_557a_40.ft2
- Nat_Commun_Source_Data_Final/FigS12/panel a/sd_557a_45.ft2
- Nat_Commun_Source_Data_Final/FigS12/panel a/sd_557a_50.ft2
- Nat_Commun_Source_Data_Final/FigS12/panel a/sd_557a_55.ft2
- Nat_Commun_Source_Data_Final/FigS12/panel e/
- Nat_Commun_Source_Data_Final/FigS12/panel e/hV1-S1S4-R557A_CAPbinding_37c/
- Nat_Commun_Source_Data_Final/FigS12/panel e/hV1-S1S4-R557A_CAPbinding_37c/r557a_37c_0000mol.ft2
- Nat_Commun_Source_Data_Final/FigS12/panel e/hV1-S1S4-R557A_CAPbinding_37c/r557a_37c_0001mol.ft2
- Nat_Commun_Source_Data_Final/FigS12/panel e/hV1-S1S4-R557A_CAPbinding_37c/r557a_37c_0002mol.ft2
- Nat_Commun_Source_Data_Final/FigS12/panel e/hV1-S1S4-R557A_CAPbinding_37c/r557a_37c_0005mol.ft2
- Nat_Commun_Source_Data_Final/FigS12/panel e/hV1-S1S4-R557A_CAPbinding_37c/r557a_37c_0007mol.ft2
- Nat_Commun_Source_Data_Final/FigS12/panel e/hV1-S1S4-R557A_CAPbinding_37c/r557a_37c_001mol.ft2
- Nat_Commun_Source_Data_Final/FigS12/panel e/hV1-S1S4-R557A_CAPbinding_37c/r557a_37c_002mol.ft2
- Nat_Commun_Source_Data_Final/FigS12/panel e/hV1-S1S4-R557A_CAPbinding_37c/r557a_37c_005mol.ft2
- Nat_Commun_Source_Data_Final/FigS12/panel e/hV1-S1S4-R557A_CAPbinding_37c/r557a_37c_01mol.ft2
- Nat_Commun_Source_Data_Final/FigS12/panel e/hV1-S1S4-R557A_CAPbinding_37c/r557a_37c_02mol.ft2
- Nat_Commun_Source_Data_Final/FigS12/panel e/hV1-S1S4-R557A_CAPbinding_37c/r557a_37c_05mol.ft2
- Nat_Commun_Source_Data_Final/FigS5/
- Nat_Commun_Source_Data_Final/FigS5/panel e/
- Nat_Commun_Source_Data_Final/FigS5/panel e/hV1_20C.ft2
- Nat_Commun_Source_Data_Final/FigS5/panel e/hV1_50C.ft2
- Nat_Commun_Source_Data_Final/FigS5/panel e/hV1_50C_rev.ft2
- Nat_Commun_Source_Data_Final/FigS6/
- Nat_Commun_Source_Data_Final/FigS6/panel d/
- Nat_Commun_Source_Data_Final/FigS6/panel d/v1_15_128.ft2
- Nat_Commun_Source_Data_Final/FigS6/panel d/v1_20_128.ft2
- Nat_Commun_Source_Data_Final/FigS6/panel d/v1_25_128.ft2
- Nat_Commun_Source_Data_Final/FigS6/panel d/v1_30_128.ft2
- Nat_Commun_Source_Data_Final/FigS6/panel d/v1_35_128.ft2
- Nat_Commun_Source_Data_Final/FigS6/panel d/v1_40_128.ft2
- Nat_Commun_Source_Data_Final/FigS6/panel d/v1_45_128.ft2
- Nat_Commun_Source_Data_Final/FigS6/panel d/v1_50_128.ft2
- Nat_Commun_Source_Data_Final/FigS6/panel d/v1_55_128.ft2
- Nat_Commun_Source_Data_Final/FigS6/panel h/
- Nat_Commun_Source_Data_Final/FigS6/panel h/v1_pH64.ft2
- Nat_Commun_Source_Data_Final/FigS6/panel h/v1_pH65.ft2
- Nat_Commun_Source_Data_Final/FigS8/
- Nat_Commun_Source_Data_Final/FigS8/panel a/
- Nat_Commun_Source_Data_Final/FigS8/panel a/sd_45C_artsy_atten.ft2
- Nat_Commun_Source_Data_Final/FigS8/panel a/sd_45C_artsy_ref.ft2
- Nat_Commun_Source_Data_Final/FigS8/panel b/
- Nat_Commun_Source_Data_Final/FigS8/panel b/FigS8b_hV1-S1S4_1D/
- Nat_Commun_Source_Data_Final/FigS8/panel b/FigS8b_hV1-S1S4_1D/acqu
- Nat_Commun_Source_Data_Final/FigS8/panel b/FigS8b_hV1-S1S4_1D/acqus
- Nat_Commun_Source_Data_Final/FigS8/panel b/FigS8b_hV1-S1S4_1D/audita.txt
- Nat_Commun_Source_Data_Final/FigS8/panel b/FigS8b_hV1-S1S4_1D/fid
- Nat_Commun_Source_Data_Final/FigS8/panel b/FigS8b_hV1-S1S4_1D/format.temp
- Nat_Commun_Source_Data_Final/FigS8/panel b/FigS8b_hV1-S1S4_1D/pdata/
- Nat_Commun_Source_Data_Final/FigS8/panel b/FigS8b_hV1-S1S4_1D/pdata/1/
- Nat_Commun_Source_Data_Final/FigS8/panel b/FigS8b_hV1-S1S4_1D/pdata/1/1i
- Nat_Commun_Source_Data_Final/FigS8/panel b/FigS8b_hV1-S1S4_1D/pdata/1/1r
- Nat_Commun_Source_Data_Final/FigS8/panel b/FigS8b_hV1-S1S4_1D/pdata/1/auditp.txt
- Nat_Commun_Source_Data_Final/FigS8/panel b/FigS8b_hV1-S1S4_1D/pdata/1/outd
- Nat_Commun_Source_Data_Final/FigS8/panel b/FigS8b_hV1-S1S4_1D/pdata/1/proc
- Nat_Commun_Source_Data_Final/FigS8/panel b/FigS8b_hV1-S1S4_1D/pdata/1/procs
- Nat_Commun_Source_Data_Final/FigS8/panel b/FigS8b_hV1-S1S4_1D/pdata/1/thumb.png
- Nat_Commun_Source_Data_Final/FigS8/panel b/FigS8b_hV1-S1S4_1D/pdata/1/title
- Nat_Commun_Source_Data_Final/FigS8/panel b/FigS8b_hV1-S1S4_1D/pulseprogram
- Nat_Commun_Source_Data_Final/FigS8/panel b/FigS8b_hV1-S1S4_1D/scon2
- Nat_Commun_Source_Data_Final/FigS8/panel b/FigS8b_hV1-S1S4_1D/shimvalues
- Nat_Commun_Source_Data_Final/FigS8/panel b/FigS8b_hV1-S1S4_1D/specpar
- Nat_Commun_Source_Data_Final/FigS8/panel b/FigS8b_hV1-S1S4_1D/spnam1
- Nat_Commun_Source_Data_Final/FigS8/panel b/FigS8b_hV1-S1S4_1D/uxnmr.info
- Nat_Commun_Source_Data_Final/FigS8/panel b/FigS8b_hV1-S1S4_1D/uxnmr.par
- Nat_Commun_Source_Data_Final/FigS8/panel e/
- Nat_Commun_Source_Data_Final/FigS8/panel e/hV1-S1S4_20C_diamagnetic/
- Nat_Commun_Source_Data_Final/FigS8/panel e/hV1-S1S4_20C_diamagnetic/v1_20d_00ms_set1.ft2
- Nat_Commun_Source_Data_Final/FigS8/panel e/hV1-S1S4_20C_diamagnetic/v1_20d_00ms_set2.ft2
- Nat_Commun_Source_Data_Final/FigS8/panel e/hV1-S1S4_20C_diamagnetic/v1_20d_00ms_set3.ft2
- Nat_Commun_Source_Data_Final/FigS8/panel e/hV1-S1S4_20C_diamagnetic/v1_20d_04ms_set1.ft2
- Nat_Commun_Source_Data_Final/FigS8/panel e/hV1-S1S4_20C_diamagnetic/v1_20d_04ms_set2.ft2
- Nat_Commun_Source_Data_Final/FigS8/panel e/hV1-S1S4_20C_diamagnetic/v1_20d_04ms_set3.ft2
- Nat_Commun_Source_Data_Final/FigS8/panel e/hV1-S1S4_20C_diamagnetic/v1_20d_12ms_set1.ft2
- Nat_Commun_Source_Data_Final/FigS8/panel e/hV1-S1S4_20C_diamagnetic/v1_20d_12ms_set2.ft2
- Nat_Commun_Source_Data_Final/FigS8/panel e/hV1-S1S4_20C_diamagnetic/v1_20d_12ms_set3.ft2
- Nat_Commun_Source_Data_Final/FigS8/panel e/hV1-S1S4_20C_diamagnetic/v1_20d_24ms_set1.ft2
- Nat_Commun_Source_Data_Final/FigS8/panel e/hV1-S1S4_20C_diamagnetic/v1_20d_24ms_set2.ft2
- Nat_Commun_Source_Data_Final/FigS8/panel e/hV1-S1S4_20C_diamagnetic/v1_20d_24ms_set3.ft2
- Nat_Commun_Source_Data_Final/FigS8/panel e/hV1-S1S4_20C_paramagnetic/
- Nat_Commun_Source_Data_Final/FigS8/panel e/hV1-S1S4_20C_paramagnetic/v1_20p_00ms_set1.ft2
- Nat_Commun_Source_Data_Final/FigS8/panel e/hV1-S1S4_20C_paramagnetic/v1_20p_00ms_set2.ft2
- Nat_Commun_Source_Data_Final/FigS8/panel e/hV1-S1S4_20C_paramagnetic/v1_20p_00ms_set3.ft2
- Nat_Commun_Source_Data_Final/FigS8/panel e/hV1-S1S4_20C_paramagnetic/v1_20p_04ms_set1.ft2
- Nat_Commun_Source_Data_Final/FigS8/panel e/hV1-S1S4_20C_paramagnetic/v1_20p_04ms_set2.ft2
- Nat_Commun_Source_Data_Final/FigS8/panel e/hV1-S1S4_20C_paramagnetic/v1_20p_04ms_set3.ft2
- Nat_Commun_Source_Data_Final/FigS8/panel e/hV1-S1S4_20C_paramagnetic/v1_20p_12ms_set1.ft2
- Nat_Commun_Source_Data_Final/FigS8/panel e/hV1-S1S4_20C_paramagnetic/v1_20p_12ms_set2.ft2
- Nat_Commun_Source_Data_Final/FigS8/panel e/hV1-S1S4_20C_paramagnetic/v1_20p_12ms_set3.ft2
- Nat_Commun_Source_Data_Final/FigS8/panel e/hV1-S1S4_20C_paramagnetic/v1_20p_24ms_set1.ft2
- Nat_Commun_Source_Data_Final/FigS8/panel e/hV1-S1S4_20C_paramagnetic/v1_20p_24ms_set2.ft2
- Nat_Commun_Source_Data_Final/FigS8/panel e/hV1-S1S4_20C_paramagnetic/v1_20p_24ms_set3.ft2
- Nat_Commun_Source_Data_Final/FigS8/panel e/hV1-S1S4_50C_diamagnetic/
- Nat_Commun_Source_Data_Final/FigS8/panel e/hV1-S1S4_50C_diamagnetic/v1_50d_00ms_set1.ft2
- Nat_Commun_Source_Data_Final/FigS8/panel e/hV1-S1S4_50C_diamagnetic/v1_50d_00ms_set2.ft2
- Nat_Commun_Source_Data_Final/FigS8/panel e/hV1-S1S4_50C_diamagnetic/v1_50d_00ms_set3.ft2
- Nat_Commun_Source_Data_Final/FigS8/panel e/hV1-S1S4_50C_diamagnetic/v1_50d_04ms_set1.ft2
- Nat_Commun_Source_Data_Final/FigS8/panel e/hV1-S1S4_50C_diamagnetic/v1_50d_04ms_set2.ft2
- Nat_Commun_Source_Data_Final/FigS8/panel e/hV1-S1S4_50C_diamagnetic/v1_50d_04ms_set3.ft2
- Nat_Commun_Source_Data_Final/FigS8/panel e/hV1-S1S4_50C_diamagnetic/v1_50d_12ms_set1.ft2
- Nat_Commun_Source_Data_Final/FigS8/panel e/hV1-S1S4_50C_diamagnetic/v1_50d_12ms_set2.ft2
- Nat_Commun_Source_Data_Final/FigS8/panel e/hV1-S1S4_50C_diamagnetic/v1_50d_12ms_set3.ft2
- Nat_Commun_Source_Data_Final/FigS8/panel e/hV1-S1S4_50C_diamagnetic/v1_50d_24ms_set1.ft2
- Nat_Commun_Source_Data_Final/FigS8/panel e/hV1-S1S4_50C_diamagnetic/v1_50d_24ms_set2.ft2
- Nat_Commun_Source_Data_Final/FigS8/panel e/hV1-S1S4_50C_diamagnetic/v1_50d_24ms_set3.ft2
- Nat_Commun_Source_Data_Final/FigS8/panel e/hV1-S1S4_50C_paramagnetic/
- Nat_Commun_Source_Data_Final/FigS8/panel e/hV1-S1S4_50C_paramagnetic/v1_50p_00ms_set1.ft2
- Nat_Commun_Source_Data_Final/FigS8/panel e/hV1-S1S4_50C_paramagnetic/v1_50p_00ms_set2.ft2
- Nat_Commun_Source_Data_Final/FigS8/panel e/hV1-S1S4_50C_paramagnetic/v1_50p_00ms_set3.ft2
- Nat_Commun_Source_Data_Final/FigS8/panel e/hV1-S1S4_50C_paramagnetic/v1_50p_04ms_set1.ft2
- Nat_Commun_Source_Data_Final/FigS8/panel e/hV1-S1S4_50C_paramagnetic/v1_50p_04ms_set2.ft2
- Nat_Commun_Source_Data_Final/FigS8/panel e/hV1-S1S4_50C_paramagnetic/v1_50p_04ms_set3.ft2
- Nat_Commun_Source_Data_Final/FigS8/panel e/hV1-S1S4_50C_paramagnetic/v1_50p_12ms_set1.ft2
- Nat_Commun_Source_Data_Final/FigS8/panel e/hV1-S1S4_50C_paramagnetic/v1_50p_12ms_set2.ft2
- Nat_Commun_Source_Data_Final/FigS8/panel e/hV1-S1S4_50C_paramagnetic/v1_50p_12ms_set3.ft2
- Nat_Commun_Source_Data_Final/FigS8/panel e/hV1-S1S4_50C_paramagnetic/v1_50p_24ms_set1.ft2
- Nat_Commun_Source_Data_Final/FigS8/panel e/hV1-S1S4_50C_paramagnetic/v1_50p_24ms_set2.ft2
- Nat_Commun_Source_Data_Final/FigS8/panel e/hV1-S1S4_50C_paramagnetic/v1_50p_24ms_set3.ft2
