# Supplementary material for: Evidence that the TRPV1 S1-S4 membrane domain contributes to thermosensing
Source: Nat Commun. 2020 Aug 20;11:4169. doi: 10.1038/s41467-020-18026-2 (PMC7441067; doi:10.1038/s41467-020-18026-2)
Supplement: Supplementary file 5 — Additional Source Data [file 41467_2020_18026_MOESM5_ESM.zip › Nat_Commun_Source_Data_Final/Fig5a_hTRPV1-R557A_ephys/hTRPV1_20C_avg_traces_n10_reduced.atf]

ATF	1.0
8	22     
"AcquisitionMode=Episodic Stimulation"
"Comment="
"YTop=10000.2"
"YBottom=-10000.2"
"SyncTimeUnits=25"
"SweepStartTimesMS=0.000,2500.000,5000.000,7500.000,10000.000,12500.000,15000.000,17500.000,20000.000,22500.000,25000.000,27500.000,30000.000,32500.000,35000.000,37500.000,40000.000,42500.000,45000.000,47500.000,50000.000"
"SignalsExported=Imemb"
"Signals="	"Imemb"	"Imemb"	"Imemb"	"Imemb"	"Imemb"	"Imemb"	"Imemb"	"Imemb"	"Imemb"	"Imemb"	"Imemb"	"Imemb"	"Imemb"	"Imemb"	"Imemb"	"Imemb"	"Imemb"	"Imemb"	"Imemb"	"Imemb"	"Imemb"
"Time (s)"	"Trace #1 (pA)"	"Trace #2 (pA)"	"Trace #3 (pA)"	"Trace #4 (pA)"	"Trace #5 (pA)"	"Trace #6 (pA)"	"Trace #7 (pA)"	"Trace #8 (pA)"	"Trace #9 (pA)"	"Trace #10 (pA)"	"Trace #11 (pA)"	"Trace #12 (pA)"	"Trace #13 (pA)"	"Trace #14 (pA)"	"Trace #15 (pA)"	"Trace #16 (pA)"	"Trace #17 (pA)"	"Trace #18 (pA)"	"Trace #19 (pA)"	"Trace #20 (pA)"	"Trace #21 (pA)"
0	2.10571	2.47192	1.40381	1.86157	0.976563	1.28174	-1.86157	0.457764	0.274658	-2.0752	0.579834	0.976563	0.549316	1.19019	-0.762939	-1.00708	-0.0915527	0.671387	0.152588	0.610352	-2.86865
0.001	2.2583	2.7771	1.46484	2.34985	0.976563	1.49536	-0.823975	0.579834	1.06812	-1.5564	0.0610352	1.43433	0.732422	0.823975	-0.671387	0.0305176	0.335693	0.640869	-0.12207	0.427246	-2.31934
0.002	2.68555	2.10571	1.80054	2.28882	0.488281	1.06812	-0.88501	0.549316	1.7395	-1.0376	0.488281	1.19019	0.610352	0.976563	-0.488281	-0.732422	0.335693	0.823975	-0.732422	0.579834	-2.2583
0.003	2.31934	2.7771	1.80054	2.53296	0.762939	0.793457	-0.427246	0.854492	1.40381	-0.976563	1.12915	1.06812	0.0915527	1.28174	-0.457764	-0.488281	0.518799	0.793457	-0.732422	0.610352	-1.61743
0.004	2.38037	3.17383	1.92261	2.22778	1.25122	0.946045	0.12207	1.06812	1.7395	-2.47192	0.732422	1.61743	0.88501	0.549316	-0.305176	-1.2207	0.701904	0.762939	-0.305176	0.701904	-2.28882
0.005	2.65503	2.86865	1.25122	2.22778	1.28174	0.610352	-0.549316	0.579834	1.0376	-1.06812	0.152588	1.64795	1.25122	1.09863	0.488281	-0.946045	-0.793457	0.518799	-0.793457	0.946045	-1.15967
0.006	2.56348	2.99072	1.86157	2.31934	1.12915	1.43433	-0.244141	1.25122	0.946045	-1.46484	0.12207	2.38037	1.52588	0.732422	0.305176	-1.15967	0.305176	-0.0915527	-2.04468	0.488281	-0.854492
0.007	2.38037	3.38745	2.0752	2.83813	1.12915	0.976563	-0.427246	2.16675	1.19019	-0.762939	0	1.92261	1.34277	0.335693	0.213623	-1.15967	0.671387	1.00708	-2.71606	0.0610352	-0.610352
0.008	2.38037	2.99072	1.58691	1.95313	1.70898	1.2207	0.396729	2.53296	2.16675	-1.00708	0.457764	2.0752	1.15967	0.457764	0.488281	-1.2207	0.305176	-0.0915527	-1.89209	0.0915527	-1.61743
0.009	2.86865	2.41089	1.34277	2.34985	1.92261	1.40381	0.0305176	2.01416	2.41089	-1.70898	0.335693	1.86157	1.40381	0.610352	-0.12207	-1.64795	0.0305176	0.366211	-2.38037	-0.579834	-1.40381
0.01	2.50244	2.22778	1.7395	1.95313	1.52588	1.09863	-0.183105	2.01416	2.28882	-0.762939	-0.0610352	1.31226	0.274658	0.488281	0.0610352	-0.640869	0.396729	-0.152588	-1.49536	0.183105	-1.77002
0.011	2.50244	2.28882	1.5564	2.16675	1.15967	0.88501	0.549316	1.83105	2.41089	0.152588	-0.12207	1.34277	0.457764	-0.366211	-0.0610352	-0.732422	-0.671387	0.427246	-1.67847	-0.518799	-2.01416
0.012	1.77002	1.80054	2.50244	1.15967	1.00708	1.98364	0.854492	1.34277	2.04468	-0.915527	-0.793457	0.823975	0.976563	0.396729	0.12207	-0.976563	-0.213623	-0.152588	-1.80054	-0.274658	-0.671387
0.013	2.19727	2.28882	1.64795	1.34277	0.701904	1.58691	0.640869	1.92261	1.95313	-1.5564	0.793457	0.793457	0.732422	0.640869	0.396729	-1.46484	0.366211	0.335693	-1.31226	-0.579834	-0.854492
0.014	2.31934	1.7395	1.43433	1.28174	0.762939	1.34277	0.152588	2.04468	2.31934	-1.92261	0.152588	0.671387	1.25122	0.823975	0.244141	-1.28174	-0.274658	0.457764	-1.61743	-0.854492	-1.49536
0.015	2.56348	1.95313	0.976563	1.28174	0.88501	1.40381	0	1.25122	1.80054	-1.31226	0.854492	1.06812	0.762939	0.518799	0.0610352	-1.0376	0.549316	0.671387	-1.61743	-0.610352	-1.67847
0.016	1.89209	1.58691	1.37329	1.09863	0.88501	1.12915	0.12207	0.732422	2.19727	-2.22778	0.762939	0.488281	1.61743	0.549316	0	-1.52588	0.823975	0.335693	-1.0376	-0.610352	-1.46484
0.017	1.70898	2.74658	0.762939	1.00708	1.12915	0.88501	0.274658	1.40381	2.01416	-1.12915	0.488281	-0.244141	1.67847	0.427246	0.183105	-1.70898	0.976563	0.396729	-1.46484	-0.946045	-1.7395
0.018	2.62451	2.31934	1.86157	0.579834	1.06812	1.06812	0.762939	1.52588	1.28174	-0.88501	0.823975	-0.335693	1.19019	0.457764	0.12207	-0.701904	1.40381	0.732422	-0.671387	0.396729	-1.31226
0.019	2.10571	2.65503	0.976563	0.488281	0.946045	1.43433	0.854492	1.5564	1.49536	-0.640869	0.793457	-1.15967	1.19019	0.823975	0.396729	-0.518799	1.40381	0.701904	-0.610352	0.274658	-1.64795
0.02	2.92969	2.59399	1.28174	0.366211	0.823975	1.61743	0.335693	2.19727	0.762939	-0.579834	1.12915	-1.15967	0.823975	1.61743	-0.946045	-0.640869	2.13623	0.88501	-0.579834	0	-1.92261
0.021	2.89917	2.50244	0.976563	0.732422	0	1.2207	0.305176	1.61743	0.183105	-0.762939	0.396729	-0.610352	1.40381	1.09863	-1.92261	-0.88501	1.19019	0.579834	-0.518799	-0.88501	-0.305176
0.022	3.05176	2.92969	0.335693	0.976563	0.640869	2.38037	1.28174	1.95313	0.640869	-0.579834	0.427246	-0.610352	0.549316	1.46484	-2.22778	-0.518799	1.5564	0.396729	-0.0610352	-0.152588	-0.427246
0.023	2.80762	2.50244	0.366211	1.34277	0.488281	1.70898	1.37329	1.64795	0.305176	-1.12915	0.213623	-1.5564	1.28174	2.22778	-0.457764	-1.00708	1.95313	0.579834	-0.152588	-0.305176	-1.52588
0.024	2.53296	2.92969	1.28174	0.701904	1.0376	1.86157	1.61743	1.95313	0.976563	-0.946045	0.457764	-2.74658	1.49536	1.83105	-1.52588	-0.0915527	2.04468	-0.0305176	0	-0.0915527	-0.610352
0.025	2.31934	2.80762	0.762939	1.0376	1.2207	1.5564	1.61743	1.92261	0	-0.701904	1.70898	-2.28882	1.98364	1.86157	-0.976563	-0.549316	1.92261	0.183105	-0.549316	-0.518799	-1.0376
0.026	2.62451	2.34985	1.2207	0.915527	1.0376	2.2583	1.06812	1.58691	-0.0915527	-0.823975	1.86157	-0.976563	1.67847	1.7395	-1.19019	-1.09863	1.25122	-0.12207	-0.335693	-1.37329	-0.823975
0.027	2.83813	2.65503	1.28174	1.15967	1.77002	1.31226	1.86157	1.92261	-0.183105	-0.793457	1.5564	-1.15967	2.10571	1.37329	-1.09863	-1.00708	1.46484	0.12207	-0.549316	-0.976563	-0.12207
0.028	1.83105	2.50244	0.488281	0.610352	1.40381	2.31934	1.43433	2.16675	0.0610352	-0.305176	0.946045	-0.946045	1.98364	1.52588	-1.09863	-1.15967	1.52588	0.427246	0.762939	-0.793457	-0.640869
0.029	1.61743	2.86865	0.915527	0.915527	1.80054	1.37329	0.579834	1.61743	0.488281	-0.579834	1.12915	-0.946045	1.80054	1.37329	-1.61743	-0.823975	1.77002	0.488281	-0.183105	-0.518799	-0.88501
0.03	1.52588	2.56348	0.854492	1.0376	1.25122	1.70898	0.762939	2.10571	0.12207	-0.579834	1.00708	-1.7395	2.34985	1.52588	-1.86157	-0.976563	1.92261	0.488281	-0.518799	-1.09863	-0.274658
0.031	1.28174	2.31934	1.43433	0.518799	1.00708	1.86157	0.793457	1.89209	0.0915527	-2.41089	0.579834	-1.58691	1.49536	1.25122	-1.70898	-0.976563	2.19727	0.823975	-0.671387	-0.579834	-0.549316
0.032	0.915527	2.86865	0.396729	0.946045	0.823975	2.01416	1.2207	2.16675	0.244141	-1.25122	1.70898	-2.13623	0.518799	1.7395	-0.793457	-0.793457	2.13623	0.640869	-1.06812	0.0305176	-0.640869
0.033	0.732422	3.23486	0.0610352	0.793457	0.976563	2.13623	0.549316	2.80762	0.152588	-0.732422	0.946045	-1.34277	0.976563	1.09863	-1.58691	-1.64795	2.0752	1.52588	-0.518799	0.854492	-0.427246
0.034	1.0376	2.38037	0.488281	0.610352	1.2207	1.70898	0.457764	2.16675	0	-1.86157	0.701904	-1.34277	1.09863	1.09863	-2.0752	-1.40381	1.61743	1.25122	-0.610352	0.610352	-0.488281
0.035	1.0376	2.50244	0.518799	0.793457	1.0376	1.77002	1.15967	2.34985	0.610352	-2.80762	0.793457	-1.12915	1.12915	0.610352	-2.0752	-1.95313	1.89209	0.823975	-0.854492	0.488281	-0.549316
0.036	0.610352	2.38037	0.366211	0.701904	1.40381	1.46484	0.457764	2.01416	0.0610352	-2.2583	0.427246	-1.0376	1.31226	0.732422	-2.04468	-0.854492	2.01416	1.40381	-1.25122	0.396729	-1.0376
0.037	0.549316	2.7771	0.854492	0.823975	1.70898	2.01416	0.518799	2.62451	-0.305176	-1.92261	0.12207	0.244141	1.95313	-0.12207	-2.13623	-1.31226	2.04468	0.976563	-0.793457	0.793457	-0.976563
0.038	1.43433	2.65503	-0.274658	0.732422	1.31226	2.59399	0.427246	2.22778	-0.0305176	-2.38037	0.488281	0.274658	1.28174	0.213623	-2.92969	-1.43433	1.52588	0.640869	-0.152588	0.640869	-0.762939
0.039	0.946045	2.44141	-0.152588	0.88501	1.5564	2.68555	0.915527	2.44141	-0.579834	-2.19727	1.31226	0.640869	1.34277	0.366211	-2.34985	-0.88501	2.47192	0.549316	-0.213623	0.396729	0.152588
0.04	0.854492	2.62451	0.0305176	0.762939	1.5564	1.92261	0.396729	2.41089	-0.427246	-1.86157	1.0376	0.610352	1.46484	0.274658	-1.70898	-0.701904	2.0752	0.396729	-0.549316	0.549316	-1.2207
0.041	1.12915	2.86865	-0.183105	1.09863	1.40381	2.2583	0.549316	1.98364	-0.183105	-1.58691	0.549316	-0.0305176	1.70898	1.34277	-1.98364	-0.762939	1.89209	0.152588	-0.183105	0.396729	-0.732422
0.042	1.15967	3.35693	-0.915527	0.732422	1.58691	2.53296	1.12915	2.04468	0.152588	-0.396729	1.06812	0.366211	2.28882	0	-3.26538	-0.732422	1.89209	0.915527	-0.0915527	0.152588	-0.946045
0.043	1.34277	2.53296	-0.732422	0.671387	1.5564	2.22778	0.854492	1.2207	-0.457764	-0.610352	1.52588	0.488281	2.16675	0.579834	-3.11279	-0.457764	1.49536	0.701904	-0.640869	-0.12207	0.0305176
0.044	1.09863	3.05176	-0.213623	-0.671387	1.06812	2.22778	1.12915	2.13623	-0.244141	0.0305176	1.0376	0.579834	1.98364	0.335693	-3.9978	-1.15967	1.5564	1.34277	-0.396729	-0.183105	-0.549316
0.045	1.77002	2.7771	-0.0610352	-0.518799	1.15967	2.34985	1.5564	2.10571	-0.12207	0.366211	1.06812	0.793457	2.28882	1.06812	-3.93677	-1.00708	1.98364	1.0376	-0.579834	-0.0610352	-1.06812
0.046	2.28882	2.96021	0.518799	-0.274658	1.09863	2.65503	1.28174	1.86157	0.274658	0.0305176	1.15967	1.25122	2.16675	0.976563	-4.08936	-2.38037	1.40381	1.0376	-0.488281	-0.488281	-0.793457
0.047	1.43433	3.17383	1.28174	0.244141	0.579834	2.56348	0.732422	1.09863	0.335693	0.0915527	0	1.43433	2.22778	0	-3.75366	-1.70898	1.00708	0.518799	-0.0610352	-0.610352	-1.28174
0.048	1.7395	3.14331	1.00708	0.366211	1.09863	1.49536	0.854492	1.89209	0.427246	0.579834	0.213623	0.488281	2.28882	0.274658	-2.92969	-1.31226	0	1.06812	0	-0.762939	-0.946045
0.049	2.0752	2.74658	1.40381	0.457764	0.915527	1.58691	0.518799	2.59399	0.640869	0.946045	0.854492	0.762939	2.10571	0.12207	-2.71606	-1.58691	-0.366211	0.579834	0.12207	-0.244141	-0.183105
0.05	2.04468	2.74658	1.06812	1.64795	1.98364	2.0752	0.213623	2.22778	0.183105	1.64795	1.00708	1.19019	2.62451	0.335693	-1.58691	-1.06812	-0.305176	1.37329	0.457764	0.213623	-0.579834
0.051	1.67847	3.14331	1.43433	0.518799	1.34277	1.40381	-0.366211	2.34985	0.610352	1.12915	0.915527	1.34277	2.44141	-0.732422	-2.28882	-0.671387	-0.610352	0.88501	0.457764	0.671387	-0.183105
0.052	1.46484	2.83813	1.25122	0.976563	1.58691	1.5564	-0.213623	2.16675	0.793457	0.274658	0.854492	0.823975	2.31934	-0.946045	-1.2207	-0.579834	-0.793457	1.0376	1.12915	0.274658	-0.793457
0.053	1.80054	2.80762	1.37329	1.15967	1.89209	1.61743	-0.823975	2.16675	0.671387	0.579834	1.34277	1.64795	1.77002	0.701904	-0.946045	-0.213623	0.0610352	1.15967	0.640869	0.427246	0.0915527
0.054	2.38037	2.74658	1.64795	1.09863	1.31226	1.43433	0.183105	2.38037	0.854492	0.732422	1.09863	1.83105	2.28882	0.427246	-1.46484	-0.732422	-0.183105	0.213623	1.2207	0.640869	-0.579834
0.055	3.05176	2.50244	0.854492	0.915527	1.46484	1.58691	-0.0610352	1.70898	1.77002	0.732422	-0.183105	0.274658	1.52588	-0.488281	-1.37329	-1.58691	0.549316	0.12207	0.457764	0.305176	-1.46484
0.056	2.44141	2.59399	1.15967	1.00708	0.915527	1.58691	-0.396729	1.89209	0.579834	0.762939	0.549316	1.09863	2.16675	0.213623	-1.43433	-0.946045	0.640869	0.549316	0.976563	0.427246	-1.70898
0.057	2.44141	2.16675	1.2207	0.915527	0.549316	1.19019	-0.213623	1.12915	0.823975	0.946045	-0.335693	1.12915	2.28882	-0.0305176	-2.01416	-1.0376	0.457764	0.610352	0.640869	-0.732422	-2.31934
0.058	2.50244	2.99072	1.77002	0.915527	1.28174	1.06812	-0.366211	1.83105	1.09863	0.396729	-0.366211	0.88501	1.64795	-0.305176	-1.95313	-0.244141	0.854492	0.946045	1.09863	-0.579834	-2.01416
0.059	2.19727	2.96021	0.88501	0.88501	0.915527	1.49536	-0.12207	1.61743	1.00708	-0.183105	0.457764	0.701904	1.34277	-0.152588	-2.56348	-0.823975	0.823975	1.06812	0.457764	-0.183105	-2.28882
0.06	2.10571	3.35693	1.83105	0.854492	0.762939	1.2207	0.152588	2.34985	1.0376	0.518799	0.732422	0.457764	1.5564	1.43433	-3.20435	-0.213623	1.15967	0.549316	1.09863	0.427246	-2.10571
0.061	2.53296	3.54004	1.34277	1.43433	0.762939	2.44141	0.366211	2.50244	0.579834	0	0.274658	0.457764	1.80054	1.09863	-2.92969	0.305176	1.06812	0.579834	1.67847	0.183105	-2.41089
0.062	2.13623	3.05176	1.37329	1.12915	1.0376	1.0376	0.396729	1.95313	1.2207	0.732422	0.335693	1.34277	1.7395	1.15967	-2.65503	0.0915527	1.12915	0.457764	0.88501	0.457764	-2.01416
0.063	2.56348	3.11279	1.46484	1.09863	1.0376	1.09863	-0.152588	2.13623	1.19019	1.0376	0.457764	1.49536	1.19019	0.793457	-2.99072	0	-0.335693	0.732422	0.305176	-0.152588	-0.854492
0.064	2.80762	2.89917	2.04468	1.43433	0.854492	1.06812	0.305176	2.01416	1.64795	1.37329	0.0915527	0.701904	1.31226	1.25122	-2.59399	-0.152588	-0.213623	0.701904	0.518799	-0.610352	-1.28174
0.065	2.44141	2.89917	2.59399	0.12207	0.946045	1.61743	-0.518799	2.10571	0.976563	0.915527	-0.671387	0.366211	1.25122	0.12207	-2.99072	-0.427246	-0.549316	0.762939	0.457764	0.823975	-1.19019
0.066	2.16675	2.96021	1.83105	-0.244141	0.457764	1.80054	-0.579834	1.52588	1.61743	0.366211	-0.549316	1.00708	0.793457	0.946045	-3.54004	-0.244141	-0.366211	-0.0915527	0.732422	0.457764	-0.732422
0.067	2.65503	3.20435	2.13623	-0.457764	0.946045	1.31226	-1.12915	1.86157	1.15967	0.610352	-0.457764	0.762939	0.183105	0.549316	-3.78418	-0.396729	-0.396729	-1.12915	0.0610352	0.762939	-0.549316
0.068	2.19727	2.96021	1.77002	0.244141	0.823975	0.671387	-0.823975	1.64795	0.518799	0.640869	0.274658	0.488281	0.701904	0.640869	-2.99072	-0.183105	-0.152588	-1.46484	0.976563	0.396729	-0.640869
0.069	2.62451	3.38745	1.31226	1.25122	0.976563	1.31226	-0.183105	1.92261	1.40381	-0.518799	0	-0.396729	0.793457	0.0915527	-3.54004	-0.488281	0	-1.58691	0.823975	-0.0610352	-0.305176
0.07	3.02124	2.68555	0.976563	2.01416	1.34277	1.86157	-0.701904	2.13623	1.49536	-0.549316	0.274658	-0.213623	1.0376	0.549316	-3.60107	-0.793457	0.0305176	-1.31226	0.762939	0.0915527	-1.2207
0.071	2.04468	2.34985	0.701904	1.15967	1.00708	1.92261	-0.976563	2.31934	1.52588	-0.0305176	0.335693	-0.88501	1.00708	1.0376	-2.92969	-0.610352	0.88501	-1.19019	0.549316	-0.335693	-1.61743
0.072	2.41089	2.50244	1.06812	1.89209	1.31226	2.0752	-0.488281	2.34985	1.12915	-0.12207	0.152588	-0.396729	0.732422	0.549316	-3.26538	-0.854492	1.52588	-0.854492	0.88501	0.518799	-1.06812
0.073	2.56348	2.71606	1.58691	1.52588	1.06812	2.59399	0.0305176	2.28882	0.88501	-0.305176	0.396729	0	-0.640869	0.610352	-2.96021	-0.976563	0.274658	-0.366211	0.640869	-0.0610352	-1.15967
0.074	2.74658	3.38745	1.0376	1.89209	0.762939	2.56348	0.0610352	2.2583	0.640869	0.305176	0.671387	-0.793457	-0.396729	0.335693	-2.86865	-0.915527	0.213623	-0.244141	0.549316	0.244141	-0.976563
0.075	2.68555	2.65503	1.2207	1.7395	0.274658	2.96021	0.366211	2.44141	0.457764	0.701904	0.0610352	-0.762939	-0.305176	0.549316	-2.10571	-0.305176	0.244141	-0.640869	-0.0305176	0	-1.2207
0.076	2.74658	2.80762	1.40381	1.61743	0.152588	2.68555	0.610352	2.16675	0.640869	0.488281	0.549316	-1.28174	-0.366211	-0.0305176	-1.80054	-0.152588	-0.0305176	-1.40381	-1.06812	0.549316	-0.732422
0.077	2.53296	2.92969	1.77002	1.92261	0.610352	1.86157	-0.518799	2.01416	0.976563	-0.640869	0.0305176	-0.427246	-0.915527	0.793457	-2.53296	-0.671387	0	-1.52588	-0.579834	0.213623	-2.38037
0.078	2.62451	2.62451	1.2207	1.34277	1.0376	1.12915	-0.518799	2.34985	0.946045	-0.762939	-0.274658	-0.305176	-1.58691	-0.335693	-2.80762	0.335693	-0.701904	-0.793457	-1.43433	0.244141	-1.15967
0.079	2.04468	2.50244	1.34277	0.976563	0.396729	1.12915	-0.640869	2.2583	0.946045	-1.19019	0.305176	-0.335693	-0.457764	0.274658	-1.98364	0.793457	-1.31226	-1.34277	-1.00708	0.244141	-1.28174
0.08	2.41089	3.26538	0.152588	1.12915	0.549316	1.40381	0.610352	1.7395	1.2207	-1.12915	0.793457	-0.579834	0.244141	0.244141	-2.01416	0.732422	-0.701904	-1.2207	-1.37329	0.427246	-2.01416
0.081	3.08228	2.71606	1.5564	1.12915	0.793457	1.0376	0.335693	1.67847	0.457764	-1.31226	0.488281	-0.152588	0.0610352	0.671387	-1.92261	0.549316	0.0610352	-1.7395	-0.518799	0.366211	-1.37329
0.082	2.53296	2.53296	0.762939	1.15967	0.88501	1.12915	0.610352	1.28174	0.335693	-0.335693	0.427246	-0.427246	-0.152588	-0.0305176	-2.04468	0.701904	0.213623	-1.83105	-0.396729	0.488281	-0.976563
0.083	2.50244	3.08228	1.09863	0.335693	1.43433	1.31226	0.671387	1.06812	0.0305176	-0.579834	-0.0305176	-0.915527	-0.0305176	0.152588	-1.95313	0.640869	1.31226	-1.89209	-0.274658	0.579834	-1.12915
0.084	3.2959	2.7771	1.5564	0.305176	1.34277	1.46484	0.854492	1.46484	-0.0305176	-1.40381	-0.366211	-0.366211	-0.0915527	0.457764	-1.12915	0.823975	1.09863	-1.70898	-0.183105	0.518799	-0.701904
0.085	3.02124	3.14331	1.15967	0.946045	1.31226	1.40381	0.274658	1.83105	0.457764	-0.640869	0.244141	-0.335693	0.244141	0.335693	-1.92261	0.854492	-0.518799	-0.823975	-0.213623	0.335693	-1.31226
0.086	3.35693	2.59399	1.64795	1.37329	1.31226	1.00708	0.579834	1.89209	0.610352	-0.732422	0.0915527	-0.305176	0.305176	0.640869	-2.80762	0.823975	-0.549316	-1.06812	-0.427246	0.183105	-0.213623
0.087	3.11279	2.2583	1.2207	1.31226	1.89209	1.15967	0.946045	2.0752	0.579834	-0.610352	0.640869	-0.732422	-0.152588	0.427246	-2.71606	1.12915	-0.88501	-1.12915	0.12207	0.518799	-0.701904
0.088	2.92969	2.47192	1.19019	0.793457	1.15967	1.31226	0.701904	2.22778	-0.701904	-1.06812	0.793457	-1.09863	-1.25122	0.0915527	-3.23486	0.88501	-0.518799	-0.854492	-0.305176	0.701904	-0.518799
0.089	3.23486	3.02124	2.13623	1.31226	0.976563	0.793457	1.28174	2.38037	0.427246	0.213623	0.549316	-1.12915	-0.274658	-0.12207	-2.96021	1.19019	0.732422	-0.244141	-0.0305176	0.671387	-0.366211
0.09	2.7771	2.86865	1.61743	1.43433	1.00708	0.12207	1.12915	2.22778	0.457764	-0.183105	0.457764	-0.823975	0.396729	-0.915527	-2.92969	1.06812	0.0915527	0.0915527	-0.305176	-0.518799	0.0305176
0.091	3.32642	2.7771	2.10571	1.37329	1.40381	0.274658	1.06812	2.7771	0.823975	-0.366211	0.12207	-0.457764	0.457764	-1.00708	-4.11987	1.31226	0.274658	1.37329	-0.488281	-0.823975	0.396729
0.092	2.7771	2.62451	2.41089	1.2207	0.579834	0.396729	0.976563	1.98364	1.09863	0.0610352	1.0376	-0.244141	0.335693	0.366211	-3.2959	0.88501	-0.0915527	0.915527	0.0610352	-0.671387	-0.366211
0.093	2.80762	3.23486	3.08228	1.15967	1.2207	0.335693	0.488281	2.16675	1.64795	-0.671387	1.06812	-0.152588	1.25122	0.0610352	-3.69263	0.640869	-0.396729	0.671387	0.427246	-1.0376	-0.671387
0.094	3.41797	2.53296	3.32642	1.12915	0.88501	0.640869	1.00708	2.53296	1.06812	-0.579834	0.88501	-0.579834	0.610352	-0.457764	-3.11279	1.2207	-0.213623	0.701904	0.152588	-0.366211	-0.854492
0.095	2.74658	2.50244	2.68555	0.793457	0.793457	1.7395	1.28174	2.86865	1.28174	-0.0610352	1.0376	-0.305176	0.396729	-0.0915527	-3.2959	1.25122	-0.183105	1.77002	-0.640869	-1.77002	-1.31226
0.096	3.17383	2.7771	2.7771	0.0610352	0.732422	1.5564	1.2207	2.7771	2.34985	-0.213623	0.305176	-1.25122	0.305176	-0.0305176	-4.21143	1.67847	0.274658	1.2207	-0.793457	-1.67847	-1.06812
0.097	3.35693	3.32642	2.71606	0.12207	0.762939	0.701904	1.00708	2.28882	1.95313	1.25122	0.0915527	-1.49536	0.335693	-0.396729	-5.00488	0.854492	-0.305176	0.671387	-0.854492	-1.67847	-2.41089
0.098	3.2959	3.26538	2.99072	-0.183105	1.00708	0.579834	0.976563	2.47192	1.61743	0.946045	0.549316	-1.49536	1.15967	-0.762939	-4.79126	0.549316	-0.915527	0.88501	-0.274658	-0.854492	-1.86157
0.099	2.56348	2.65503	2.74658	-0.671387	0.549316	0.946045	0.549316	2.71606	1.52588	1.09863	0.732422	-1.15967	1.0376	-0.671387	-5.34058	0.732422	-0.427246	0.701904	-0.0915527	-1.00708	-1.95313
0.1	3.35693	2.68555	2.56348	-0.671387	0.152588	0.640869	0.610352	2.65503	0.946045	1.09863	-0.213623	-1.31226	0.793457	-0.457764	-4.73022	0.793457	-0.610352	0.915527	-0.457764	-1.15967	-1.2207
0.101	2.80762	2.71606	2.86865	0.274658	-0.183105	-0.244141	0.976563	2.28882	0.640869	1.37329	-0.610352	-1.83105	-0.12207	-0.793457	-4.69971	0.366211	-0.946045	1.19019	-0.0915527	-1.12915	-1.00708
0.102	3.05176	2.7771	2.7771	0.549316	-0.0610352	-0.518799	0.732422	2.31934	0.823975	1.83105	0	-1.37329	0.0915527	-0.732422	-4.54712	1.09863	-0.854492	0.823975	-0.579834	-1.25122	-1.25122
0.103	3.20435	2.74658	2.10571	0.183105	0.457764	-0.854492	-0.335693	2.68555	0.549316	2.01416	0.274658	-1.64795	0.213623	-0.793457	-2.83813	0.549316	0.0610352	0.488281	0.12207	-2.0752	-0.823975
0.104	2.83813	2.99072	1.7395	0.457764	-0.183105	-0.518799	0.488281	2.7771	0.701904	1.61743	-0.579834	-1.7395	1.09863	-1.67847	-2.7771	1.49536	-0.427246	0.854492	0.732422	-1.92261	-0.640869
0.105	2.86865	2.99072	1.28174	0.732422	-0.488281	-1.06812	-0.213623	2.10571	0.610352	1.28174	0.0915527	-0.946045	1.40381	-1.46484	-2.92969	0.946045	-0.244141	0.915527	0.305176	-2.19727	-0.183105
0.106	2.7771	2.41089	2.04468	1.46484	-0.0610352	0.274658	0.0305176	2.44141	1.58691	1.70898	-0.366211	-0.427246	0.88501	-1.86157	-2.89917	0.793457	-0.0305176	-0.335693	-0.244141	-2.13623	-0.732422
0.107	3.32642	2.59399	2.50244	1.40381	0.610352	0.732422	0.396729	2.38037	1.98364	2.38037	-0.671387	-1.49536	1.80054	-1.5564	-2.89917	0.915527	-0.549316	0.213623	0.762939	-2.68555	-1.0376
0.108	3.35693	2.50244	3.05176	2.04468	-0.183105	1.25122	-0.0610352	2.62451	1.92261	1.95313	0.152588	-1.49536	2.04468	-1.49536	-3.14331	0.915527	-0.732422	-0.640869	0.427246	-1.43433	-1.00708
0.109	-11.6577	-4.94385	2.34985	9.49097	15.9302	23.3765	30.6396	37.5366	44.3726	51.3306	51.4526	57.6782	62.4695	78.2166	99.5178	122.955	142.7	167.969	198.547	236.786	277.832
0.11	-4.82178	-2.28882	2.92969	5.67627	8.88062	13.3362	17.6086	21.1792	20.3552	14.4653	14.8315	27.8625	43.1213	58.197	74.2493	95.5811	119.08	149.2	190.247	237.915	293.152
0.111	-3.08228	-0.976563	2.83813	4.82178	7.04956	11.0474	13.916	16.449	13.7634	10.8643	17.8528	31.9824	43.4265	55.4504	76.0498	104.431	138.977	178.528	224.579	272.308	319.214
0.112	-2.89917	-0.915527	2.65503	4.76074	5.88989	9.52148	12.3901	13.3057	11.1694	11.2305	19.928	32.4707	43.2739	57.2815	84.5337	120.392	159.698	201.965	237.152	283.875	332.245
0.113	-2.16675	-0.732422	3.20435	4.76074	6.13403	8.94165	11.3831	12.2375	9.58252	13.6108	21.4844	31.9519	43.0603	60.3943	92.1021	132.721	174.316	216.4	246.307	292.114	333.71
0.114	-1.77002	-0.427246	2.7771	4.57764	5.12695	8.57544	10.0403	11.1389	8.81958	13.4583	21.5454	31.9519	43.5181	64.9719	99.5789	141.235	181.458	224.548	253.479	299.408	340.21
0.115	-1.37329	-0.12207	2.53296	4.48608	5.00488	8.45337	9.58252	10.2234	9.82666	13.1836	21.8811	32.1655	44.5862	68.634	106.659	149.445	189.148	226.837	258.514	298.676	341.705
0.116	-1.92261	-0.427246	2.53296	3.87573	4.5166	7.93457	9.15527	10.0708	9.97925	13.916	22.8271	32.4707	45.3491	69.8242	111.603	155.151	196.686	227.631	260.437	301.666	340.332
0.117	-0.946045	0.183105	3.02124	4.54712	4.21143	7.20215	8.48389	10.0403	9.06372	15.0452	22.8577	33.5083	47.3633	71.6858	115.509	161.804	200.958	230.652	265.198	301.849	344.452
0.118	-0.88501	-0.213623	2.56348	3.17383	4.11987	7.32422	8.42285	9.76563	10.0098	14.9231	23.407	33.3252	48.1873	74.2188	120.117	167.084	203.156	233.582	268.616	302.521	347.931
0.119	-0.946045	-0.213623	2.89917	3.479	5.18799	7.17163	7.99561	9.64355	10.5896	15.2893	23.8037	33.905	49.3469	74.8901	123.779	171.844	204.59	235.992	270.416	310.028	355.804
0.12	-0.12207	-0.183105	2.86865	3.20435	4.63867	6.46973	8.23975	8.97217	10.9863	16.2964	24.4141	33.5999	50.5981	79.3457	125.092	173.462	205.353	237.244	269.684	309.692	358.124
0.121	-0.610352	-0.457764	2.68555	3.26538	4.66919	6.95801	7.96509	9.09424	11.0474	15.9912	24.3835	33.8745	51.0254	82.428	128.143	174.042	206.329	236.328	268.921	311.829	361.725
0.122	-0.366211	-0.549316	2.68555	3.57056	4.82178	6.71387	7.78198	9.06372	9.97925	15.564	24.353	34.1797	52.2156	84.7168	130.89	176.392	205.658	234.833	268.524	313.751	368.5
0.123	-0.213623	-0.671387	2.34985	3.44849	4.57764	6.40869	7.99561	9.552	10.1929	15.9607	25.0549	34.8206	52.7649	87.0361	132.263	177.521	206.116	234.863	268.311	320.099	373.718
0.124	-0.396729	0.0305176	2.83813	2.96021	5.0354	5.95093	8.23975	9.42993	10.8948	16.571	24.9939	35.7056	53.833	88.1653	134.369	176.636	209.381	237.885	269.318	323.517	370.514
0.125	-0.549316	0.518799	2.86865	3.78418	5.00488	6.04248	7.41577	9.58252	10.5896	16.6626	24.6582	35.3699	54.5654	90.0574	136.719	179.321	211.029	236.603	269.928	329.407	374.023
0.126	-0.854492	0.549316	2.47192	3.84521	4.5166	6.46973	8.14819	9.67407	10.4675	16.7847	24.6887	35.8276	54.8096	92.3767	137.97	178.619	210.052	237.946	274.048	329.803	374.847
0.127	-0.671387	0.579834	2.41089	4.15039	5.06592	6.22559	7.41577	9.09424	10.8643	16.9983	24.4446	35.5225	54.1077	94.6045	140.991	177.49	212.158	237.671	274.475	330.597	376.526
0.128	-0.457764	0.213623	2.47192	3.69263	3.87573	6.22559	7.26318	9.39941	10.6812	16.7542	24.5972	35.7056	55.2063	96.1609	141.388	178.802	212.28	236.176	273.865	331.97	379.73
0.129	-0.0915527	0.0915527	1.58691	3.72314	4.45557	5.85938	7.2937	8.88062	11.0168	16.2659	24.9939	35.1563	55.1147	97.9919	142.09	180.664	212.158	238.525	271.973	331.512	381.714
0.13	-0.366211	0.732422	1.40381	3.78418	3.93677	5.58472	6.89697	8.42285	11.1694	16.7847	25.3601	35.7056	56.0608	98.2971	142.67	180.756	213.074	239.227	273.621	326.172	385.864
0.131	-0.152588	0.427246	2.80762	3.63159	3.8147	4.97437	7.17163	8.23975	10.8948	16.2048	25.116	35.4919	57.1289	100.006	143.28	180.969	211.731	238.922	277.039	324.982	383.026
0.132	-1.86157	0.610352	2.22778	2.65503	3.75366	5.67627	6.10352	8.5144	11.2305	16.3269	25.5737	35.7666	58.1055	101.624	143.402	182.434	212.219	238.556	275.97	331.909	379.059
0.133	-1.12915	0	1.86157	2.31934	2.96021	5.12695	6.19507	8.30078	10.6812	16.1743	25.4211	36.0107	57.5867	102.966	142.426	183.258	211.914	238.312	276.154	335.052	379.059
0.134	-2.10571	0.12207	2.22778	2.53296	3.32642	5.58472	6.34766	8.20923	10.4065	15.9607	25.1465	36.5295	58.2886	103.455	146.088	180.389	211.548	239.502	274.75	332.672	380.096
0.135	-2.34985	0.213623	2.53296	3.02124	3.50952	6.28662	6.68335	7.62939	10.376	15.6555	24.9939	37.0178	58.075	104.614	145.782	182.678	211.609	239.197	274.597	332.306	378.601
0.136	-1.00708	0.366211	2.41089	2.65503	2.71606	5.92041	6.34766	7.90405	10.2539	16.4185	25.0244	37.0178	57.5867	106.934	145.172	182.007	212.616	240.173	274.536	335.51	381.897
0.137	-0.12207	0.915527	3.05176	2.7771	3.32642	5.70679	6.22559	7.69043	9.97925	15.9607	24.9329	36.9568	58.9905	106.75	145.264	182.068	212.524	239.014	273.193	332.336	378.357
0.138	-0.823975	0.518799	2.68555	2.22778	3.63159	5.92041	6.86646	8.48389	10.5286	15.9912	25.238	36.9873	59.6008	107.849	147.064	183.929	212.86	241.119	274.994	334.29	376.74
0.139	0.0915527	0.183105	3.14331	2.74658	3.38745	6.31714	6.5918	8.48389	9.94873	16.3879	26.1536	36.8042	59.6924	108.795	149.048	183.96	215.24	239.685	275.635	335.236	381.744
0.14	-0.488281	0.488281	2.47192	2.83813	3.11279	6.073	7.20215	8.88062	10.4675	16.0522	26.886	37.5671	59.9976	109.314	148.376	184.967	212.341	241.73	274.811	333.801	382.324
0.141	-0.0915527	0.0915527	2.34985	2.71606	3.66211	6.22559	6.34766	8.48389	10.3149	16.4795	26.5198	37.2009	59.6619	110.748	148.987	181.946	216.034	240.265	273.438	336.304	379.425
0.142	-0.793457	0.366211	2.56348	2.68555	3.63159	5.70679	6.5918	8.88062	10.5286	16.2964	26.7639	38.0249	59.7229	110.87	148.163	183.624	217.743	241.577	271.423	332.062	384.613
0.143	-0.12207	0	2.80762	2.80762	3.63159	5.34058	6.86646	9.61304	10.2234	16.4185	26.6113	37.2009	60.9131	111.206	148.895	181.915	217.56	243.042	276.031	339.05	387.238
0.144	-0.0915527	-0.213623	2.56348	2.71606	3.87573	5.21851	7.20215	9.15527	9.70459	16.2964	26.8555	37.262	61.4014	112.091	150.208	182.434	216.156	242.859	275.177	338.318	389.587
0.145	-0.579834	-0.0610352	2.22778	2.59399	3.78418	5.40161	6.34766	8.94165	10.6812	16.4795	26.825	37.6892	61.7676	111.633	149.414	181.519	217.102	244.507	274.17	340.027	391.479
0.146	-0.579834	-0.0610352	2.34985	2.80762	4.39453	5.5542	6.68335	8.27026	10.1013	16.9067	26.6724	37.2314	62.6831	111.603	147.888	182.098	215.393	242.828	274.933	338.501	389.099
0.147	0.0915527	0.427246	2.56348	2.13623	4.02832	5.92041	6.92749	8.48389	10.7727	16.0217	26.4282	37.1704	63.4155	111.298	147.766	181.122	217.529	244.446	272.766	341.827	387.939
0.148	0.396729	-0.244141	2.22778	2.44141	4.15039	5.61523	6.53076	8.08716	10.7117	16.0217	26.3977	36.9568	63.385	112.335	147.308	180.908	214.355	245.911	279.297	338.593	391.815
0.149	-0.0305176	-0.0610352	2.53296	3.44849	4.5166	5.00488	6.19507	8.14819	10.3455	16.1133	26.001	37.262	64.1785	111.328	147.491	179.779	212.158	244.537	276.886	339.417	398.804
0.15	-0.671387	0.0305176	2.62451	2.62451	4.60815	5.24902	6.19507	8.02612	10.2234	15.6555	26.0315	37.5366	64.9414	110.992	149.323	181.213	215.881	247.284	277.74	343.994	397.125
0.151	-0.274658	-0.823975	2.59399	3.02124	4.69971	4.97437	6.37817	8.11768	10.1013	15.6555	26.0925	37.8418	64.1174	111.938	149.994	181.061	215.851	245.605	281.006	340.454	400.848
0.152	0.0610352	-1.06812	2.56348	3.35693	5.06592	5.46265	7.23267	8.11768	10.6506	16.1438	26.7334	38.1165	64.8193	109.924	149.567	181.885	217.59	245.728	280.365	340.057	400.391
0.153	0.0305176	-0.549316	2.68555	3.72314	4.73022	5.67627	6.7749	8.17871	10.0098	15.8386	26.3672	39.2456	66.3757	110.077	149.2	184.418	217.651	246.368	279.083	345.276	408.813
0.154	0.12207	0.518799	2.34985	3.63159	4.24194	5.15747	6.62231	8.8501	10.437	16.1133	26.7334	38.1165	66.1316	107.635	149.719	182.495	219.452	245.544	284.576	342.041	409.363
0.155	-0.274658	0.488281	2.13623	3.57056	4.60815	5.52368	6.83594	8.02612	10.1013	16.3269	25.6653	38.8794	66.7419	109.436	148.376	182.648	221.649	246.857	283.234	344.635	412.506
0.156	0.213623	0.488281	2.56348	3.8147	4.63867	5.18799	6.89697	8.48389	10.6201	16.2048	26.4282	38.6353	68.2983	108.704	149.994	183.258	218.597	244.08	284.668	341.003	407.715
0.157	-0.213623	0.0915527	2.44141	3.75366	4.48608	5.00488	6.7749	8.54492	10.1624	16.2659	27.1606	38.0249	69.3359	110.138	151.428	183.167	220.581	244.232	283.173	343.414	409.729
0.158	-0.0610352	0.549316	2.28882	3.60107	4.5166	4.85229	7.14111	8.20923	10.9253	16.2659	26.1536	39.2151	69.397	109.07	149.841	183.167	219.452	244.995	285.706	338.562	410.065
0.159	0.0915527	0.823975	2.22778	3.57056	4.48608	5.21851	7.35474	8.27026	10.6201	16.6321	26.7639	38.9404	68.573	109.009	152.069	181.366	219.177	244.873	288.91	340.546	403.625
0.16	-0.366211	1.19019	1.28174	3.72314	4.79126	4.54712	7.08008	7.84302	10.376	16.51	26.3977	40.1917	70.0684	111.389	153.229	181.854	218.842	243.347	290.466	342.499	402.618
0.161	0.640869	0.274658	1.34277	3.87573	5.06592	5.12695	6.65283	8.27026	11.2	16.571	26.7334	39.978	69.1833	112.885	151.398	181.274	219.666	243.347	290.009	340.179	402.924
0.162	-0.0915527	0.152588	0.610352	3.78418	4.24194	4.60815	6.74438	8.30078	10.3455	16.6321	26.7944	40.0085	68.5425	111.908	150.421	181.244	217.499	244.263	292.236	336.548	400.97
0.163	-0.183105	-0.244141	1.52588	3.57056	4.73022	4.15039	6.22559	7.65991	10.4065	16.8762	27.3438	39.5813	67.9321	111.389	150.452	182.983	220.367	244.812	292.908	336.548	401.154
0.164	-0.915527	0.0305176	1.28174	3.44849	4.48608	4.27246	7.01904	7.93457	10.1013	16.2964	27.3132	39.6423	69.0918	110.962	150.177	183.594	220.093	245.88	291.412	337.25	405.975
0.165	-0.366211	-0.152588	1.64795	3.63159	4.5166	4.08936	6.50024	7.93457	10.6201	16.9373	27.4658	39.4592	68.4814	110.992	148.926	182.648	221.466	243.195	292.267	337.433	403.961
0.166	-1.06812	-0.396729	1.09863	3.44849	4.36401	3.23486	6.40869	8.20923	10.1013	17.1814	27.3132	39.032	68.6951	112.915	149.75	180.908	216.675	244.995	290.253	335.907	408.569
0.167	-0.793457	-0.366211	1.52588	2.96021	4.63867	3.69263	5.88989	7.72095	10.0098	16.7542	27.5269	40.1306	70.0684	112.122	151.245	180.969	217.773	242.188	289.795	335.022	420.166
0.168	-0.396729	-1.40381	2.01416	3.26538	4.73022	4.21143	5.79834	7.04956	10.498	17.5781	27.771	40.8325	70.5566	113.129	150.574	182.159	219.33	245.636	291.931	336.029	414.856
0.169	-0.12207	-0.671387	2.0752	3.35693	4.60815	3.96729	5.76782	7.84302	10.376	16.6626	27.8931	40.1306	70.2515	112.885	151.062	179.535	220.367	245.483	290.344	334.503	410.675
0.17	0.152588	-0.579834	2.59399	3.32642	4.27246	4.57764	5.79834	7.35474	10.5591	16.7542	27.1912	40.1306	70.6177	112.793	150.391	181.091	219.513	242.645	292.725	337.494	406.219
0.171	-0.396729	-0.88501	2.86865	3.26538	4.60815	4.11987	6.86646	7.93457	11.0474	16.2659	27.8015	40.2222	70.6787	112.549	151.55	181.732	216.98	241.15	290.863	335.968	409.515
0.172	-0.244141	-1.37329	2.13623	3.57056	4.45557	3.78418	6.7749	7.56836	10.8032	16.7847	27.4658	40.6799	70.282	112.579	151.062	179.749	217.377	241.638	291.656	343.872	412.567
0.173	0.274658	-0.427246	2.92969	3.44849	4.85229	4.79126	7.01904	7.99561	10.437	17.1509	27.5269	40.741	70.9839	111.115	150.696	182.556	218.475	242.767	288.971	344.269	419.281
0.174	0.274658	-0.640869	3.23486	3.14331	4.5166	4.82178	7.08008	8.14819	10.6201	17.7002	27.2827	40.5884	70.0073	110.596	150.818	181.763	218.536	243.896	289.612	342.804	430.969
0.175	0.366211	-0.457764	2.62451	3.23486	5.06592	4.63867	6.86646	8.60596	10.8337	17.3035	26.6418	40.5273	70.6177	111.053	150.208	181.305	220.795	246.399	287.079	345.551	427.612
0.176	0.488281	-0.152588	2.56348	3.2959	4.82178	5.27954	6.80542	8.5144	10.437	17.395	27.1606	40.9546	72.3267	112.823	151.917	178.772	219.391	247.192	290.558	346.985	429.413
0.177	0.793457	-0.549316	1.70898	3.05176	4.69971	4.82178	6.7749	8.23975	10.5896	17.5476	27.4353	41.0156	71.4111	111.053	151.703	179.535	218.597	247.375	290.863	345.062	426.605
0.178	-0.488281	-0.427246	2.31934	3.63159	4.69971	4.94385	6.80542	8.05664	11.2915	17.395	27.5269	40.9546	71.5332	111.572	151.337	181.152	219.269	250.031	291.29	339.355	427.826
0.179	-0.152588	-0.213623	1.09863	3.2959	4.24194	4.36401	6.13403	7.8125	10.498	16.7542	27.9846	40.9546	72.9675	111.664	152.832	182.007	219.666	249.451	292.236	345.978	428.558
0.18	-0.0610352	0.274658	1.98364	2.96021	4.45557	4.60815	6.22559	7.26318	10.6201	16.8762	28.2593	41.3513	74.0967	112.915	151.581	183.899	216.4	247.07	292.389	346.161	431.427
0.181	0.183105	0.0305176	0.183105	2.7771	4.5166	4.39453	6.10352	7.1106	10.4675	17.3645	28.0457	41.4124	73.2117	111.969	151.093	183.868	217.102	245.026	293.335	344.147	435.608
0.182	0.183105	0.213623	0.0305176	3.14331	3.78418	4.18091	6.40869	7.87354	10.5896	16.6016	27.8625	41.9006	72.7539	111.694	150.116	183.319	217.56	247.925	293.915	343.384	435.577
0.183	0.12207	0	1.12915	2.86865	4.27246	3.87573	6.40869	7.62939	10.8643	17.2119	27.9846	41.687	73.3032	112.61	149.933	181.671	220.551	248.688	290.466	339.783	432.312
0.184	0.335693	-0.152588	1.46484	3.14331	4.05884	4.27246	6.74438	7.47681	10.2539	16.7236	27.6489	42.2974	72.8149	111.725	151.154	182.983	222.504	247.345	292.023	340.759	434.326
0.185	0.0305176	-0.0610352	0.88501	2.7771	4.60815	4.24194	6.65283	7.50732	10.8032	16.9067	27.71	41.4429	73.7	112.335	150.085	182.77	220.001	249.786	295.013	342.01	435.974
0.186	-0.671387	0.0610352	1.19019	2.65503	5.37109	3.78418	6.2561	7.35474	10.0403	17.2424	28.2593	41.5344	72.8455	110.168	149.475	181.427	217.529	249.023	290.283	341.614	438.446
0.187	-0.427246	0.610352	1.12915	2.62451	5.00488	3.8147	6.10352	7.17163	10.2539	17.1509	27.7405	42.1143	72.998	113.464	150.726	181.763	220.551	250.458	287.994	342.59	437.012
0.188	-0.854492	-0.0915527	0.396729	2.22778	5.21851	3.78418	6.01196	7.50732	10.5591	16.4795	26.4282	41.4124	72.1741	114.075	149.933	182.343	220.734	250.244	290.588	340.057	434.296
0.189	-1.00708	0.183105	1.25122	2.74658	5.5542	4.15039	6.2561	7.56836	11.0474	16.9373	27.5879	41.6565	72.6929	115.021	151.367	183.075	218.445	249.939	291.26	347.687	430.115
0.19	-0.701904	0.213623	1.15967	2.92969	5.18799	3.96729	6.13403	7.35474	10.6812	16.7236	27.4658	41.5344	72.1436	115.387	150.757	183.472	218.109	247.955	290.71	346.832	428.925
0.191	-0.396729	-0.0610352	0.854492	3.02124	5.27954	4.57764	6.83594	7.47681	10.376	17.1509	27.2827	42.2363	72.113	114.929	151.825	183.228	220.123	249.329	290.009	349.731	429.504
0.192	-0.732422	0.12207	1.28174	2.96021	4.60815	4.45557	6.50024	7.35474	10.7117	16.8457	27.1301	40.7104	72.052	115.143	149.902	181.549	218.201	250.977	297.546	352.173	429.199
0.193	-1.00708	0.671387	1.12915	3.08228	5.18799	4.42505	5.98145	7.20215	10.9863	17.1204	27.4963	41.1987	71.5942	113.831	151.154	180.664	217.804	249.756	293.915	350.525	432.587
0.194	-0.457764	1.46484	1.09863	3.11279	4.94385	4.66919	6.13403	7.56836	11.0474	16.8457	27.0996	41.5955	70.9534	113.647	150.024	180.084	218.262	251.221	292.542	350.769	434.845
0.195	-0.579834	1.43433	1.0376	3.2959	4.3335	3.9978	5.7373	7.50732	11.0168	17.2424	27.1301	40.8325	71.6248	114.471	149.231	179.23	218.231	250	294.464	350.403	434.54
0.196	0.12207	1.7395	0.854492	2.80762	4.63867	4.42505	5.98145	7.14111	10.8337	17.4866	27.4658	41.5955	72.3267	115.753	148.529	180.359	217.468	249.146	295.807	349.884	433.868
0.197	0.12207	1.40381	0.946045	2.59399	4.48608	4.45557	6.04248	6.92749	10.5286	17.2119	27.5879	41.9617	71.5027	114.532	150.116	179.352	216.339	254.944	291.931	356.354	430.328
0.198	-0.213623	1.19019	1.49536	2.99072	4.57764	4.05884	5.82886	7.32422	10.1624	16.9678	26.886	41.3513	70.4346	114.075	149.689	179.626	215.118	253.51	293.518	356.873	430.359
0.199	-0.88501	1.12915	1.2207	3.02124	4.45557	3.78418	6.28662	7.50732	10.6201	16.9678	27.4963	41.5344	71.6248	115.112	150.513	179.291	215.698	255.829	291.84	353.912	429.138
0.2	-0.854492	0.793457	1.70898	3.11279	5.27954	4.42505	6.04248	7.1106	10.6506	17.0593	27.8625	40.863	71.9604	114.899	150.787	179.993	215.179	256.622	293.427	359.283	436.523
0.201	-0.610352	1.19019	0.732422	2.68555	4.45557	4.30298	5.7373	7.69043	10.6201	17.5476	27.5269	41.2598	72.3267	115.021	150.299	181	212.952	257.599	292.45	358.398	437.164
0.202	-0.244141	0.762939	1.0376	2.53296	4.11987	3.75366	6.28662	7.35474	10.5591	17.1204	27.3132	41.4124	71.8994	115.204	149.078	179.84	213.531	257.996	291.656	359.161	440.43
0.203	-0.579834	0.793457	1.58691	2.92969	3.90625	4.21143	6.04248	7.53784	10.5896	17.7002	26.6418	41.4124	72.052	114.807	149.475	181.213	213.501	256.989	293.213	360.931	442.352
0.204	-0.366211	1.06812	1.12915	2.59399	4.21143	4.15039	5.88989	7.53784	10.6201	17.2424	28.1067	40.741	71.1365	114.441	147.888	180.45	212.402	257.843	291.87	356.903	444.061
0.205	-0.610352	1.40381	0.518799	2.71606	3.72314	4.57764	5.95093	7.26318	10.5896	17.4255	27.5574	41.8396	72.2656	115.601	148.315	181.885	213.745	257.019	294.861	353.76	443.176
0.206	-0.701904	0.762939	1.49536	2.7771	4.11987	4.39453	6.43921	6.95801	10.6812	16.9678	28.1372	41.0767	71.106	114.624	149.963	181.854	213.257	258.82	296.722	349.884	447.54
0.207	-1.37329	0.579834	1.61743	2.65503	3.479	4.60815	6.22559	7.56836	10.6506	17.1509	27.2827	41.4734	72.113	115.906	149.292	181.122	212.677	258.179	294.647	351.929	442.169
0.208	-0.488281	0.915527	1.5564	2.22778	3.38745	4.82178	6.37817	7.99561	10.3455	17.9749	28.1067	41.4124	71.3501	115.051	149.628	181.702	212.585	260.01	294.25	352.264	446.35
0.209	-0.701904	0.701904	1.52588	3.08228	3.9978	4.91333	6.40869	8.05664	10.8643	17.334	28.1677	41.9922	71.2891	115.631	150.391	180.603	213.104	259.613	292.664	357.208	442.932
0.21	-0.671387	1.80054	1.70898	2.7771	3.57056	4.63867	6.50024	7.69043	10.8032	17.8223	28.1982	41.748	72.8455	116.486	149.261	180.695	213.043	257.263	292.999	350.525	444.183
0.211	0.0610352	1.34277	1.70898	2.31934	4.15039	4.63867	6.22559	8.02612	10.7727	18.0054	28.1372	42.2363	72.5098	117.523	148.743	181.061	213.013	257.05	292.847	347.443	444.031
0.212	-0.610352	1.40381	1.0376	2.01416	4.08936	5.18799	6.16455	7.75146	11.2305	17.3035	27.8015	41.8091	72.4487	116.852	147.156	179.749	215.851	259.705	293.793	352.905	451.63
0.213	0.12207	1.98364	1.19019	1.64795	4.36401	4.97437	6.31714	7.44629	10.8948	17.6086	27.2217	42.572	72.1741	116.089	147.919	181.641	216.583	257.935	293.396	352.356	450.378
0.214	0.488281	1.00708	1.25122	2.56348	4.21143	4.39453	6.37817	7.8125	10.5896	17.0288	27.3743	42.4194	72.1436	114.532	147.125	182.281	217.133	258.514	295.654	350.525	452.515
0.215	0.335693	0.854492	1.28174	2.28882	4.45557	3.93677	6.28662	7.53784	10.2539	17.8833	28.0151	41.8701	71.5332	115.326	145.142	182.556	217.285	256.866	294.037	352.997	448.364
0.216	0.274658	0.366211	1.25122	2.0752	3.60107	4.11987	5.82886	7.20215	10.437	17.7002	27.9541	42.3279	71.8079	115.479	145.111	182.22	217.041	256.165	292.297	353.363	451.233
0.217	0.457764	0.640869	0.946045	2.22778	3.60107	3.60107	5.76782	7.50732	10.5286	17.2119	27.9236	41.1682	72.0825	115.295	145.844	181.946	216.888	258.606	291.718	356.903	452.209
0.218	0.366211	1.34277	1.19019	2.44141	3.84521	3.63159	5.88989	7.26318	10.6812	16.9373	27.7405	42.0227	72.6624	115.601	145.111	182.831	214.111	259.338	292.847	355.255	454.773
0.219	0.549316	1.00708	1.2207	1.89209	3.50952	3.8147	5.31006	7.53784	10.6201	16.8152	27.832	41.7786	73.3337	114.563	145.508	182.465	215.668	260.254	290.833	356.812	454.193
0.22	0.183105	2.0752	2.01416	1.92261	3.93677	3.87573	5.92041	7.50732	10.5286	16.8762	28.717	41.5039	73.6694	114.136	143.921	182.739	218.018	262.024	294.586	351.593	450.409
0.221	0.274658	2.0752	1.46484	2.31934	4.30298	4.30298	5.52368	7.90405	11.0474	16.0217	27.3132	41.7786	74.2493	115.662	144.226	180.908	216.919	261.505	296.021	352.814	456.604
0.222	0.305176	1.61743	1.15967	2.99072	3.69263	4.21143	5.82886	7.96509	10.6201	16.4795	27.7405	41.687	74.5239	115.204	145.569	180.542	216.492	261.597	296.387	351.807	458.923
0.223	0.488281	2.04468	0.762939	2.92969	4.36401	5.0354	5.95093	8.08716	10.7727	16.5405	28.2288	43.335	74.3408	116.699	147.217	182.098	218.109	260.864	296.478	355.865	463.135
0.224	1.0376	1.77002	1.19019	2.92969	4.18091	4.27246	6.19507	8.14819	10.2234	16.6016	28.6865	42.2363	74.4934	116.974	145.081	182.129	217.56	259.338	296.783	357.33	466.949
0.225	0.427246	2.0752	0.88501	2.99072	3.66211	4.15039	5.88989	8.45337	10.376	17.1814	28.595	42.9688	73.3643	117.096	144.684	180.45	218.567	260.956	295.868	358.643	464.661
0.226	1.00708	1.46484	0.671387	2.68555	4.05884	4.76074	5.88989	8.11768	10.2844	17.395	28.8696	42.0837	73.5474	117.065	145.233	183.136	214.844	258.575	301.361	359.589	469.452
0.227	0.579834	1.95313	2.01416	3.05176	3.57056	4.57764	6.56128	8.30078	10.6201	16.6016	28.7781	42.9077	73.3337	116.882	146.149	183.472	215.302	258.881	299.377	361.603	464.752
0.228	0.183105	1.83105	1.06812	2.74658	4.3335	4.85229	6.46973	8.60596	10.9558	16.9373	28.7781	42.9077	74.3408	117.706	147.308	182.465	214.569	258.545	304.626	359.741	463.226
0.229	0.457764	1.31226	0.823975	2.99072	4.76074	4.3335	6.28662	8.14819	10.2844	17.6086	28.9917	42.6025	74.9207	116.913	148.346	182.129	215.454	258.85	300.751	360.321	467.255
0.23	0.88501	1.89209	1.52588	2.47192	5.21851	4.5166	6.2561	8.5144	10.6812	17.5781	28.8391	43.1824	75.2258	117.554	148.438	184.448	216.37	260.834	300.598	363.708	469.055
0.231	0.610352	1.77002	1.80054	2.71606	5.21851	4.15039	5.95093	8.60596	10.2844	17.6086	28.6865	43.0298	74.9817	118.439	146.362	182.495	218.292	255.371	300.293	361.145	464.203
0.232	0.335693	1.28174	2.41089	2.99072	5.46265	3.90625	6.65283	8.39233	10.498	17.2119	28.1677	43.2739	75.8362	119.354	147.858	182.556	216.766	261.017	301.941	364.807	466.095
0.233	0.549316	1.31226	1.89209	2.89917	4.94385	4.45557	6.28662	8.08716	10.0708	16.9373	27.8931	41.9617	76.0803	118.378	147.98	182.19	218.506	260.101	307.007	365.906	463.531
0.234	0.183105	1.64795	2.22778	3.20435	5.09644	4.21143	6.68335	7.93457	10.5286	16.8457	28.717	42.8772	75.3174	119.141	148.529	180.695	216.37	260.406	307.465	367.92	461.212
0.235	0.274658	1.61743	1.89209	2.7771	4.63867	4.15039	6.62231	7.93457	10.2844	16.9678	28.3813	42.1448	75.8972	117.279	147.888	183.197	216.37	260.162	307.068	369.049	463.135
0.236	0.305176	2.10571	2.13623	3.38745	4.48608	4.05884	6.34766	8.11768	10.1318	16.4795	28.3813	42.5415	75.3174	116.73	148.895	179.779	216.431	260.254	307.404	367.767	467.834
0.237	0.640869	1.77002	2.31934	3.17383	4.97437	3.66211	6.37817	8.02612	9.82666	17.0288	28.5645	42.1753	76.2024	117.218	148.865	181.488	217.285	260.712	305.573	367.645	461.731
0.238	0.0915527	1.7395	2.50244	3.08228	5.09644	3.60107	6.56128	8.08716	10.0403	16.9678	27.9846	42.6941	76.2329	116.76	150.94	179.565	217.102	257.019	309.052	360.992	462.646
0.239	0.244141	2.01416	2.74658	3.14331	5.76782	4.15039	6.5918	7.8125	9.70459	17.4866	28.6255	43.4265	76.7212	116.516	148.987	181.091	215.393	259.613	311.035	361.389	467.194
0.24	0.732422	1.7395	2.83813	3.20435	4.69971	3.93677	6.65283	8.39233	10.0098	17.4561	29.0833	43.0603	76.7212	116.364	147.247	181.732	217.926	258.301	311.584	361.237	463.043
0.241	0.610352	2.04468	2.68555	3.05176	4.3335	4.54712	7.20215	8.23975	10.0403	17.334	28.9001	42.7246	75.8057	117.554	147.919	180.908	218.719	257.507	309.265	363.922	463.989
0.242	0.518799	0.854492	2.7771	3.32642	4.5166	4.21143	7.08008	8.36182	10.0403	18.0359	29.2664	43.0298	76.0498	114.807	148.376	178.284	216.248	261.932	306.366	360.657	473.785
0.243	0.518799	1.83105	2.31934	3.23486	4.54712	4.18091	7.04956	8.66699	10.7117	17.6697	29.3579	43.1213	75.3784	117.065	147.766	178.497	216.431	260.773	306.305	357.147	468.811
0.244	0.152588	0.946045	2.44141	3.14331	4.11987	4.97437	6.19507	8.14819	10.2844	17.7917	29.6326	43.8232	74.7375	118.286	147.217	180.115	213.257	264.252	305.969	357.269	468.292
0.245	0.640869	1.40381	2.38037	2.80762	4.42505	4.85229	6.2561	8.54492	10.1929	17.4561	29.0527	43.9453	76.416	117.157	147.125	178.528	213.074	263.092	305.664	359.375	467.438
0.246	0.549316	0.793457	2.19727	3.08228	4.36401	4.85229	6.073	8.66699	10.498	17.6697	28.8391	42.8772	75.7751	116.241	148.438	180.359	214.417	263.062	307.892	364.563	469.574
0.247	0.183105	0.518799	1.83105	3.23486	4.30298	4.5166	6.40869	8.17871	9.91821	17.4561	28.5034	42.6636	74.7375	118.835	148.102	181.396	216.339	261.108	303.558	365.936	471.68
0.248	0.823975	0.701904	2.7771	3.23486	4.24194	4.54712	5.88989	7.69043	9.94873	17.5171	28.0151	42.572	74.707	118.134	148.834	181.641	215.729	261.658	301.422	361.389	472.382
0.249	0.579834	0.793457	2.01416	3.87573	4.69971	4.48608	6.073	7.8125	9.82666	17.9749	28.4729	43.1824	74.3408	117.249	149.017	181.458	217.865	260.681	303.558	363.678	475.891
0.25	0.366211	0.854492	1.95313	2.89917	4.21143	4.42505	6.28662	7.50732	10.1013	17.7612	27.832	43.2129	75.2258	116.302	147.156	182.617	218.292	260.834	300.568	361.572	472.412
0.251	0.640869	0.640869	2.56348	3.66211	3.75366	4.39453	6.22559	7.53784	10.2234	17.4255	28.5339	43.0298	74.646	116.15	146.484	183.044	216.949	262.36	305.542	365.601	485.748
0.252	-1.00708	1.09863	2.10571	3.44849	4.5166	4.15039	6.16455	7.56836	9.42993	17.4866	28.7476	43.2129	75.3784	116.119	145.721	182.709	217.621	261.658	307.465	362.549	488.007
0.253	-0.274658	0.976563	1.80054	3.26538	4.82178	4.08936	6.40869	7.20215	10.0098	17.7612	28.3508	43.1824	74.0051	116.852	146.301	180.634	216.858	262.329	309.814	364.655	488.159
0.254	-0.671387	0.610352	1.89209	3.08228	4.36401	4.45557	6.16455	7.99561	9.94873	17.8223	27.8015	43.8843	73.822	117.95	148.834	180.237	218.201	259.399	311.829	368.195	489.655
0.255	-0.427246	0.396729	2.31934	3.479	4.08936	3.96729	6.19507	8.08716	10.376	17.7002	28.3508	43.9148	74.0356	117.493	150.543	180.237	216.553	260.681	313.11	365.387	490.906
0.256	-0.213623	1.06812	2.34985	3.78418	4.30298	4.66919	6.74438	7.87354	9.58252	17.5476	28.9001	44.342	74.1577	117.554	149.078	180.908	214.417	260.864	314.331	363.098	491.058
0.257	0.396729	0.640869	2.38037	3.54004	3.96729	3.96729	6.43921	7.72095	9.94873	17.7917	28.3508	43.9148	74.4019	116.364	149.78	178.833	217.804	260.681	318.512	364.594	478.699
0.258	0.823975	0.518799	2.80762	3.75366	4.5166	4.08936	6.92749	8.36182	10.1318	18.4021	28.3813	44.1589	74.0356	116.913	149.139	181.396	216.248	258.545	313.019	365.814	483.673
0.259	-0.305176	0.579834	2.16675	3.05176	4.18091	4.57764	6.53076	7.78198	10.4675	17.8833	28.3508	43.8843	75.47	118.774	149.902	181.274	216.705	256.348	315.277	369.202	484.406
0.26	-1.19019	1.28174	1.67847	3.14331	4.30298	4.3335	5.88989	8.39233	10.498	18.1274	27.9541	43.9148	74.585	118.408	146.423	183.228	218.048	259.003	312.073	361.328	480.255
0.261	-0.274658	1.77002	1.64795	3.2959	5.24902	5.21851	6.53076	8.36182	9.91821	18.0969	28.3813	44.0979	73.8525	117.859	148.224	182.8	218.567	257.446	313.599	361.298	480.011
0.262	0	1.06812	1.43433	3.20435	4.30298	5.09644	6.13403	8.30078	9.67407	17.6697	27.8625	43.9758	74.6765	117.126	147.888	181.58	218.536	258.881	311.981	361.42	485.229
0.263	0.701904	1.5564	1.92261	3.2959	4.11987	4.60815	6.01196	7.93457	9.91821	18.1274	28.8696	43.9453	74.7375	116.425	146.24	181.061	216.583	257.874	305.542	363.678	489.502
0.264	0.854492	1.61743	2.22778	3.75366	4.02832	4.36401	6.13403	7.90405	9.97925	18.1274	28.2288	44.0979	75.0427	116.333	147.552	179.565	217.743	255.066	310.883	362.457	483.978
0.265	0.183105	1.70898	2.50244	3.38745	3.72314	4.85229	6.34766	7.69043	10.7422	18.0664	28.1372	44.9524	75.5005	117.737	148.01	180.389	215.515	255.005	314.392	361.847	488.464
0.266	-0.213623	1.43433	1.98364	2.71606	3.72314	4.05884	6.10352	7.17163	10.498	17.9749	28.0762	44.4641	75.2869	117.004	148.071	180.115	220.062	254.211	316.193	364.502	490.57
0.267	0.579834	1.40381	1.40381	1.80054	3.90625	3.78418	5.88989	7.32422	10.498	17.6697	28.2898	44.6167	74.7375	118.225	147.064	180.42	219.879	256.104	310.272	359.711	489.655
0.268	0	1.67847	1.00708	2.44141	4.21143	4.05884	6.01196	7.41577	10.7117	18.5242	27.4963	44.1284	75.531	117.31	147.736	180.359	217.865	255.249	308.258	363.434	488.403
0.269	0.152588	1.40381	1.28174	2.13623	4.42505	3.96729	6.28662	7.53784	10.2234	18.6157	28.0151	44.4641	75.2258	117.279	148.041	181.183	216.125	252.197	309.448	370.087	490.082
0.27	0.640869	1.40381	1.70898	2.2583	4.05884	4.21143	5.67627	7.62939	10.3455	18.3411	27.9541	44.342	75.2258	117.828	148.712	180.176	214.264	252.502	310.394	367.889	492.981
0.271	-0.0305176	1.58691	1.83105	2.04468	4.42505	4.45557	6.40869	7.72095	10.6201	18.7683	27.4963	44.6777	75.531	117.34	147.766	181.274	218.414	252.35	307.648	368.134	493.225
0.272	0.549316	1.61743	0.88501	1.89209	4.11987	4.24194	6.04248	7.56836	11.0474	18.5852	28.0457	44.7083	76.1108	117.737	148.438	180.176	218.323	251.678	311.493	370.087	491.882
0.273	0.610352	1.31226	0.732422	2.74658	4.02832	4.45557	5.92041	7.04956	11.2	18.8599	28.2593	45.105	75.1343	117.249	147.797	180.054	214.294	251.648	307.19	366.364	481.934
0.274	0.88501	1.49536	1.28174	2.2583	4.60815	4.97437	6.34766	7.26318	11.2	19.1345	28.4729	45.0745	75.1648	117.34	148.712	179.84	215.942	254.303	310.638	363.708	487.152
0.275	1.0376	1.98364	1.28174	1.80054	4.02832	4.27246	6.28662	7.32422	11.0168	18.4937	29.0527	44.8608	75.5005	117.645	148.59	180.115	215.515	250.336	312.958	368.042	486.084
0.276	0.701904	1.80054	1.00708	2.19727	4.73022	4.69971	6.98853	6.98853	11.5967	18.3105	28.6255	44.9524	74.7375	117.157	149.384	181.641	217.804	251.251	311.554	368.683	489.777
0.277	-0.366211	1.86157	2.2583	2.38037	4.3335	5.06592	6.86646	6.92749	11.2305	18.7988	28.1677	45.2881	75.6226	117.157	150.574	182.861	217.896	252.319	311.31	369.537	492.462
0.278	-0.701904	1.00708	1.98364	2.68555	4.39453	5.40161	6.71387	7.69043	11.4746	18.6768	28.3508	45.1355	76.1108	117.157	150.879	181.396	216.217	250.946	313.416	375.824	486.45
0.279	-1.92261	1.34277	0.732422	1.58691	3.78418	4.60815	7.04956	7.14111	11.2305	18.4021	28.2288	44.4641	74.7681	116.791	149.78	181.213	213.287	252.625	314.697	374.451	486.694
0.28	-1.92261	1.61743	0.579834	2.38037	4.39453	4.66919	6.56128	7.14111	11.1084	19.2261	28.9307	45.4102	74.646	115.906	149.17	180.298	214.539	253.906	314.911	375.122	487.396
0.281	-1.64795	1.70898	1.37329	3.08228	4.36401	4.60815	6.53076	7.41577	11.3525	18.5852	27.9541	44.4946	74.8291	116.882	149.078	182.22	216.339	253.418	317.169	373.962	495.3
0.282	-1.40381	1.31226	1.19019	2.53296	3.75366	4.57764	6.56128	7.35474	11.2305	18.0969	28.1982	44.3726	75.2258	115.906	150.726	180.695	212.921	258.179	315.552	371.033	495.758
0.283	-1.67847	1.46484	1.40381	2.22778	3.78418	4.73022	6.56128	7.50732	11.3525	18.1885	28.8696	45.2881	74.1272	117.004	149.841	181.122	215.454	255.737	314.697	368.774	498.016
0.284	-1.49536	1.34277	1.43433	2.74658	3.20435	4.76074	6.50024	7.47681	11.0474	18.4021	28.4424	44.3726	73.9441	116.119	150.116	180.969	216.736	256.378	313.629	369.232	496.49
0.285	-1.64795	1.52588	1.7395	2.41089	3.54004	4.39453	6.43921	7.14111	11.4746	18.1885	28.656	45.0439	74.8901	117.554	151.154	181	218.14	257.629	314.545	370.972	502.289
0.286	-1.67847	1.89209	1.09863	2.71606	3.05176	4.60815	6.80542	7.78198	11.3525	18.4631	28.5034	44.1589	74.5239	118.134	151.031	179.81	216.797	256.439	315.857	370.819	501.862
0.287	-1.09863	1.83105	1.34277	2.65503	3.23486	4.73022	7.08008	7.8125	11.261	18.0969	29.1443	44.4336	74.3713	117.157	151.978	181.793	218.75	256.287	314.697	374.146	502.472
0.288	-1.37329	1.43433	1.28174	2.31934	2.83813	5.31006	6.56128	7.50732	11.4136	17.8528	28.4729	44.9829	75.47	117.218	151.459	180.389	221.252	256.226	313.446	374.115	503.571
0.289	-0.457764	1.67847	1.58691	2.16675	3.66211	4.94385	6.98853	7.04956	11.1694	18.2495	28.9001	45.1965	73.7305	117.34	151.062	182.434	221.375	255.981	314.697	373.566	509.552
0.29	-0.183105	1.67847	1.61743	2.2583	2.83813	4.91333	7.01904	7.04956	11.2	18.28	28.8086	46.0205	75.3174	117.188	151.001	182.098	221.191	256.927	314.392	372.559	504.181
0.291	-0.0305176	1.31226	2.0752	2.71606	3.93677	4.97437	7.35474	7.62939	11.0779	18.7073	29.0527	45.9595	75.9583	116.211	150.94	182.007	219.971	256.042	314.423	368.774	506.897
0.292	-0.152588	1.43433	1.70898	3.11279	3.17383	5.12695	7.04956	7.99561	11.2	18.5547	28.7781	45.9595	75.1648	116.943	150.909	182.831	221.161	256.805	313.721	373.047	505.798
0.293	0.457764	1.2207	2.10571	3.02124	3.41797	5.15747	7.14111	7.99561	11.5051	18.8293	28.7476	46.5393	76.7517	118.011	151.489	179.291	218.933	254.852	318.054	371.948	499.298
0.294	0.610352	1.49536	1.67847	2.56348	3.75366	4.97437	7.08008	6.89697	11.3525	19.0735	29.5715	45.4407	76.8738	116.852	149.872	179.352	220.52	254.333	317.017	369.476	499.359
0.295	0.610352	1.95313	1.34277	2.2583	3.479	5.37109	7.01904	7.53784	10.9253	19.2871	29.48	45.6543	76.7517	117.493	151.031	179.474	219.818	254.7	313.995	368.5	501.923
0.296	0.305176	1.77002	1.37329	3.32642	3.23486	5.34058	7.20215	7.41577	11.2	18.9819	28.9307	46.3257	76.9653	117.432	151.367	179.169	219.086	259.979	314.514	364.38	507.69
0.297	-0.305176	1.49536	1.64795	2.74658	3.23486	5.18799	7.26318	7.26318	11.1694	18.9514	28.595	45.99	75.7751	116.76	150.513	178.558	219.482	259.796	316.62	365.753	500.153
0.298	0.579834	1.49536	0.915527	2.83813	3.50952	5.18799	6.7749	7.35474	11.261	18.6462	28.8086	46.0205	74.9207	116.791	149.353	179.321	217.896	257.751	316.437	368.591	503.54
0.299	0.274658	0.88501	1.19019	2.71606	3.26538	5.12695	6.5918	7.44629	10.7727	18.6462	28.656	45.7153	75.6836	117.828	150.085	180.298	216.522	257.813	314.636	368.683	503.601
0.3	0.183105	1.49536	0.976563	2.71606	3.44849	5.12695	6.80542	7.59888	11.2305	18.4021	29.5105	44.6167	75.0427	117.218	149.658	181	217.834	258.85	314.728	374.023	495.85
0.301	0.305176	1.64795	1.28174	3.20435	3.38745	5.09644	6.74438	7.69043	10.9863	18.4021	28.6865	45.105	76.2329	117.676	148.743	181.519	215.881	260.406	314.087	372.406	501.801
0.302	0.518799	0.488281	0.427246	2.59399	3.35693	5.00488	6.68335	7.62939	10.8032	17.8528	28.4729	44.6167	76.3855	117.493	149.658	180.023	213.104	260.742	315.186	366.455	499.329
0.303	0.457764	0.549316	1.49536	2.47192	3.8147	5.06592	6.71387	7.47681	11.322	18.3411	28.6865	44.8914	75.8057	117.645	148.499	180.206	218.414	262.543	315.43	361.42	502.502
0.304	0.579834	0.0610352	1.7395	2.16675	3.50952	5.06592	6.43921	7.78198	11.0474	18.158	28.9612	44.6167	76.5991	116.791	150.604	180.42	217.468	260.193	312.927	365.356	501.831
0.305	0.0610352	0.0305176	1.80054	2.50244	3.54004	5.34058	6.31714	7.90405	11.2915	17.8223	29.2664	44.5557	76.0803	116.73	149.536	179.26	218.781	255.92	309.418	362.549	504.333
0.306	0.0610352	0.854492	2.47192	2.2583	3.2959	5.52368	6.31714	8.02612	10.9253	18.0054	28.8391	45.1965	74.707	116.455	149.231	179.962	220.398	259.46	309.845	361.725	497.162
0.307	0.549316	-0.0610352	2.53296	2.7771	2.44141	4.48608	6.56128	7.23267	11.0168	18.5242	28.8696	44.7693	74.3408	116.302	149.933	180.206	219.757	256.195	307.404	363.495	493.744
0.308	0.335693	-0.305176	1.98364	2.92969	2.74658	5.06592	6.7749	8.08716	10.437	18.5242	28.656	44.4031	74.8291	116.821	152.649	179.871	219.116	254.395	312.042	364.471	500.977
0.309	15.1062	7.59888	1.43433	-4.91333	-11.6577	-18.4631	-23.5291	-31.25	-41.9312	-48.4314	-55.9387	-66.04	-71.8994	-87.1582	-100.037	-115.082	-123.291	-134.674	-154.358	-165.863	-208.466
0.31	8.63647	4.36401	2.01416	-1.15967	-5.00488	-7.87354	-11.1084	-15.4419	-22.2778	-25.177	-29.6631	-35.5225	-39.2761	-50.8728	-58.7769	-68.3289	-78.3081	-84.5337	-95.1233	-110.26	-146.759
0.311	7.38525	3.96729	2.01416	-1.15967	-3.72314	-4.60815	-7.62939	-10.498	-16.4795	-18.158	-22.0032	-26.6724	-29.1138	-40.0696	-45.4102	-52.4597	-63.6597	-65.4297	-78.7354	-89.8438	-119.812
0.312	6.22559	2.89917	1.95313	-0.213623	-2.41089	-3.35693	-5.88989	-9.0332	-14.0076	-14.2822	-17.7002	-22.2778	-23.6816	-34.6985	-35.3088	-45.7458	-55.2368	-55.2368	-66.1926	-79.2847	-107.086
0.313	5.88989	2.71606	2.0752	0.0305176	-2.2583	-2.74658	-4.82178	-7.08008	-12.1765	-12.9395	-14.4653	-17.5476	-19.8059	-30.1208	-32.9895	-40.1611	-48.7671	-49.1333	-62.6526	-69.9463	-97.4121
0.314	5.12695	2.96021	2.83813	-0.366211	-1.92261	-1.49536	-3.84521	-5.76782	-10.6506	-10.6201	-12.8784	-15.7166	-18.6157	-28.8696	-28.4119	-33.8745	-45.166	-44.8303	-55.3894	-64.209	-89.447
0.315	4.82178	2.74658	2.99072	-0.549316	-1.52588	-2.0752	-2.7771	-5.00488	-10.4675	-9.79614	-11.3831	-14.0381	-16.7542	-26.4893	-24.7498	-30.2429	-40.741	-41.8701	-49.7742	-54.0466	-83.7708
0.316	4.82178	2.80762	3.14331	-0.396729	-0.579834	-2.41089	-2.59399	-4.24194	-9.82666	-9.18579	-10.8948	-11.6272	-15.3503	-25.9705	-23.8037	-27.4048	-37.5671	-39.1235	-47.5769	-51.5442	-74.2493
0.317	4.66919	2.22778	2.99072	-0.274658	-0.274658	-2.04468	-1.89209	-3.90625	-8.02612	-8.27026	-11.5662	-10.9253	-14.3433	-22.7051	-20.6909	-25.9094	-35.4004	-36.8958	-45.7764	-45.8679	-67.7795
0.318	4.57764	2.38037	2.74658	-0.244141	-0.518799	-1.86157	-0.823975	-3.57056	-9.3689	-8.45337	-10.5591	-9.42993	-11.9324	-21.3013	-20.5078	-25.2075	-34.0576	-35.7971	-41.0767	-43.4875	-64.209
0.319	4.05884	2.2583	2.68555	-0.366211	-0.854492	-2.31934	-1.12915	-3.2959	-8.45337	-7.56836	-9.24683	-9.15527	-12.1155	-20.3857	-19.6838	-23.468	-32.8369	-32.0129	-39.8865	-41.1377	-61.7371
0.32	4.57764	2.68555	3.14331	-0.396729	-0.549316	-0.946045	-0.12207	-2.99072	-8.02612	-7.35474	-8.48389	-9.46045	-11.322	-18.9819	-18.5547	-22.3389	-32.0129	-31.3416	-37.1704	-38.4216	-57.1899
0.321	3.84521	2.44141	2.04468	0.213623	0.183105	-0.244141	-0.305176	-3.08228	-6.74438	-6.86646	-7.99561	-9.33838	-10.4675	-18.4937	-18.5852	-21.2402	-28.8086	-31.5247	-35.675	-37.7808	-54.0771
0.322	3.84521	3.32642	2.89917	0.274658	-0.518799	0.0305176	-0.396729	-2.16675	-6.56128	-5.46265	-7.53784	-8.72803	-10.4675	-18.158	-17.4561	-21.0571	-26.9165	-28.6255	-32.8369	-35.4614	-50.2014
0.323	3.87573	3.02124	2.59399	0.274658	0	-0.213623	0.12207	-2.71606	-5.92041	-5.34058	-7.1106	-8.08716	-9.18579	-16.9983	-14.74	-19.5313	-26.4587	-28.5645	-33.2947	-33.783	-49.9573
0.324	3.96729	3.54004	2.62451	0.0305176	0.854492	0.579834	0.0610352	-2.44141	-6.46973	-5.70679	-6.50024	-7.1106	-9.49097	-16.9067	-14.2822	-17.9749	-24.3835	-26.3367	-31.25	-34.668	-48.5229
0.325	4.02832	3.20435	2.96021	0.762939	0.549316	0.244141	-0.305176	-3.57056	-5.98145	-4.63867	-6.28662	-6.83594	-9.27734	-17.5781	-12.6343	-16.8762	-24.4141	-24.4446	-29.4495	-31.9214	-46.2341
0.326	4.08936	2.96021	3.14331	0.671387	0.976563	0.183105	-0.0915527	-2.68555	-5.0354	-4.30298	-6.01196	-6.37817	-8.60596	-16.1133	-12.8784	-15.625	-23.2239	-23.468	-28.717	-30.3345	-43.2434
0.327	3.96729	2.96021	2.13623	0.396729	0.793457	-0.213623	0.12207	-2.86865	-6.073	-3.60107	-6.46973	-5.12695	-8.91113	-14.9231	-11.5662	-16.3269	-23.4375	-22.5525	-27.8015	-29.0222	-39.4897
0.328	3.35693	2.71606	2.89917	0.762939	0.488281	-0.12207	0.457764	-2.65503	-5.58472	-3.66211	-5.70679	-5.58472	-8.48389	-13.0615	-9.94873	-16.0828	-22.9797	-22.1558	-28.1372	-29.0222	-38.4216
0.329	3.75366	3.14331	3.44849	0.335693	0.640869	-0.183105	0.0915527	-3.05176	-5.70679	-3.38745	-4.60815	-5.88989	-7.96509	-13.3972	-10.4065	-14.4348	-21.5454	-21.759	-26.3672	-27.9236	-36.6211
0.33	3.41797	2.80762	2.13623	0.88501	1.40381	0.0915527	-0.0915527	-2.96021	-4.60815	-2.99072	-4.36401	-5.43213	-7.65991	-12.3291	-9.85718	-13.6108	-21.5454	-20.1721	-23.9258	-26.2451	-36.7737
0.331	3.90625	3.11279	2.47192	1.37329	0.701904	0.335693	0.579834	-3.44849	-4.57764	-3.50952	-4.85229	-6.01196	-6.71387	-11.322	-10.6812	-12.6953	-20.4468	-20.6299	-22.4915	-24.9329	-35.2173
0.332	3.50952	2.68555	1.5564	1.61743	0.488281	0.366211	0.305176	-2.89917	-3.87573	-2.83813	-4.27246	-5.00488	-5.37109	-10.6812	-10.2539	-12.5427	-19.7754	-19.2261	-21.0876	-25.116	-34.9121
0.333	4.27246	3.02124	1.46484	1.52588	0.946045	0.488281	0.457764	-3.11279	-4.54712	-2.0752	-2.99072	-4.42505	-6.31714	-10.3149	-9.18579	-11.4136	-18.5547	-18.5547	-21.1792	-23.5596	-32.959
0.334	3.479	2.92969	2.44141	1.40381	1.2207	0.671387	0.396729	-2.86865	-5.37109	-1.92261	-4.21143	-4.66919	-8.36182	-9.67407	-9.27734	-10.1318	-18.0359	-17.5781	-19.6228	-22.1252	-32.074
0.335	3.63159	2.71606	2.01416	0.762939	1.34277	0.12207	0.457764	-3.26538	-3.54004	-2.04468	-3.75366	-5.18799	-7.75146	-10.2844	-8.75854	-11.0474	-19.0125	-15.625	-19.1345	-20.2637	-29.2969
0.336	3.57056	1.67847	2.31934	1.5564	1.61743	0.335693	0	-2.53296	-3.75366	-2.04468	-4.30298	-5.64575	-7.84302	-10.1013	-8.8501	-10.5896	-18.2495	-15.564	-18.8904	-18.4937	-29.5105
0.337	3.75366	1.98364	2.80762	1.09863	1.67847	0.823975	0.762939	-1.86157	-4.02832	-1.77002	-3.44849	-5.49316	-7.99561	-8.78906	-9.12476	-10.9863	-15.9607	-15.7471	-18.0359	-17.0288	-29.2664
0.338	3.54004	1.06812	2.41089	0.518799	1.61743	1.06812	1.15967	-2.41089	-3.44849	-2.0752	-3.44849	-5.58472	-7.41577	-8.75854	-10.376	-11.6272	-17.1814	-14.8926	-17.5781	-16.51	-28.0457
0.339	3.50952	1.67847	2.86865	0.640869	1.98364	0.549316	1.2207	-2.31934	-3.72314	-2.04468	-2.96021	-5.85938	-7.2937	-9.91821	-10.2234	-11.261	-16.8762	-15.4724	-16.6016	-17.3035	-28.2288
0.34	3.08228	1.19019	2.65503	1.19019	1.89209	0.793457	1.00708	-2.41089	-4.08936	-1.61743	-2.83813	-6.34766	-7.26318	-9.15527	-10.3455	-11.3525	-16.4795	-14.3127	-15.9302	-15.9607	-29.9683
0.341	2.80762	1.7395	2.89917	1.37329	1.5564	-0.152588	1.09863	-2.31934	-3.57056	-2.59399	-3.38745	-6.22559	-6.68335	-9.67407	-9.82666	-11.322	-15.7471	-13.6719	-13.5803	-16.2964	-28.1067
0.342	3.20435	1.67847	2.41089	0.701904	1.46484	0.640869	0.793457	-2.62451	-3.02124	-2.41089	-3.11279	-5.67627	-5.7373	-8.63647	-8.3313	-11.0474	-15.7166	-13.4888	-12.6648	-15.7776	-28.6865
0.343	3.23486	1.5564	3.23486	0.732422	1.46484	-0.183105	1.7395	-2.10571	-3.2959	-2.38037	-3.20435	-4.5166	-5.79834	-7.78198	-8.88062	-12.6343	-15.5029	-13.6108	-12.5732	-15.4724	-28.4424
0.344	3.2959	0.610352	2.80762	1.25122	1.64795	0.0610352	0.946045	-1.95313	-3.32642	-2.68555	-1.95313	-4.5166	-5.46265	-8.20923	-9.06372	-11.4136	-13.9771	-14.74	-12.4817	-16.2354	-28.4729
0.345	2.86865	0.274658	2.83813	1.5564	1.12915	-0.0610352	1.0376	-2.01416	-3.72314	-2.28882	-2.62451	-4.5166	-4.39453	-7.75146	-8.69751	-11.0168	-12.5732	-14.4958	-12.146	-14.4653	-25.6653
0.346	3.54004	0.823975	2.47192	1.00708	1.67847	-0.0610352	1.31226	-1.2207	-3.63159	-1.80054	-2.59399	-4.88281	-4.63867	-7.90405	-7.53784	-11.5967	-12.9089	-15.0146	-11.1694	-13.8245	-25.8789
0.347	3.57056	1.15967	2.47192	1.86157	1.92261	-0.396729	0.640869	-1.92261	-3.23486	-1.49536	-2.2583	-4.85229	-4.05884	-8.23975	-8.23975	-10.3455	-12.3901	-15.3809	-12.3901	-13.6414	-24.6277
0.348	3.23486	1.64795	2.44141	1.40381	1.89209	-0.701904	0.427246	-1.95313	-3.20435	-0.976563	-3.14331	-4.15039	-3.90625	-7.72095	-7.17163	-10.4675	-11.2	-14.74	-12.6343	-14.7095	-23.6816
0.349	3.66211	1.15967	2.80762	0.976563	1.83105	-0.823975	0.244141	-2.7771	-3.20435	-0.701904	-3.66211	-5.12695	-3.50952	-7.69043	-6.34766	-9.3689	-11.6272	-14.9841	-10.8337	-12.3596	-22.0032
0.35	3.54004	1.67847	2.34985	1.31226	1.80054	-0.549316	0.213623	-1.5564	-2.68555	-0.732422	-3.66211	-5.21851	-4.30298	-7.53784	-7.20215	-9.06372	-11.1084	-14.5874	-11.8408	-12.0544	-19.6838
0.351	3.32642	1.15967	2.31934	0.915527	1.95313	-0.213623	0.823975	-0.88501	-2.19727	-0.579834	-3.63159	-5.49316	-4.76074	-7.59888	-6.22559	-9.27734	-10.7117	-13.3362	-10.2234	-12.7258	-21.0876
0.352	3.60107	0.946045	1.70898	0.915527	1.80054	0	1.19019	-0.976563	-2.53296	-0.793457	-3.44849	-4.85229	-4.24194	-8.02612	-5.52368	-7.87354	-11.5967	-14.4043	-9.64355	-13.2141	-20.9351
0.353	3.23486	1.37329	2.62451	0.610352	1.34277	-0.335693	0.823975	0.0915527	-1.37329	-0.793457	-2.99072	-4.57764	-3.9978	-8.20923	-5.24902	-6.83594	-10.6812	-13.4888	-8.72803	-11.6577	-22.7356
0.354	3.2959	1.61743	2.31934	1.15967	1.61743	0.946045	0.488281	-0.12207	-1.95313	-1.25122	-2.10571	-4.60815	-4.05884	-8.48389	-5.70679	-6.71387	-10.9863	-12.7869	-8.91113	-11.3831	-23.407
0.355	3.14331	0.701904	2.16675	1.19019	1.34277	-0.488281	0.701904	0.305176	-2.53296	-0.823975	-3.20435	-5.31006	-3.479	-8.17871	-6.34766	-7.04956	-11.0779	-12.3596	-9.15527	-9.33838	-24.2004
0.356	3.08228	1.58691	2.71606	1.37329	1.89209	-0.427246	0.854492	-0.152588	-2.59399	-1.49536	-2.16675	-4.39453	-4.42505	-7.50732	-6.37817	-6.7749	-10.9253	-10.9558	-9.18579	-10.0708	-24.0479
0.357	3.2959	1.37329	2.89917	0.854492	2.01416	-0.366211	0.579834	-0.244141	-1.98364	-2.38037	-2.13623	-4.24194	-3.93677	-5.64575	-5.27954	-6.65283	-11.261	-10.1624	-8.91113	-10.4675	-24.4751
0.358	2.68555	1.67847	2.71606	1.09863	1.46484	-0.366211	0.0610352	0.244141	-1.5564	-1.37329	-2.31934	-3.66211	-3.57056	-5.76782	-5.58472	-7.26318	-11.1694	-9.0332	-8.27026	-9.94873	-24.5667
0.359	3.05176	1.52588	2.68555	0.946045	1.64795	0.732422	-0.366211	-0.244141	-1.70898	-1.86157	-2.31934	-3.11279	-3.57056	-5.43213	-5.70679	-7.26318	-10.498	-10.3455	-8.30078	-9.33838	-23.7122
0.36	3.38745	1.06812	2.13623	0.976563	1.43433	0.305176	-0.610352	-0.88501	-1.80054	-0.88501	-2.10571	-3.69263	-3.35693	-5.76782	-5.92041	-6.50024	-9.00269	-10.498	-8.30078	-9.18579	-24.1394
0.361	3.479	1.52588	2.59399	1.2207	1.67847	0.549316	0.457764	-0.335693	-1.80054	-0.976563	-2.0752	-3.72314	-3.35693	-5.7373	-6.2561	-6.073	-10.4675	-9.39941	-8.27026	-8.39233	-23.3459
0.362	3.11279	2.31934	1.98364	1.19019	1.83105	0.427246	-0.274658	-0.457764	-1.37329	-1.31226	-2.99072	-3.26538	-3.20435	-4.45557	-5.5542	-6.95801	-10.0098	-9.33838	-7.90405	-9.85718	-23.6511
0.363	2.62451	0.457764	1.80054	0.946045	1.19019	-0.152588	-0.640869	0.427246	-1.49536	-1.5564	-2.53296	-2.83813	-2.38037	-4.85229	-6.10352	-7.08008	-9.73511	-9.8877	-7.23267	-9.06372	-22.0947
0.364	2.80762	1.2207	2.13623	0.549316	1.31226	0.88501	0.579834	0.640869	-1.80054	-1.64795	-2.59399	-3.35693	-2.74658	-5.0354	-5.79834	-7.50732	-10.3149	-9.61304	-7.32422	-9.12476	-21.0571
0.365	3.32642	1.98364	1.49536	0.88501	1.46484	1.15967	0.915527	0.610352	-1.89209	-1.58691	-2.7771	-3.54004	-2.53296	-4.88281	-4.66919	-6.98853	-9.24683	-9.552	-7.08008	-9.52148	-19.6838
0.366	3.44849	2.19727	1.77002	0.579834	1.49536	0.549316	0.0305176	0.518799	-1.5564	-1.00708	-2.62451	-3.66211	-2.44141	-5.18799	-5.15747	-5.88989	-8.72803	-10.4675	-5.82886	-10.5896	-20.7825
0.367	3.20435	2.47192	2.19727	0.915527	1.09863	0.335693	0.0915527	0.701904	-2.2583	-0.915527	-2.44141	-2.7771	-1.86157	-5.82886	-6.2561	-6.46973	-8.42285	-9.97925	-6.95801	-8.11768	-21.1487
0.368	3.32642	2.59399	2.47192	1.2207	0.610352	0.396729	0.610352	0.488281	-1.34277	-0.854492	-3.57056	-3.11279	-1.92261	-4.76074	-6.16455	-6.95801	-7.84302	-10.0098	-7.78198	-8.78906	-19.7754
0.369	3.14331	2.04468	1.95313	1.15967	-0.152588	1.06812	0.549316	0.732422	-1.06812	-0.518799	-2.83813	-1.70898	-1.86157	-4.30298	-4.54712	-5.70679	-7.75146	-9.3689	-7.32422	-8.54492	-18.9209
0.37	3.14331	2.50244	1.61743	1.09863	0.305176	1.00708	0	0.610352	-0.793457	-0.457764	-3.26538	-3.05176	-1.49536	-5.15747	-4.5166	-5.92041	-7.87354	-9.27734	-6.46973	-8.3313	-17.8528
0.371	3.38745	2.31934	2.10571	0.366211	0.640869	0.579834	0.152588	1.12915	-0.701904	-0.244141	-2.74658	-3.05176	-1.64795	-4.45557	-3.90625	-5.79834	-7.78198	-9.24683	-7.2937	-8.45337	-18.5242
0.372	3.35693	2.28882	2.2583	1.52588	0.640869	1.0376	0.946045	1.5564	-0.0305176	-0.0610352	-2.59399	-1.80054	-1.7395	-5.0354	-4.54712	-7.35474	-7.50732	-8.81958	-6.28662	-7.99561	-17.2424
0.373	3.17383	1.83105	1.83105	1.34277	1.37329	0.823975	0.244141	0.946045	-0.579834	-0.0305176	-2.56348	-1.19019	-1.83105	-3.96729	-3.72314	-6.65283	-7.56836	-8.72803	-6.46973	-7.99561	-16.9983
0.374	3.78418	2.53296	3.02124	1.0376	1.49536	0.701904	1.15967	1.00708	-0.335693	0.579834	-3.11279	-0.518799	-1.98364	-4.85229	-3.2959	-6.68335	-7.84302	-9.46045	-6.34766	-8.78906	-16.2048
0.375	3.20435	2.44141	2.62451	0.549316	1.77002	1.58691	0.396729	0.701904	-0.305176	0.366211	-2.71606	-1.19019	-2.38037	-4.57764	-4.5166	-6.98853	-6.92749	-8.88062	-7.75146	-8.17871	-14.1907
0.376	2.92969	2.22778	1.77002	-0.366211	1.70898	1.34277	0.701904	0.671387	-0.213623	1.09863	-2.89917	-0.640869	-1.40381	-4.73022	-4.63867	-7.50732	-6.98853	-8.54492	-7.14111	-7.99561	-14.2517
0.377	3.23486	3.02124	2.47192	0.762939	1.46484	1.40381	0.793457	0.823975	-0.457764	0.305176	-2.41089	-0.88501	-1.86157	-4.18091	-4.36401	-6.34766	-6.95801	-9.27734	-7.17163	-7.8125	-14.2822
0.378	3.14331	2.56348	1.95313	0.640869	2.22778	1.52588	2.34985	1.52588	-0.152588	0.579834	-2.31934	-0.946045	-2.59399	-4.54712	-4.79126	-6.40869	-7.84302	-8.02612	-5.98145	-8.02612	-13.3972
0.379	2.92969	2.41089	2.0752	0.701904	2.10571	1.06812	2.22778	0.732422	-0.488281	-1.0376	-1.83105	-0.854492	-2.96021	-4.45557	-4.66919	-5.43213	-7.8125	-8.45337	-5.5542	-8.45337	-11.5967
0.38	3.32642	2.71606	1.77002	0.518799	1.58691	1.40381	1.86157	0.701904	-0.640869	-0.854492	-1.92261	-0.579834	-3.05176	-3.96729	-3.93677	-6.28662	-7.2937	-8.42285	-6.01196	-7.90405	-12.6038
0.381	3.26538	2.59399	2.44141	0.823975	1.80054	1.37329	2.31934	0.762939	-0.366211	0.305176	-1.7395	-0.518799	-2.13623	-3.9978	-4.24194	-5.7373	-7.62939	-8.69751	-5.31006	-8.27026	-11.2305
0.382	3.32642	2.44141	2.86865	0.0915527	1.86157	1.40381	2.28882	0.305176	-0.183105	-0.488281	-2.01416	-0.671387	-1.80054	-3.479	-3.63159	-5.64575	-7.26318	-8.54492	-5.37109	-8.94165	-9.91821
0.383	3.35693	2.34985	2.7771	0.0305176	1.09863	1.0376	2.53296	0.518799	-0.183105	-0.488281	-1.5564	-0.366211	-1.64795	-3.60107	-4.08936	-6.62231	-6.56128	-6.92749	-5.24902	-8.23975	-10.8948
0.384	3.35693	1.89209	2.71606	0.12207	1.58691	0.823975	1.77002	0.305176	-0.488281	-0.762939	-1.25122	-0.915527	-1.7395	-3.57056	-4.42505	-6.34766	-5.5542	-7.35474	-4.94385	-7.44629	-10.9253
0.385	2.47192	1.70898	2.74658	-0.213623	1.98364	0.427246	2.01416	0.549316	0.274658	-0.305176	-1.19019	-1.15967	-1.61743	-3.41797	-4.08936	-5.79834	-5.52368	-6.5918	-5.49316	-7.2937	-10.8643
0.386	2.74658	1.25122	2.56348	0.12207	1.80054	0.854492	2.2583	-0.366211	0.213623	-0.732422	-1.19019	-1.37329	-0.976563	-2.92969	-3.90625	-5.27954	-4.94385	-5.98145	-3.8147	-7.59888	-10.8337
0.387	2.65503	1.43433	2.74658	0.152588	1.37329	0.976563	2.16675	-0.305176	0.183105	-0.732422	-1.09863	-1.58691	-2.16675	-2.89917	-4.05884	-5.09644	-4.79126	-5.64575	-4.08936	-8.14819	-10.8337
0.388	2.34985	1.34277	2.62451	-0.183105	1.89209	1.2207	2.50244	-0.579834	0.244141	-0.518799	-1.19019	-1.92261	-1.7395	-2.7771	-4.5166	-4.79126	-4.24194	-5.5542	-3.96729	-6.56128	-11.2915
0.389	2.80762	1.89209	2.92969	0.213623	2.2583	1.31226	2.19727	0.0305176	0.701904	-0.488281	-1.34277	-2.13623	-1.83105	-4.30298	-5.00488	-5.58472	-4.66919	-4.97437	-3.2959	-6.62231	-11.0168
0.39	3.05176	1.80054	2.96021	0.701904	1.92261	1.06812	2.41089	0.366211	0.274658	-0.579834	-1.43433	-1.28174	-1.25122	-3.72314	-5.61523	-4.97437	-4.66919	-4.94385	-3.479	-6.37817	-11.1084
0.391	3.2959	1.92261	2.83813	0.457764	1.0376	0.976563	1.83105	0.396729	0.0610352	0	-0.732422	-1.67847	-0.732422	-2.83813	-5.64575	-5.21851	-4.76074	-5.58472	-3.90625	-7.59888	-10.7727
0.392	3.26538	1.92261	3.32642	-0.335693	1.7395	1.77002	1.83105	-0.427246	-0.732422	0.213623	-0.762939	-1.12915	-1.15967	-2.96021	-4.63867	-4.54712	-4.21143	-5.85938	-5.0354	-7.62939	-10.1929
0.393	3.14331	1.89209	2.0752	0.0610352	1.34277	1.49536	1.31226	0.0610352	-0.183105	0.152588	-0.579834	-1.64795	-0.976563	-2.80762	-5.00488	-4.76074	-4.63867	-5.67627	-3.84521	-7.90405	-11.9019
0.394	3.20435	1.98364	2.31934	0.183105	1.49536	1.37329	1.58691	0.213623	-0.274658	-0.0610352	-1.34277	-2.22778	-1.34277	-4.11987	-4.39453	-5.00488	-4.3335	-5.67627	-4.76074	-7.20215	-11.8713
0.395	3.02124	2.13623	2.47192	0.183105	1.06812	0.88501	1.86157	-0.152588	-0.366211	-0.366211	-0.671387	-2.10571	-1.19019	-4.11987	-4.11987	-4.82178	-4.39453	-6.10352	-4.11987	-7.35474	-13.1836
0.396	3.11279	2.10571	1.89209	-0.0305176	1.58691	0.610352	2.0752	-0.12207	-0.823975	0.518799	-0.244141	-2.04468	-1.67847	-3.96729	-3.60107	-4.94385	-4.66919	-5.64575	-4.27246	-6.62231	-12.6038
0.397	3.50952	3.08228	2.44141	-0.0915527	1.64795	0.0305176	1.64795	-0.244141	0.274658	0.762939	-0.854492	-1.98364	-2.10571	-3.9978	-4.69971	-4.73022	-4.91333	-4.88281	-3.84521	-6.68335	-13.3362
0.398	3.23486	3.41797	2.38037	0.274658	1.61743	-0.0915527	1.61743	-0.12207	-0.610352	0.396729	-0.427246	-2.65503	-2.41089	-3.57056	-6.53076	-4.11987	-4.69971	-5.49316	-3.63159	-7.35474	-13.3362
0.399	2.62451	2.96021	2.19727	-0.0610352	0.946045	-0.152588	1.09863	0.0915527	-0.640869	0.793457	-0.946045	-2.92969	-1.5564	-3.66211	-5.82886	-3.41797	-4.45557	-4.97437	-2.99072	-6.40869	-12.4512
0.4	2.59399	2.92969	2.22778	-0.427246	1.0376	0	1.52588	0.213623	0.0610352	0.335693	-1.0376	-2.62451	-1.58691	-2.34985	-5.5542	-4.63867	-5.24902	-4.91333	-3.44849	-6.40869	-12.8784
0.401	2.65503	2.62451	2.62451	-0.518799	1.40381	0.0305176	1.40381	0.518799	0.305176	0.183105	-1.52588	-3.50952	-2.04468	-3.11279	-5.24902	-3.90625	-4.82178	-5.67627	-3.63159	-6.68335	-12.5732
0.402	2.41089	2.71606	2.22778	-0.854492	0.946045	0.457764	1.34277	-0.0610352	0.244141	0.213623	-1.58691	-3.60107	-1.28174	-2.80762	-5.31006	-4.39453	-5.61523	-3.479	-2.59399	-7.35474	-10.5896
0.403	2.50244	3.02124	2.38037	-0.152588	0.946045	-0.396729	1.80054	0.671387	0.946045	0.396729	-0.854492	-2.59399	-1.15967	-3.41797	-4.48608	-3.57056	-4.85229	-2.71606	-3.32642	-7.75146	-11.261
0.404	2.80762	2.68555	1.70898	0.213623	0.579834	0.610352	2.65503	0.976563	0.640869	0.213623	-1.06812	-2.41089	-1.64795	-3.93677	-4.39453	-3.96729	-4.88281	-3.54004	-3.08228	-7.8125	-11.6272
0.405	2.44141	3.20435	1.86157	0.732422	1.52588	0.0305176	2.59399	0.427246	0.0915527	0.823975	-0.701904	-3.02124	-1.5564	-3.2959	-4.42505	-4.18091	-4.79126	-2.80762	-3.2959	-7.47681	-11.8408
0.406	2.34985	2.99072	2.28882	0.305176	1.09863	0.518799	2.0752	-0.0305176	1.46484	0.823975	-1.09863	-3.26538	-0.915527	-3.05176	-3.66211	-4.15039	-4.42505	-2.59399	-3.44849	-7.75146	-12.207
0.407	2.80762	2.92969	2.38037	0.610352	1.15967	0.427246	2.34985	0.427246	1.12915	0.610352	-1.2207	-2.89917	-0.762939	-3.69263	-4.76074	-4.88281	-3.93677	-2.74658	-4.85229	-7.84302	-11.4136
0.408	2.44141	3.26538	2.28882	1.49536	1.09863	0.396729	2.56348	0.244141	1.37329	1.06812	-1.43433	-2.62451	-0.457764	-3.93677	-3.44849	-4.54712	-4.11987	-3.2959	-3.8147	-7.87354	-10.437
0.409	3.11279	2.83813	2.0752	1.49536	0.946045	0.640869	2.0752	0.213623	1.12915	0.640869	-1.15967	-3.26538	-1.34277	-4.5166	-3.9978	-3.93677	-4.85229	-3.08228	-4.66919	-6.65283	-11.6577
0.41	2.89917	3.23486	2.38037	1.2207	0.793457	-0.640869	2.01416	0.915527	1.2207	0.610352	-0.823975	-2.71606	-1.64795	-3.14331	-4.94385	-4.85229	-5.06592	-3.08228	-5.46265	-7.32422	-10.5591
0.411	2.92969	3.44849	2.86865	1.46484	1.12915	1.58691	2.62451	0.457764	1.61743	1.00708	-0.183105	-3.479	-1.37329	-3.2959	-3.75366	-5.46265	-4.82178	-3.75366	-4.08936	-7.1106	-10.376
0.412	2.56348	2.96021	1.95313	1.34277	1.61743	1.19019	2.71606	0.946045	1.34277	0.762939	-0.793457	-0.976563	-1.12915	-3.63159	-3.479	-5.0354	-5.0354	-3.72314	-4.11987	-7.84302	-10.0708
0.413	2.22778	3.05176	2.89917	1.19019	1.06812	1.00708	2.65503	1.83105	1.77002	0.610352	-0.701904	-1.80054	-0.549316	-3.63159	-2.80762	-5.09644	-4.69971	-2.80762	-4.08936	-7.75146	-9.33838
0.414	2.71606	3.2959	2.89917	0.335693	1.06812	0.732422	1.83105	1.19019	1.49536	1.00708	0	-1.61743	-0.396729	-4.15039	-2.71606	-5.18799	-4.30298	-3.63159	-4.11987	-6.80542	-9.3689
0.415	2.7771	3.35693	2.0752	1.49536	1.15967	0.579834	2.01416	1.15967	1.2207	1.25122	-0.274658	-2.13623	-0.213623	-3.41797	-2.89917	-5.61523	-4.85229	-3.14331	-4.73022	-5.95093	-9.91821
0.416	2.2583	3.17383	2.31934	2.04468	1.31226	0.854492	2.41089	1.37329	1.31226	1.31226	-1.09863	-1.19019	-1.19019	-3.11279	-3.50952	-5.76782	-4.08936	-3.17383	-4.66919	-6.16455	-10.3149
0.417	2.7771	3.02124	2.16675	2.7771	1.19019	0.183105	2.22778	1.00708	0.915527	1.09863	-2.04468	-1.49536	-0.640869	-2.41089	-3.08228	-4.45557	-4.57764	-2.74658	-3.90625	-5.0354	-8.94165
0.418	2.83813	2.71606	2.41089	2.28882	1.5564	0.946045	1.5564	0.88501	1.61743	1.43433	-2.22778	-2.74658	-0.457764	-1.89209	-2.16675	-3.35693	-4.85229	-3.96729	-5.00488	-5.00488	-10.5286
0.419	2.53296	3.23486	2.38037	2.0752	1.34277	1.06812	2.04468	0.488281	1.15967	1.61743	-3.26538	-0.762939	-0.610352	-2.01416	-2.47192	-3.8147	-5.00488	-3.84521	-4.27246	-4.85229	-9.97925
0.42	2.22778	2.99072	1.98364	1.95313	1.0376	1.19019	2.80762	0.732422	1.37329	1.0376	-2.38037	-2.04468	-0.457764	-2.38037	-1.95313	-4.79126	-3.9978	-3.26538	-3.93677	-6.10352	-9.67407
0.421	2.50244	3.41797	2.28882	1.98364	1.19019	1.15967	2.74658	1.09863	1.58691	0.457764	-2.96021	-1.0376	0.0915527	-2.22778	-0.915527	-4.08936	-3.38745	-3.38745	-5.21851	-6.19507	-9.49097
0.422	2.68555	2.96021	2.56348	2.41089	1.0376	1.2207	2.53296	1.0376	1.28174	0.88501	-2.31934	-0.762939	0	-1.89209	-0.335693	-3.50952	-3.50952	-2.83813	-5.79834	-5.64575	-9.3689
0.423	2.71606	3.23486	2.0752	1.5564	1.52588	0.915527	2.65503	0.823975	1.92261	0.976563	-1.28174	-0.427246	0.244141	-2.47192	-0.305176	-3.02124	-3.9978	-2.7771	-4.79126	-5.15747	-9.552
0.424	2.65503	3.23486	1.61743	1.5564	1.46484	0.976563	3.05176	1.40381	2.01416	0.549316	-1.0376	-1.2207	0.671387	-1.34277	-0.335693	-2.96021	-3.8147	-2.65503	-5.61523	-6.92749	-9.67407
0.425	2.16675	2.38037	2.28882	1.49536	0.976563	1.25122	2.16675	1.61743	1.67847	1.15967	-0.976563	-1.49536	0.0915527	-1.40381	-0.701904	-3.32642	-4.11987	-2.59399	-5.46265	-7.50732	-10.2539
0.426	2.50244	3.11279	2.41089	2.22778	1.52588	1.37329	2.7771	1.34277	1.09863	0.457764	-1.80054	-0.823975	0.183105	-1.28174	-1.09863	-4.21143	-4.45557	-2.31934	-5.12695	-6.71387	-9.30786
0.427	2.34985	3.17383	1.86157	1.58691	1.34277	1.2207	2.7771	1.15967	1.7395	1.28174	-2.41089	-0.579834	0.183105	-2.19727	-2.28882	-3.41797	-3.9978	-2.68555	-6.43921	-7.04956	-9.39941
0.428	2.0752	3.20435	1.52588	1.06812	1.92261	1.43433	2.7771	2.04468	1.77002	1.89209	-1.89209	0.0305176	0.457764	-1.37329	-2.62451	-3.479	-4.97437	-2.7771	-6.10352	-7.53784	-9.67407
0.429	1.5564	2.99072	1.70898	1.40381	0.976563	1.31226	2.86865	1.34277	1.31226	1.5564	-1.83105	0.0305176	0.88501	-2.04468	-2.80762	-2.56348	-4.57764	-2.83813	-5.95093	-7.01904	-9.85718
0.43	1.95313	3.32642	1.80054	1.2207	1.2207	0.976563	2.47192	1.2207	1.00708	1.7395	-1.52588	-0.335693	0.549316	-2.68555	-3.50952	-1.80054	-5.37109	-3.72314	-5.58472	-7.32422	-8.94165
0.431	2.53296	2.96021	1.86157	1.58691	1.09863	0.915527	2.10571	0.12207	1.09863	0.88501	-2.16675	-0.396729	-0.152588	-2.86865	-3.9978	-2.99072	-5.43213	-3.08228	-5.92041	-6.98853	-7.99561
0.432	2.74658	3.479	2.0752	1.37329	0.549316	1.46484	2.80762	-0.762939	1.46484	0.88501	-1.92261	-0.488281	-0.457764	-3.05176	-3.38745	-2.86865	-4.63867	-3.11279	-4.45557	-6.37817	-7.17163
0.433	2.68555	2.96021	1.34277	1.0376	0.457764	0.976563	2.0752	0.244141	0.976563	0.671387	-2.19727	-0.640869	0.152588	-2.44141	-3.02124	-2.04468	-5.37109	-3.17383	-4.24194	-6.2561	-7.87354
0.434	2.10571	2.7771	1.40381	1.61743	0.610352	0.88501	2.41089	0.183105	1.15967	1.2207	-2.34985	-0.305176	0.457764	-2.0752	-3.05176	-2.92969	-5.31006	-2.65503	-3.87573	-5.27954	-6.31714
0.435	2.13623	1.80054	1.98364	1.19019	0.610352	1.49536	2.01416	0.396729	0.946045	0.946045	-2.19727	-0.488281	0	-2.01416	-3.2959	-3.38745	-4.82178	-2.16675	-3.54004	-5.85938	-5.7373
0.436	1.83105	2.19727	1.43433	1.70898	0.793457	0.946045	2.2583	0.396729	1.46484	1.06812	-1.61743	-0.152588	0.152588	-1.89209	-2.41089	-3.38745	-5.34058	-2.16675	-3.479	-5.27954	-5.43213
0.437	1.46484	2.89917	1.61743	1.7395	0.793457	0.854492	2.50244	0.88501	1.09863	1.34277	-1.77002	-0.244141	0.0915527	-1.95313	-2.01416	-2.83813	-5.00488	-2.71606	-3.2959	-4.91333	-5.61523
0.438	1.0376	2.38037	1.67847	0.976563	1.31226	2.28882	1.31226	0.335693	1.40381	0.610352	-1.92261	-0.366211	0.427246	-2.31934	-2.34985	-3.23486	-4.88281	-2.56348	-3.20435	-4.24194	-5.43213
0.439	2.38037	1.95313	1.40381	1.09863	1.34277	1.98364	2.01416	0.854492	0.793457	0.610352	-1.37329	0	-0.183105	-2.13623	-1.86157	-3.87573	-4.57764	-1.98364	-3.08228	-3.63159	-5.37109
0.44	2.50244	2.22778	2.50244	-0.274658	0.946045	2.2583	2.22778	0.946045	0.671387	0.610352	-1.70898	-0.244141	-1.19019	-2.01416	-2.19727	-2.16675	-4.08936	-3.05176	-2.89917	-4.3335	-5.7373
0.441	2.83813	2.2583	2.92969	0.0610352	1.43433	1.70898	2.2583	1.43433	0.335693	0.12207	-2.10571	-0.427246	-0.976563	-2.28882	-2.44141	-1.64795	-3.02124	-2.80762	-2.13623	-4.91333	-5.67627
0.442	2.28882	2.16675	2.86865	0.12207	1.15967	2.16675	2.56348	0.88501	-0.0305176	0.183105	-1.83105	-0.183105	-0.244141	-2.59399	-2.19727	-2.71606	-3.60107	-1.98364	-1.7395	-5.24902	-6.31714
0.443	2.83813	2.22778	2.62451	0.335693	1.80054	1.98364	2.7771	0.640869	-0.0610352	0.244141	-1.28174	0.518799	-0.183105	-2.65503	-2.19727	-2.92969	-2.16675	-2.56348	-1.77002	-6.98853	-5.7373
0.444	2.80762	1.89209	3.05176	-0.12207	2.38037	2.0752	2.62451	1.25122	0.518799	-0.457764	-0.579834	0.183105	-0.946045	-2.74658	-2.10571	-3.66211	-2.38037	-2.50244	-1.95313	-7.1106	-6.22559
0.445	2.38037	1.89209	2.01416	0.244141	1.95313	2.47192	2.04468	0.610352	0.213623	-0.274658	-0.488281	-0.12207	-1.0376	-2.28882	-2.38037	-4.48608	-1.86157	-3.11279	-1.58691	-6.83594	-5.15747
0.446	2.19727	2.01416	1.80054	-0.12207	1.58691	2.10571	1.92261	1.34277	0.335693	0.12207	0.0305176	-0.0610352	-1.52588	-3.78418	-2.71606	-2.96021	-1.67847	-2.71606	-2.31934	-6.74438	-5.95093
0.447	2.01416	1.64795	1.80054	-0.0915527	1.49536	2.04468	1.70898	1.37329	1.28174	-0.183105	0.12207	-0.701904	-0.793457	-3.2959	-3.35693	-2.68555	-1.52588	-2.16675	-2.71606	-7.75146	-5.79834
0.448	3.02124	2.47192	2.19727	0.671387	2.22778	1.49536	2.22778	-0.0610352	0.305176	-0.0305176	0.274658	-0.518799	-0.793457	-3.78418	-2.62451	-2.96021	-2.10571	-2.96021	-2.53296	-8.05664	-6.22559
0.449	2.89917	1.92261	1.92261	0.732422	1.70898	2.16675	2.10571	0.0915527	0.457764	-0.762939	0.12207	-1.37329	-0.915527	-4.08936	-2.65503	-3.57056	-1.46484	-2.38037	-2.22778	-8.36182	-5.85938
0.45	2.38037	1.86157	1.92261	1.06812	2.22778	1.95313	2.0752	0.762939	0.701904	-0.701904	0.732422	-0.549316	-1.19019	-3.78418	-2.99072	-3.41797	-1.67847	-2.53296	-2.10571	-8.97217	-5.31006
0.451	2.74658	1.49536	1.52588	0.488281	2.10571	1.31226	1.61743	0.12207	1.34277	-0.305176	-0.244141	-0.946045	-1.5564	-2.10571	-3.08228	-1.83105	-1.34277	-2.86865	-1.28174	-9.00269	-5.88989
0.452	2.62451	1.40381	1.37329	-0.12207	2.01416	1.89209	1.80054	0.518799	-0.0610352	-0.610352	0.427246	-0.915527	-0.457764	-2.56348	-2.86865	-2.68555	-1.15967	-3.2959	-2.2583	-8.94165	-5.79834
0.453	2.47192	2.01416	1.34277	0.213623	1.37329	1.86157	1.31226	-0.488281	-0.518799	-0.183105	-0.152588	-0.762939	-0.579834	-2.31934	-3.41797	-1.77002	-1.15967	-3.05176	-2.80762	-9.27734	-5.5542
0.454	2.74658	0.915527	1.37329	-0.244141	2.50244	1.95313	0.976563	0.366211	-1.46484	-1.09863	0.244141	-1.0376	0.213623	-2.34985	-2.86865	-1.77002	-0.976563	-2.62451	-3.90625	-8.39233	-5.61523
0.455	2.19727	1.15967	2.19727	-0.335693	1.92261	1.95313	1.37329	-0.488281	-1.61743	-0.823975	0.305176	-0.976563	0.0915527	-2.38037	-3.08228	-2.01416	-1.92261	-2.71606	-2.83813	-8.36182	-5.61523
0.456	2.44141	1.86157	2.19727	-0.518799	1.67847	1.64795	1.61743	-0.0915527	-1.40381	0.579834	-0.305176	-0.671387	0.488281	-2.01416	-2.96021	-1.5564	-2.0752	-2.2583	-3.63159	-8.05664	-5.67627
0.457	2.0752	2.44141	2.28882	-0.457764	2.22778	1.40381	2.01416	-0.244141	-0.488281	0.946045	0.488281	-0.335693	0.976563	-2.34985	-3.2959	-2.13623	-2.62451	-3.17383	-3.8147	-9.15527	-5.43213
0.458	2.31934	1.98364	2.19727	-0.671387	2.19727	1.52588	1.61743	0.152588	0.762939	0.671387	0.213623	-1.61743	0.946045	-2.83813	-3.2959	-2.41089	-2.56348	-3.02124	-3.72314	-7.65991	-6.28662
0.459	2.59399	2.56348	2.13623	-0.396729	2.13623	1.83105	1.61743	1.09863	1.00708	0.518799	0.579834	-1.19019	1.0376	-2.50244	-2.83813	-3.23486	-2.44141	-2.86865	-3.78418	-8.30078	-5.92041
0.46	2.13623	2.53296	2.53296	0.701904	2.31934	1.49536	1.70898	1.15967	0.793457	0.274658	1.25122	-0.0305176	1.00708	-1.92261	-3.63159	-3.23486	-2.38037	-3.54004	-3.78418	-8.75854	-5.85938
0.461	2.22778	2.16675	2.47192	0.823975	2.0752	2.13623	1.46484	-0.0305176	1.09863	-0.152588	1.40381	0.671387	1.00708	-2.62451	-3.75366	-3.44849	-2.2583	-2.62451	-3.93677	-8.27026	-5.61523
0.462	1.64795	1.92261	2.16675	0.427246	1.49536	2.13623	1.52588	0.701904	0.762939	-0.305176	1.06812	0.732422	0.762939	-2.68555	-2.53296	-2.80762	-1.31226	-3.84521	-4.02832	-7.84302	-5.21851
0.463	2.44141	1.95313	2.04468	1.40381	1.98364	1.95313	1.15967	1.12915	0.518799	0.854492	1.12915	0.488281	0.976563	-2.96021	-2.86865	-3.38745	-1.49536	-3.479	-4.02832	-7.59888	-4.36401
0.464	2.53296	1.98364	2.10571	0.274658	1.5564	1.52588	1.15967	1.06812	0.488281	0.732422	0.427246	0.732422	-0.152588	-2.62451	-3.02124	-3.35693	-1.58691	-4.24194	-4.05884	-6.86646	-4.30298
0.465	2.19727	3.05176	2.2583	0.427246	1.28174	1.77002	1.7395	1.12915	0.183105	0.274658	0.427246	0.549316	0.0305176	-2.04468	-4.11987	-3.41797	-1.0376	-3.57056	-3.69263	-6.37817	-3.75366
0.466	1.86157	2.10571	1.7395	0.12207	2.04468	1.89209	1.52588	1.0376	0.671387	0.488281	0.488281	0.518799	-0.274658	-2.28882	-2.38037	-2.56348	-0.579834	-3.96729	-4.21143	-6.56128	-4.88281
0.467	1.98364	2.0752	2.13623	0.244141	1.12915	1.67847	1.52588	1.15967	1.37329	0.549316	0.610352	0.0305176	0.457764	-1.61743	-3.11279	-3.11279	-0.762939	-3.8147	-3.66211	-6.86646	-4.54712
0.468	2.22778	2.28882	1.89209	0.213623	1.58691	1.77002	1.52588	1.15967	0.976563	0.12207	0.976563	0.640869	-0.0610352	-2.59399	-2.01416	-2.68555	-0.335693	-3.54004	-4.24194	-4.30298	-4.91333
0.469	1.64795	2.56348	1.5564	1.25122	1.52588	1.7395	1.7395	1.12915	1.00708	0.0610352	0.457764	0.396729	0.244141	-2.04468	-1.7395	-2.62451	-1.37329	-3.479	-4.69971	-4.60815	-4.21143
0.47	1.67847	3.11279	1.83105	0.823975	1.00708	1.95313	1.43433	0.732422	0.457764	0.0610352	1.2207	0.457764	-0.274658	-2.56348	-1.77002	-3.41797	-0.762939	-3.8147	-4.27246	-5.06592	-4.30298
0.471	1.25122	2.99072	1.67847	0.915527	0.335693	1.92261	1.5564	1.40381	1.06812	0.274658	0.274658	0.457764	0.335693	-2.13623	-0.854492	-3.38745	-0.671387	-3.2959	-3.9978	-5.24902	-5.12695
0.472	1.43433	2.99072	1.77002	0.640869	0.88501	1.89209	1.46484	0.396729	1.28174	0.335693	0.671387	0.732422	0.88501	-2.22778	-2.44141	-2.74658	-0.915527	-3.66211	-4.60815	-4.60815	-4.82178
0.473	2.01416	3.54004	1.98364	0.976563	0.732422	2.41089	1.15967	0.305176	0.0610352	0.457764	1.15967	0.854492	0.854492	-1.37329	-1.06812	-2.50244	-0.12207	-3.05176	-4.91333	-4.94385	-5.15747
0.474	2.16675	3.14331	0.823975	0.396729	1.61743	1.70898	1.61743	1.00708	-0.366211	0.976563	0.335693	0.762939	0.610352	-1.7395	-2.47192	-2.47192	-0.488281	-2.59399	-4.73022	-5.52368	-4.73022
0.475	2.59399	3.2959	1.52588	0.427246	1.70898	1.83105	1.15967	0.610352	-0.640869	1.0376	0.701904	1.19019	0.549316	-1.89209	-1.28174	-1.61743	-0.793457	-3.66211	-5.70679	-5.12695	-6.13403
0.476	2.56348	2.99072	1.31226	0.793457	2.0752	1.09863	1.83105	0.762939	-0.0610352	-0.152588	0.366211	0.915527	0.732422	-1.64795	-0.915527	-1.09863	-0.457764	-3.84521	-4.97437	-5.34058	-5.92041
0.477	2.31934	3.479	1.06812	0.244141	2.28882	2.01416	1.37329	0.610352	0.640869	0.396729	0.854492	1.70898	0.732422	-2.0752	-1.31226	-2.50244	-0.610352	-3.26538	-5.43213	-5.70679	-6.71387
0.478	1.95313	3.35693	1.52588	0.274658	2.19727	2.16675	0.976563	0.549316	1.15967	0.793457	0	0.88501	0.579834	-1.43433	-1.95313	-2.34985	-1.19019	-3.96729	-4.94385	-5.12695	-6.68335
0.479	1.92261	3.17383	1.28174	-0.0610352	1.67847	1.67847	0.701904	1.40381	1.06812	1.0376	0.366211	1.52588	0.549316	-1.40381	-1.77002	-3.479	-0.549316	-3.72314	-4.60815	-4.48608	-5.61523
0.48	1.95313	1.80054	1.40381	0.0610352	1.58691	1.67847	1.2207	1.5564	1.34277	1.58691	-0.274658	1.31226	0.579834	-1.5564	-1.43433	-3.26538	-0.427246	-3.20435	-4.85229	-5.21851	-5.5542
0.481	1.92261	1.52588	1.80054	0.12207	1.83105	2.0752	0.610352	1.31226	0.793457	0.305176	-0.701904	1.25122	-0.12207	-1.7395	-1.25122	-3.11279	-0.183105	-3.26538	-5.37109	-4.54712	-5.58472
0.482	2.22778	1.7395	2.2583	0.183105	1.7395	1.77002	0.671387	0.88501	0.335693	1.43433	-0.701904	0.946045	-0.274658	-1.0376	-1.2207	-3.23486	-0.183105	-4.39453	-4.60815	-4.21143	-6.22559
0.483	1.86157	1.2207	2.2583	0.488281	1.77002	1.70898	0.518799	1.46484	0.946045	1.5564	-0.488281	1.43433	-0.0610352	-1.5564	-1.5564	-3.54004	0.640869	-4.63867	-4.24194	-4.08936	-6.01196
0.484	1.40381	1.40381	2.10571	0.274658	1.95313	1.52588	1.25122	0.640869	0.549316	1.37329	0.12207	0.701904	0.274658	-0.976563	-0.732422	-3.93677	-0.183105	-3.44849	-4.85229	-2.65503	-5.67627
0.485	1.86157	2.10571	1.61743	0.366211	1.98364	1.80054	0.0305176	0.549316	0.732422	1.80054	-0.0610352	0.762939	-0.457764	-1.25122	-1.25122	-4.02832	0.0610352	-3.66211	-4.57764	-3.54004	-5.24902
0.486	1.98364	1.92261	1.37329	0.671387	2.04468	1.25122	0.274658	1.19019	0.274658	2.2583	-0.671387	0.915527	-0.640869	-0.579834	-1.09863	-3.32642	0.0610352	-3.479	-4.57764	-4.15039	-4.91333
0.487	2.2583	1.89209	1.80054	1.00708	1.86157	1.95313	0.457764	1.19019	0.640869	2.38037	0.0915527	1.15967	-0.671387	-0.0305176	-1.77002	-3.50952	0.335693	-1.95313	-3.9978	-4.54712	-5.52368
0.488	2.0752	2.16675	1.15967	0.823975	2.47192	2.2583	0.213623	1.52588	0.488281	1.95313	-0.183105	1.86157	-0.183105	-0.152588	-1.00708	-3.41797	0.305176	-3.23486	-4.42505	-3.75366	-4.79126
0.489	1.89209	1.83105	1.86157	1.95313	2.31934	1.98364	0.335693	0.762939	1.37329	1.89209	0.457764	1.5564	-0.0915527	0.274658	-0.518799	-2.01416	0.640869	-2.53296	-3.72314	-3.08228	-4.82178
0.49	2.2583	2.44141	1.46484	1.77002	1.15967	2.56348	0.488281	1.0376	1.2207	2.44141	0.0305176	2.13623	-0.640869	0.0305176	-0.12207	-1.77002	0.427246	-2.16675	-4.39453	-2.83813	-4.66919
0.491	2.56348	2.92969	1.43433	1.5564	0.88501	1.98364	1.15967	1.19019	1.58691	2.16675	-0.0915527	1.64795	-0.701904	-0.0305176	-0.640869	-1.89209	0.366211	-2.65503	-4.36401	-3.84521	-4.66919
0.492	2.53296	2.22778	1.92261	0.793457	1.58691	2.10571	0.793457	1.58691	0.854492	2.34985	-0.457764	1.67847	-0.457764	-0.427246	-0.976563	-1.43433	0.0915527	-3.479	-3.8147	-3.14331	-4.88281
0.493	2.50244	2.65503	1.64795	1.00708	0.427246	1.92261	0.854492	1.0376	0.88501	2.89917	0.0610352	1.52588	-0.152588	-0.701904	-0.946045	-1.61743	0.854492	-3.32642	-3.87573	-4.24194	-5.0354
0.494	2.44141	2.28882	2.44141	1.61743	1.09863	1.15967	1.0376	1.61743	0.335693	2.74658	-0.12207	1.70898	-0.976563	-1.46484	-0.549316	-0.335693	0.457764	-2.62451	-4.94385	-4.79126	-4.48608
0.495	2.04468	2.74658	2.41089	0.732422	1.25122	0.732422	0.854492	2.0752	0.305176	1.89209	-0.396729	1.64795	0.0305176	-0.152588	0.152588	-0.946045	0.0305176	-2.86865	-4.45557	-4.36401	-4.5166
0.496	2.7771	1.98364	2.0752	1.28174	1.31226	1.06812	1.28174	1.12915	0.213623	2.16675	-0.518799	0.854492	-0.152588	-0.793457	-0.701904	-1.52588	-0.183105	-3.23486	-5.06592	-4.54712	-4.94385
0.497	2.74658	2.56348	2.19727	1.28174	1.34277	1.52588	1.98364	1.89209	-0.0915527	2.47192	-0.457764	0.915527	-0.152588	0	-0.457764	-1.15967	0.244141	-2.28882	-5.52368	-4.82178	-4.08936
0.498	2.34985	2.44141	2.62451	1.80054	1.77002	0.701904	2.41089	1.67847	0.152588	1.77002	-0.946045	0.549316	-0.427246	0.457764	-0.671387	-1.43433	-0.244141	-1.25122	-5.0354	-4.21143	-4.57764
0.499	2.13623	2.50244	2.16675	1.86157	2.01416	1.25122	1.09863	1.89209	-0.152588	1.80054	-0.0610352	1.00708	-0.183105	0.0610352	-0.946045	-1.25122	-0.183105	-1.64795	-4.48608	-4.57764	-4.02832
0.5	2.62451	2.04468	2.38037	1.83105	0.946045	1.7395	0.640869	1.40381	0.610352	1.09863	-0.12207	0.732422	0.0915527	0.610352	-1.80054	-0.732422	0.12207	-1.52588	-4.48608	-4.42505	-4.36401
0.501	2.31934	2.2583	2.80762	1.15967	1.52588	1.95313	0.549316	1.67847	0.244141	0.88501	-1.15967	0.549316	0.0610352	-0.244141	-0.976563	-1.52588	0.88501	-1.37329	-4.42505	-3.93677	-4.15039
0.502	2.2583	2.01416	2.13623	0.88501	1.77002	2.44141	0.579834	1.37329	0.488281	0.457764	-0.946045	1.00708	0.640869	0.396729	-0.610352	-0.823975	0.152588	-1.5564	-4.94385	-4.79126	-4.42505
0.503	2.50244	2.22778	2.28882	0.854492	1.31226	1.61743	0.457764	1.64795	-0.213623	0.213623	-0.671387	0.610352	0.640869	0.366211	0.671387	-1.15967	0.701904	-2.0752	-4.08936	-4.45557	-4.24194
0.504	2.13623	2.28882	1.61743	1.83105	0.915527	1.83105	1.00708	1.5564	0.152588	-0.366211	-1.06812	0.396729	0.183105	0.0915527	0.335693	-1.70898	0.274658	-1.98364	-3.44849	-4.36401	-3.63159
0.505	2.28882	1.95313	2.01416	0.793457	1.15967	2.19727	0.762939	1.49536	-0.0305176	-0.640869	-0.762939	0	0.183105	0.152588	0.335693	-1.61743	0.518799	-1.40381	-4.08936	-3.84521	-3.479
0.506	2.0752	1.7395	2.01416	1.19019	1.95313	1.0376	0.976563	1.06812	-0.488281	0.335693	-1.09863	0.549316	0.244141	0.183105	-0.366211	-1.2207	1.34277	-1.80054	-3.479	-3.78418	-3.32642
0.507	0.518799	2.04468	2.53296	0.854492	0.823975	1.70898	0.793457	1.49536	0.213623	-0.0305176	-0.976563	1.12915	0.396729	0.671387	-0.610352	-1.25122	1.15967	-2.34985	-4.05884	-5.12695	-3.20435
0.508	0.762939	2.47192	2.16675	1.49536	1.46484	1.40381	0.946045	1.58691	0.457764	1.34277	-1.0376	0.518799	0.549316	0.732422	-0.427246	-1.06812	0.915527	-2.19727	-3.72314	-4.18091	-3.96729
0.509	0.488281	2.19727	1.92261	1.34277	1.2207	1.31226	1.19019	1.83105	0.274658	0.793457	-0.305176	0.274658	0.457764	-0.274658	-0.396729	-1.15967	0.671387	-2.74658	-3.35693	-4.69971	-4.3335
0.51	-0.854492	1.58691	1.58691	1.37329	1.64795	1.98364	0.640869	1.89209	0.946045	-0.213623	-0.915527	-0.213623	0.671387	-0.366211	-0.427246	-1.2207	1.19019	-2.99072	-2.96021	-4.66919	-4.42505
0.511	0.0915527	1.83105	1.46484	1.67847	1.43433	2.04468	0.976563	1.37329	0.762939	0.152588	-0.823975	0.671387	0.946045	-0.305176	-0.701904	-0.88501	0.946045	-2.74658	-3.38745	-4.54712	-4.91333
0.512	1.15967	1.52588	0.854492	1.5564	1.70898	2.22778	0.732422	1.25122	1.25122	-0.396729	-1.28174	-0.671387	0.946045	-0.305176	-0.152588	-1.19019	1.52588	-1.7395	-3.11279	-3.84521	-4.27246
0.513	0.488281	1.67847	0.854492	1.52588	1.2207	2.16675	1.09863	0.701904	1.12915	0.518799	-0.946045	-0.732422	0.732422	0.274658	-0.213623	-0.946045	0.976563	-2.62451	-3.41797	-2.7771	-4.42505
0.514	0.549316	1.46484	0.88501	1.37329	0.579834	1.80054	0.671387	1.49536	0.274658	-0.305176	-1.86157	-0.183105	0.946045	-0.396729	-0.305176	-1.49536	0.213623	-3.38745	-3.84521	-3.05176	-4.57764
0.515	-0.0915527	1.95313	0.610352	1.46484	1.09863	1.64795	0.701904	1.98364	1.70898	0.488281	-0.946045	0.0305176	1.46484	0.152588	0.244141	-1.49536	0.488281	-3.20435	-3.38745	-3.20435	-3.75366
