# Supplementary material for: Evidence that the TRPV1 S1-S4 membrane domain contributes to thermosensing
Source: Nat Commun. 2020 Aug 20;11:4169. doi: 10.1038/s41467-020-18026-2 (PMC7441067; doi:10.1038/s41467-020-18026-2)
Supplement: Supplementary file 5 — Additional Source Data [file 41467_2020_18026_MOESM5_ESM.zip › Nat_Commun_Source_Data_Final/Fig5a_hTRPV1-R557A_ephys/hTRPV1_35C_avg_traces_ n7_reduced.atf]

ATF	1.0
8	22     
"AcquisitionMode=Episodic Stimulation"
"Comment="
"YTop=10000"
"YBottom=-10000"
"SyncTimeUnits=25"
"SweepStartTimesMS=0.000,2500.000,5000.000,7500.000,10000.000,12500.000,15000.000,17500.000,20000.000,22500.000,25000.000,27500.000,30000.000,32500.000,35000.000,37500.000,40000.000,42500.000,45000.000,47500.000,50000.000"
"SignalsExported=Imemb"
"Signals="	"Imemb"	"Imemb"	"Imemb"	"Imemb"	"Imemb"	"Imemb"	"Imemb"	"Imemb"	"Imemb"	"Imemb"	"Imemb"	"Imemb"	"Imemb"	"Imemb"	"Imemb"	"Imemb"	"Imemb"	"Imemb"	"Imemb"	"Imemb"	"Imemb"
"Time (s)"	"Trace #1 (pA)"	"Trace #2 (pA)"	"Trace #3 (pA)"	"Trace #4 (pA)"	"Trace #5 (pA)"	"Trace #6 (pA)"	"Trace #7 (pA)"	"Trace #8 (pA)"	"Trace #9 (pA)"	"Trace #10 (pA)"	"Trace #11 (pA)"	"Trace #12 (pA)"	"Trace #13 (pA)"	"Trace #14 (pA)"	"Trace #15 (pA)"	"Trace #16 (pA)"	"Trace #17 (pA)"	"Trace #18 (pA)"	"Trace #19 (pA)"	"Trace #20 (pA)"	"Trace #21 (pA)"
0	-42.463	-29.4713	-35.8364	-37.493	-33.5257	-32.9154	-26.2887	-31.2151	-27.2914	-22.7138	-24.5013	-31.2587	-24.4577	-20.7955	-23.237	-36.7955	-22.9318	-29.82	-23.3677	-25.4604	-24.0217
0.001	-36.9699	-32.3486	-42.3758	-30.5176	-34.4849	-28.5557	-27.0299	-31.5203	-22.6266	-25.8527	-23.3677	-37.8418	-20.7955	-21.4495	-26.4195	-33.9617	-25.1116	-29.1661	-30.1252	-24.1961	-20.9263
0.002	-34.3977	-28.7301	-33.4821	-33.177	-33.7001	-33.3078	-28.5121	-32.5666	-20.8827	-25.8527	-27.8146	-35.2696	-24.1089	-26.6375	-32.6102	-30.6048	-24.4577	-33.4385	-32.0871	-25.8527	-25.4168
0.003	-30.1688	-29.1225	-41.1115	-33.7001	-36.3159	-33.395	-36.6647	-31.9563	-22.8882	-26.6375	-29.4713	-36.5775	-30.6484	-28.8609	-33.0898	-32.7846	-18.7465	-36.3595	-23.8037	-21.8419	-24.2397
0.004	-32.5666	-27.0299	-45.5148	-31.3895	-36.6647	-29.1661	-35.0952	-33.6565	-24.9372	-29.9944	-28.2506	-35.2696	-27.6402	-27.9018	-27.9018	-34.3105	-18.3541	-34.2233	-25.8527	-23.237	-30.1252
0.005	-28.0326	-29.1661	-45.4276	-29.3841	-40.8936	-30.9535	-31.2587	-29.6892	-29.5585	-27.7274	-32.4794	-31.6511	-28.3813	-32.6974	-30.8228	-32.8282	-20.7955	-29.82	-20.098	-22.2778	-27.8582
0.006	-34.8336	-27.989	-41.4167	-30.1252	-28.3378	-35.226	-29.4713	-29.5585	-28.8173	-24.632	-27.0299	-29.6021	-31.9127	-29.7328	-31.0407	-29.7764	-23.1062	-30.6484	-30.0816	-21.8419	-23.7165
0.007	-38.147	-24.632	-38.0162	-27.0735	-32.1306	-33.177	-33.7001	-30.9971	-34.79	-23.7165	-24.9808	-38.6265	-27.335	-23.8909	-31.6075	-30.692	-22.5394	-28.4685	-35.5748	-23.4549	-20.0544
0.008	-35.0516	-29.6892	-35.2696	-35.0516	-29.3405	-30.1252	-41.9835	-32.6974	-33.1334	-21.3187	-19.3133	-33.6129	-30.1252	-25.9835	-32.959	-28.3813	-19.8364	-26.8991	-36.5775	-25.0244	-27.989
0.009	-31.9563	-28.2942	-43.117	-30.8228	-30.9535	-31.7383	-31.8691	-37.1443	-29.4713	-24.7628	-25.504	-33.0898	-26.6811	-26.0707	-31.4331	-32.3922	-16.2179	-31.2151	-36.7519	-27.2042	-29.9944
0.01	-32.8718	-29.7764	-40.1088	-32.523	-29.5149	-29.82	-24.4577	-36.3595	-33.7873	-19.7492	-24.4577	-31.6075	-27.5966	-27.5094	-28.6865	-40.2832	-23.9781	-28.9045	-34.4849	-27.4658	-25.1988
0.011	-27.117	-32.305	-40.3268	-28.5993	-32.3922	-28.8173	-26.1143	-35.226	-28.0326	-26.6375	-20.6212	-32.0435	-26.2451	-24.3705	-31.6947	-34.1361	-22.6266	-27.8582	-33.6129	-27.3786	-25.4168
0.012	-28.5121	-32.6102	-45.2968	-33.6129	-35.3568	-31.5639	-26.0707	-34.3541	-29.2097	-25.1552	-22.2342	-30.5176	-27.0299	-26.2451	-26.6375	-33.7001	-24.4577	-26.2015	-34.9644	-27.9018	-24.9808
0.013	-31.5639	-29.82	-47.433	-31.7819	-33.0898	-24.4141	-32.523	-35.8364	-28.7301	-26.9427	-24.1961	-34.4413	-29.9072	-29.6021	-28.1634	-30.7356	-22.2342	-27.2914	-35.88	-28.9045	-27.2914
0.014	-37.7982	-33.7873	-48.4358	-35.2696	-31.6947	-31.1279	-35.3132	-35.5312	-28.9045	-30.038	-26.5503	-34.79	-32.6974	-31.4331	-27.6402	-34.0489	-18.0926	-26.4631	-34.0489	-26.1143	-24.7192
0.015	-32.4794	-31.6947	-44.5557	-33.3078	-30.8664	-34.4849	-27.6838	-27.4222	-26.2015	-26.9863	-26.3759	-31.4331	-30.9099	-32.4358	-24.5013	-38.3214	-24.1525	-27.989	-35.3132	-30.8664	-24.8064
0.016	-34.8772	-29.9072	-42.3758	-36.1851	-30.2996	-30.7356	-29.1225	-26.4631	-26.5939	-25.2424	-24.9808	-28.3378	-29.9944	-31.1279	-27.6838	-32.0871	-28.7301	-25.8092	-28.4249	-28.4249	-23.237
0.017	-33.6129	-35.5748	-49.7873	-39.0189	-31.6511	-34.3541	-27.4222	-28.9481	-30.3432	-23.7601	-22.5394	-34.6592	-25.9399	-31.6075	-32.305	-31.2587	-26.5503	-27.553	-31.9999	-30.7792	-22.9754
0.018	-35.3132	-41.7655	-40.9807	-40.8064	-34.8772	-31.5203	-29.7328	-30.2124	-24.9372	-23.4549	-21.2315	-42.3322	-24.2833	-33.5257	-26.7683	-31.0407	-20.752	-29.6892	-34.7464	-30.474	-25.504
0.019	-36.5339	-38.5829	-42.7682	-39.0625	-38.0162	-28.4685	-25.1988	-26.4631	-27.5094	-24.85	-19.8364	-36.2287	-20.752	-20.4904	-25.8527	-29.3405	-23.8909	-28.9045	-33.177	-25.1116	-22.7574
0.02	-38.4957	-36.8391	-41.9835	-34.0925	-33.2206	-29.8636	-35.226	-20.6212	-35.1824	-28.1198	-23.1062	-37.929	-22.147	-26.8555	-27.0299	-26.1143	-25.5912	-28.1634	-32.4794	-25.4604	-24.6756
0.021	-30.474	-28.8609	-42.1579	-41.3731	-30.7792	-32.3486	-30.474	-27.7274	-31.8255	-27.2914	-23.8037	-36.7955	-26.0707	-28.8173	-24.4141	-24.632	-20.4904	-29.3841	-33.5693	-19.3569	-25.1116
0.022	-34.5721	-32.0871	-35.3568	-39.6729	-34.3105	-35.1388	-27.9018	-30.3868	-34.7028	-29.5585	-22.2342	-37.0135	-21.1007	-35.0952	-25.1552	-28.5993	-23.237	-25.1116	-25.5476	-20.3596	-20.0544
0.023	-41.1987	-26.5503	-30.1688	-40.632	-29.82	-30.1688	-27.2042	-32.6538	-27.553	-31.0407	-26.2451	-29.6021	-22.8882	-29.3405	-26.4631	-30.9971	-22.9754	-27.9018	-28.7301	-16.3923	-26.7247
0.024	-40.6756	-26.5939	-30.8664	-36.4467	-29.7764	-27.6838	-27.989	-30.9099	-22.9754	-31.6947	-24.8064	-27.0735	-19.3569	-33.395	-29.2097	-30.2996	-23.8909	-30.7356	-27.0299	-19.2697	-27.8582
0.025	-37.4494	-30.692	-35.7928	-35.5312	-31.8255	-27.1606	-30.256	-37.1443	-28.6865	-28.3378	-23.3241	-27.6402	-19.3133	-28.9481	-23.237	-28.6429	-23.4113	-29.6892	-24.4577	-24.7192	-30.5176
0.026	-36.0107	-31.5639	-34.2233	-38.8881	-27.771	-32.1742	-33.4821	-34.4849	-25.7656	-31.1279	-22.6702	-34.6592	-19.7492	-29.1661	-26.8555	-24.9372	-24.632	-33.3514	-27.1606	-29.1661	-34.1797
0.027	-34.1361	-27.7274	-40.632	-41.4603	-30.1688	-30.1688	-30.9099	-29.7328	-28.0762	-28.5121	-19.9672	-35.4004	-19.3133	-24.8936	-23.6729	-28.7301	-21.9291	-33.395	-32.8282	-27.9454	-34.8772
0.028	-32.3486	-26.9863	-37.7982	-38.7137	-26.5067	-23.9345	-27.5094	-31.6511	-20.3596	-27.7274	-21.1879	-36.3595	-22.801	-24.5013	-25.3296	-24.7628	-21.8855	-28.9045	-25.3296	-26.9863	-31.8691
0.029	-32.305	-29.0353	-39.978	-41.8527	-25.068	-27.2478	-26.7247	-33.7001	-27.553	-28.4249	-22.1906	-31.3023	-20.534	-27.2914	-24.3269	-23.0626	-20.1852	-27.553	-24.9372	-34.0925	-29.8636
0.03	-35.444	-36.6647	-37.5802	-42.5066	-23.9345	-27.0299	-30.256	-32.741	-29.6021	-22.1906	-24.6756	-28.8609	-23.5857	-28.1198	-25.4604	-26.8555	-25.068	-26.8991	-24.632	-28.6429	-28.4249
0.031	-33.9181	-28.9917	-38.9317	-36.9699	-24.9372	-27.0299	-32.2614	-31.7819	-28.1198	-27.6838	-34.0925	-32.2614	-24.5884	-28.1634	-27.6838	-26.9427	-25.5476	-31.5639	-26.1579	-25.722	-27.2914
0.032	-32.9154	-33.7437	-37.7546	-37.0571	-28.1634	-27.3786	-35.008	-34.2233	-30.8664	-30.3432	-35.5748	-30.3868	-21.1879	-27.8582	-27.6402	-29.5149	-23.0626	-24.5013	-32.305	-22.6702	-27.8582
0.033	-35.662	-26.2015	-38.3214	-37.0135	-33.3078	-28.5121	-36.0107	-33.9181	-34.8336	-23.9345	-39.8036	-30.3868	-23.6729	-27.553	-22.6266	-24.1961	-26.8991	-28.5993	-28.2942	-19.5313	-25.4604
0.034	-34.3105	-26.0271	-33.7873	-33.7001	-33.5693	-34.1361	-34.3541	-29.2969	-29.3841	-23.3241	-26.3323	-26.2451	-23.4113	-28.4685	-28.2506	-32.3486	-23.9345	-29.0789	-30.6048	-18.3977	-24.1961
0.035	-29.7764	-24.0653	-27.5094	-33.9617	-35.0952	-33.9617	-35.7492	-30.7792	-31.8691	-28.7737	-25.9399	-31.7383	-24.4141	-26.2451	-26.9427	-30.7792	-22.4522	-28.3378	-31.7819	-23.9781	-26.8119
0.036	-36.3159	-29.2969	-39.0625	-37.3622	-43.1606	-34.2669	-26.3759	-30.0816	-29.5585	-31.0843	-27.5966	-27.0735	-22.7138	-28.3378	-25.9399	-21.2751	-16.3487	-28.4249	-35.7928	-24.1961	-24.5449
0.037	-45.7328	-28.3378	-31.0407	-38.6701	-37.1443	-29.5149	-27.4658	-34.6592	-24.8936	-29.9944	-25.068	-28.6429	-24.632	-25.1116	-25.4604	-21.6239	-23.8473	-35.2696	-28.9917	-24.9372	-26.2015
0.038	-37.8418	-34.0489	-34.4413	-39.8036	-35.7492	-34.3977	-30.6048	-35.7056	-22.7138	-27.2914	-26.9427	-27.7274	-24.85	-26.3759	-26.2887	-27.4658	-25.5912	-32.3486	-27.9018	-27.335	-20.6648
0.039	-38.2778	-29.5149	-41.5911	-38.2778	-34.1361	-31.2587	-37.493	-30.9099	-31.4767	-29.4277	-26.6375	-23.019	-28.5121	-25.8963	-24.9808	-19.6184	-27.3786	-30.6484	-21.7983	-23.5421	-24.2833
0.04	-34.0489	-36.7955	-41.7655	-40.3704	-34.6592	-27.1606	-32.959	-28.3813	-33.0026	-25.3296	-26.0707	-26.9863	-19.4441	-28.3378	-27.989	-22.7574	-29.8636	-34.5721	-21.9727	-24.6756	-23.9781
0.041	-40.8064	-37.5366	-32.0871	-38.1034	-39.0189	-34.3105	-32.7846	-24.5884	-29.4277	-24.1525	-26.0271	-30.5612	-19.6184	-23.4549	-23.6729	-26.3759	-21.9727	-33.5257	-27.117	-23.8473	-23.9781
0.042	-43.0734	-37.929	-38.6701	-37.8854	-43.5093	-32.305	-31.6511	-23.6729	-35.0952	-25.1988	-22.147	-31.2151	-24.5884	-16.0871	-28.1198	-25.286	-25.0244	-22.2342	-36.4903	-26.4195	-27.8146
0.043	-41.4167	-43.335	-34.0925	-39.8472	-40.8064	-31.1279	-26.1579	-24.1961	-32.1306	-28.5993	-23.5857	-24.9372	-21.8855	-25.1116	-20.1416	-23.2806	-24.2397	-24.2833	-26.7247	-34.1361	-23.4113
0.044	-33.8745	-38.1034	-32.4358	-34.0925	-38.6701	-36.2287	-31.0407	-25.7656	-30.9971	-22.0163	-25.5476	-25.5912	-27.771	-25.9399	-21.9291	-25.4604	-18.7029	-25.8963	-25.286	-30.7356	-21.4931
0.045	-36.1415	-34.0489	-26.5939	-30.7356	-42.681	-33.395	-32.305	-26.8119	-24.3705	-23.6729	-25.8527	-30.9099	-23.8473	-33.177	-24.6756	-31.9563	-17.4386	-20.4032	-26.0707	-40.9372	-24.5884
0.046	-33.7873	-32.6102	-27.7274	-32.959	-34.5721	-35.6184	-26.8991	-23.9345	-24.5884	-27.1606	-28.9045	-26.1579	-26.3759	-31.4767	-24.9808	-31.9563	-25.504	-25.5912	-23.0626	-40.3704	-23.4113
0.047	-33.0026	-34.3977	-30.7356	-32.4358	-34.6592	-30.9535	-27.9018	-21.3187	-26.0707	-26.7683	-32.3922	-29.5585	-25.8963	-28.4249	-24.5449	-24.5884	-19.9236	-25.8963	-22.6266	-32.1306	-31.7819
0.048	-34.9208	-37.1443	-27.0735	-30.8228	-27.2042	-34.8336	-27.9018	-26.8119	-25.5476	-26.6375	-22.0163	-33.7001	-20.0544	-28.0762	-22.7574	-27.2478	-21.0135	-25.722	-21.9727	-34.4849	-29.7328
0.049	-38.3214	-35.7492	-30.038	-33.8745	-29.9944	-31.6075	-32.1306	-32.3486	-27.2914	-29.0789	-18.9209	-27.335	-16.9155	-27.4222	-26.2015	-28.1198	-22.5394	-25.6348	-21.4931	-33.7873	-27.4222
0.05	-35.88	-36.7083	-30.5612	-37.1878	-30.2124	-27.5966	-30.5176	-29.9072	-24.5013	-22.4086	-21.3187	-29.7764	-19.9236	-29.2097	-22.5394	-30.9535	-23.7165	-25.6784	-32.5666	-32.8282	-30.8228
0.051	-36.7083	-36.0543	-31.2587	-40.1088	-33.4385	-34.3105	-26.9427	-33.8309	-27.0735	-26.5939	-19.0081	-28.6429	-27.6838	-28.2506	-24.8064	-28.1198	-24.6756	-24.8064	-30.2996	-26.7247	-25.286
0.052	-37.6238	-38.2342	-34.0053	-38.8881	-30.5176	-27.4222	-28.5121	-32.741	-25.4168	-31.0407	-20.7955	-29.2969	-20.8391	-26.6375	-21.9727	-26.0271	-21.0571	-18.8337	-26.3759	-27.1606	-26.9863
0.053	-39.8036	-31.6947	-30.5612	-36.4903	-31.7819	-32.9154	-28.5557	-34.8772	-22.147	-30.256	-19.9236	-29.0353	-20.4904	-26.1143	-23.8037	-24.3705	-23.9781	-21.1879	-28.1198	-26.2451	-32.0435
0.054	-41.4167	-26.8119	-33.9617	-40.3268	-32.4358	-30.8664	-27.4222	-28.1634	-29.9508	-21.9727	-18.9645	-32.7846	-17.5694	-24.2833	-23.4113	-25.9835	-20.4468	-15.8255	-30.6048	-28.8173	-32.7846
0.055	-41.9835	-25.6784	-40.632	-37.929	-32.305	-27.1606	-30.3432	-25.9835	-34.3541	-32.8282	-19.9236	-37.3622	-17.9618	-20.6212	-25.1988	-27.5966	-16.2615	-21.7547	-26.8555	-31.7819	-34.2233
0.056	-37.1443	-27.2478	-39.5857	-39.8908	-26.1579	-28.4249	-25.6784	-28.8609	-28.1634	-34.0925	-20.7955	-34.1797	-19.4877	-23.4985	-20.316	-24.6756	-18.2234	-22.147	-27.4222	-27.3786	-28.4249
0.057	-34.7028	-32.0435	-36.9699	-34.1361	-25.7656	-27.3786	-32.4794	-29.9944	-26.2015	-37.6674	-20.6212	-31.2587	-17.613	-24.4141	-21.0571	-26.8119	-22.2778	-14.0381	-25.1116	-29.5149	-25.0244
0.058	-42.1143	-29.7764	-34.8772	-34.3105	-21.7111	-27.2914	-35.6184	-34.0925	-23.1498	-25.6348	-22.583	-22.9754	-17.8746	-21.1443	-26.2451	-22.4086	-22.2342	-22.2778	-21.2751	-27.9454	-22.147
0.059	-35.9235	-28.207	-32.0871	-36.5775	-20.3596	-28.0762	-34.0053	-34.2669	-25.5476	-22.8446	-20.7955	-23.4985	-23.8473	-21.9727	-23.3241	-24.4141	-24.1525	-26.1579	-22.4522	-27.8582	-24.1089
0.06	-31.0407	-26.3323	-31.9127	-39.4549	-25.1988	-32.4358	-38.5393	-30.6048	-33.4821	-27.553	-23.4113	-32.305	-22.8882	-29.4277	-30.8228	-19.9672	-22.8882	-25.4168	-23.9781	-28.2942	-24.1089
0.061	-30.9535	-24.2397	-33.8309	-28.3813	-28.2506	-31.2587	-34.5721	-30.3868	-30.256	-29.0353	-24.0217	-32.2614	-22.147	-32.2178	-27.117	-18.5285	-25.1116	-25.068	-20.4904	-25.5912	-20.2724
0.062	-31.1715	-28.4249	-32.959	-31.6947	-29.3405	-32.741	-30.5176	-31.0407	-25.1552	-21.5803	-28.6429	-30.9535	-20.534	-24.5013	-30.256	-24.4577	-24.1961	-25.068	-23.3241	-21.2315	-21.1007
0.063	-33.177	-33.1334	-39.6729	-32.8718	-34.79	-28.7737	-27.9018	-35.7492	-23.5857	-20.5776	-30.2996	-28.0762	-24.7628	-28.4249	-30.5176	-27.989	-24.7628	-26.4195	-25.722	-18.7901	-22.9318
0.064	-42.1143	-32.741	-31.7383	-38.5393	-35.2696	-27.6838	-29.1225	-34.2669	-30.038	-19.1389	-30.256	-30.5612	-26.0707	-26.8119	-32.6538	-28.5121	-27.6838	-22.7138	-24.0653	-19.2261	-24.5013
0.065	-40.632	-38.4957	-27.989	-36.0107	-34.2233	-36.8391	-34.0053	-33.6565	-31.1279	-20.4468	-28.3378	-29.1661	-24.8936	-25.4168	-30.692	-21.5803	-26.3323	-27.9454	-24.1089	-24.1089	-26.5503
0.066	-35.662	-32.3922	-33.9181	-33.8309	-36.7519	-39.5421	-35.1824	-32.6974	-24.1089	-19.1389	-23.1062	-23.9345	-19.5313	-25.9399	-32.6102	-27.0299	-24.1089	-31.8255	-26.5939	-26.6375	-25.8527
0.067	-36.5339	-23.6293	-32.305	-34.2233	-32.6538	-38.7137	-31.4331	-30.1252	-28.2506	-19.88	-24.9808	-24.8936	-21.3187	-24.1961	-27.9018	-29.4277	-27.2914	-30.9971	-27.4222	-23.1498	-28.0762
0.068	-32.1742	-22.147	-29.8636	-34.2669	-25.8963	-35.5748	-34.6592	-26.3759	-23.9781	-22.0163	-26.9427	-27.8146	-20.6212	-23.7601	-30.9099	-33.8309	-30.9535	-27.5966	-32.0871	-25.722	-27.9018
0.069	-31.3459	-26.1143	-28.1634	-33.7001	-32.1742	-31.9999	-33.5257	-28.3813	-21.9291	-25.1988	-26.7683	-28.4685	-22.8446	-26.1143	-26.3759	-29.7328	-28.7737	-29.7328	-29.2969	-25.1988	-27.771
0.07	-30.2996	-23.8473	-30.9535	-36.1415	-39.1933	-30.7356	-33.5257	-33.6129	-23.8037	-23.3677	-27.1606	-31.7383	-26.6375	-24.3705	-24.2833	-31.7819	-30.1252	-28.9045	-28.4685	-24.5449	-21.7111
0.071	-33.2642	-30.8664	-28.1198	-39.1061	-35.1388	-35.1388	-28.1634	-30.4304	-23.5857	-24.3269	-24.0217	-35.9235	-26.0707	-20.534	-23.4549	-28.5993	-24.2833	-27.7274	-22.2342	-23.237	-32.2178
0.072	-30.256	-37.4494	-33.4821	-38.6265	-33.6565	-31.4767	-32.305	-28.207	-27.5094	-24.2397	-25.2424	-29.6021	-24.8936	-24.9372	-24.7192	-31.1279	-20.752	-24.0217	-21.1879	-22.6266	-30.5612
0.073	-31.0407	-38.2342	-31.7819	-34.5285	-32.305	-29.2533	-42.463	-33.0898	-27.553	-21.7111	-25.0244	-31.2151	-23.0626	-26.8119	-27.2478	-29.9072	-22.6266	-27.6838	-16.4359	-24.632	-24.632
0.074	-29.2097	-40.7628	-28.2506	-31.7383	-30.038	-26.0271	-35.3568	-28.5993	-23.8473	-20.316	-20.316	-27.2478	-21.5803	-27.117	-23.9781	-27.771	-22.6702	-28.6865	-18.267	-24.1089	-30.5612
0.075	-34.4413	-37.4494	-30.6048	-29.1225	-27.0299	-26.9427	-41.3731	-29.0353	-25.286	-22.6702	-21.7547	-33.6565	-26.5067	-22.9754	-19.7928	-29.5585	-17.7874	-31.6511	-18.4413	-30.9971	-27.117
0.076	-35.0516	-36.3159	-28.0762	-37.7546	-26.4631	-29.6892	-36.6211	-30.6048	-32.1306	-26.5939	-20.752	-34.7464	-22.6266	-18.6157	-20.4468	-29.6021	-22.4086	-25.3296	-22.6702	-30.8228	-30.2996
0.077	-37.711	-40.0216	-39.4985	-33.6129	-27.9018	-34.2669	-38.8009	-31.9127	-26.8119	-27.5094	-23.8037	-33.177	-28.4685	-19.1825	-19.5313	-26.0271	-21.7547	-23.6729	-24.1525	-36.3595	-26.5503
0.078	-30.692	-40.8936	-38.0598	-30.5612	-25.8092	-36.9263	-37.5366	-38.1034	-30.8228	-28.207	-27.2914	-30.9971	-24.4577	-19.4441	-20.9263	-24.5449	-24.2397	-26.2015	-35.5748	-31.9563	-23.3677
0.079	-28.2506	-34.3105	-38.5393	-31.0407	-32.0871	-44.3813	-35.4876	-36.2723	-31.4767	-22.801	-25.5912	-28.5557	-25.504	-25.4168	-22.583	-27.4222	-23.9781	-27.989	-31.5639	-25.0244	-25.9399
0.08	-30.8228	-31.3023	-38.8009	-36.5339	-28.8173	-43.7273	-39.4985	-32.4358	-25.9399	-24.85	-26.5067	-25.9835	-21.0135	-23.6293	-20.4904	-20.5776	-20.534	-27.4222	-27.9018	-25.8092	-26.0271
0.081	-34.5721	-27.2042	-35.8364	-36.7083	-35.5312	-37.4494	-38.7573	-31.6075	-28.5557	-31.9127	-25.0244	-22.5394	-24.1961	-25.6784	-23.3677	-20.8391	-30.5612	-27.335	-27.6402	-22.583	-28.0326
0.082	-42.5066	-24.3269	-37.929	-32.2614	-32.4794	-30.3868	-31.8255	-32.4794	-22.801	-27.2914	-23.4113	-23.2806	-27.5094	-31.0843	-24.6756	-25.9399	-21.7547	-28.5993	-27.7274	-24.0653	-24.0217
0.083	-40.3268	-24.6756	-34.8772	-30.1688	-28.8609	-32.0435	-30.1688	-30.256	-24.1961	-27.8582	-26.3759	-28.8609	-27.1606	-28.0762	-28.9481	-23.4985	-24.7628	-27.9018	-29.9944	-25.3296	-25.1116
0.084	-39.978	-31.2151	-39.4113	-35.9671	-24.1089	-27.0735	-32.0871	-30.3868	-24.8936	-29.4713	-20.534	-35.3132	-27.553	-25.9399	-17.4822	-24.2397	-24.632	-30.7356	-28.7301	-20.4468	-29.0789
0.085	-41.1987	-28.207	-36.6211	-37.7982	-29.5149	-34.6592	-34.2233	-26.2451	-20.3596	-27.2914	-21.8855	-39.2805	-20.1416	-30.0816	-23.6293	-21.4495	-22.5394	-27.5094	-28.2506	-22.3214	-29.3841
0.086	-40.85	-25.8527	-32.2178	-34.9644	-28.5557	-32.6538	-31.5639	-30.1252	-22.8446	-29.82	-20.1416	-37.1007	-22.2342	-29.7764	-21.7547	-23.5421	-20.2288	-27.9454	-28.9481	-24.3705	-27.4222
0.087	-43.0298	-29.6892	-41.6783	-36.0107	-26.8555	-32.3486	-35.662	-27.117	-20.0544	-27.1606	-27.3786	-30.6484	-22.1034	-24.4577	-24.1525	-29.1225	-25.6348	-28.5993	-27.6838	-24.7628	-26.0707
0.088	-40.414	-22.365	-44.5121	-38.4086	-32.3486	-28.5557	-35.2696	-23.8909	-25.1116	-28.3813	-27.9018	-23.5857	-22.4958	-30.256	-30.6048	-25.4604	-26.7247	-29.9508	-25.2424	-26.1143	-23.1062
0.089	-38.365	-27.553	-39.1061	-33.6129	-26.1579	-33.5257	-32.6974	-28.9045	-21.0571	-20.8391	-21.8855	-28.2942	-24.2397	-30.2124	-26.4195	-27.8146	-27.2478	-26.9863	-31.4331	-25.6784	-22.4958
0.09	-35.5748	-29.1225	-37.0135	-33.1334	-32.8718	-36.1415	-34.3541	-33.6129	-21.8855	-27.2478	-23.5857	-27.771	-29.0353	-24.7628	-20.4032	-28.9481	-27.9018	-22.4086	-27.2042	-26.5503	-19.3569
0.091	-29.9944	-28.2942	-35.0952	-30.0816	-26.8555	-32.9154	-29.6456	-31.1715	-23.4549	-26.6811	-21.7547	-26.6811	-23.1498	-29.6892	-19.2261	-30.5612	-30.5612	-26.1579	-30.7792	-27.8582	-18.049
0.092	-25.1988	-33.9617	-38.365	-31.1715	-33.7873	-30.1688	-28.1634	-30.6484	-23.2806	-24.3269	-21.7111	-25.8527	-19.1825	-26.9863	-21.1007	-28.5121	-24.7628	-28.8173	-29.5585	-26.8991	-21.3187
0.093	-33.8745	-27.8582	-38.365	-30.5612	-28.2506	-26.7247	-28.5557	-36.2287	-26.7683	-21.7111	-20.5776	-29.2969	-26.7247	-26.5939	-24.1089	-29.4277	-26.1143	-24.85	-29.1661	-27.1606	-21.6675
0.094	-33.2206	-27.335	-38.0598	-34.6157	-23.4113	-29.2097	-31.5203	-39.8472	-29.0789	-19.9236	-23.5421	-31.3895	-24.85	-37.3622	-27.6838	-28.9481	-24.7192	-23.237	-24.6756	-26.2451	-18.7465
0.095	-33.8309	-28.0326	-40.2832	-27.335	-24.8936	-29.9072	-35.9235	-31.6075	-28.8173	-25.3296	-26.1579	-26.3323	-21.4495	-34.6157	-22.0163	-26.1579	-20.2724	-25.4168	-27.5966	-24.2397	-22.6266
0.096	-30.9971	-32.741	-42.5502	-32.0435	-25.7656	-31.0407	-33.1334	-35.7928	-28.7737	-26.5503	-24.3269	-23.6729	-21.4495	-39.0625	-24.2833	-29.3405	-18.0926	-22.4522	-21.9291	-25.3732	-20.8391
0.097	-31.4331	-29.4713	-34.3105	-28.4685	-25.1552	-29.2969	-34.7464	-33.8309	-25.3296	-25.068	-22.801	-26.2015	-20.7955	-33.8309	-28.3813	-35.2696	-20.1416	-28.3813	-23.9345	-31.6511	-18.8337
0.098	-34.8772	-30.2996	-39.1061	-22.7138	-29.6021	-30.692	-30.2124	-33.3078	-32.1742	-34.3541	-21.1007	-26.7247	-24.85	-32.959	-32.1742	-25.1552	-24.5884	-20.6212	-26.3323	-28.8173	-18.1798
0.099	-31.3895	-31.5639	-37.1878	-28.8609	-38.0162	-31.2587	-29.5149	-38.2778	-27.2478	-29.2097	-22.4086	-24.7628	-20.3596	-31.9563	-31.0843	-22.4086	-25.4604	-23.6293	-24.4577	-29.6456	-19.4005
0.1	-32.0435	-27.9018	-38.6265	-32.8282	-31.9127	-28.9917	-25.722	-32.6102	-27.7274	-34.1797	-22.4522	-27.2042	-20.534	-28.9481	-27.6838	-32.6974	-24.7628	-22.4958	-26.2887	-29.4277	-21.5367
0.101	-29.4713	-30.2124	-39.2369	-34.4413	-27.6838	-29.6021	-28.2506	-27.4222	-31.5639	-31.3023	-21.0135	-25.7656	-20.8827	-26.2015	-28.3378	-30.5612	-21.8855	-22.6266	-24.9808	-27.989	-23.9781
0.102	-31.5203	-26.2451	-40.7628	-34.0489	-26.5067	-31.7383	-31.8255	-26.6811	-34.8772	-29.0789	-19.3133	-27.2478	-17.7438	-29.6021	-34.5285	-27.335	-22.5394	-24.8064	-27.553	-25.3296	-26.2015
0.103	-33.6129	-29.9944	-26.0271	-33.5693	-24.5013	-32.1742	-30.4304	-25.8527	-32.4358	-26.7683	-22.6702	-24.7628	-15.4332	-30.474	-35.1824	-29.0353	-23.0626	-25.6784	-30.692	-30.7792	-29.3405
0.104	-33.8309	-31.5203	-27.2042	-30.8228	-25.5476	-33.4385	-27.771	-29.8636	-32.741	-27.5094	-22.147	-28.9045	-19.6184	-32.2178	-29.0353	-24.4577	-23.7165	-18.7029	-30.6484	-26.9427	-27.2478
0.105	-35.0516	-29.5585	-31.1715	-32.3486	-27.2478	-32.3922	-26.0271	-38.5393	-24.632	-31.7383	-21.4931	-25.722	-18.0926	-28.9045	-29.5585	-28.5121	-23.1934	-20.7955	-27.771	-22.4086	-21.1879
0.106	-33.0462	-26.3323	-34.5285	-30.6484	-24.2833	-31.3023	-25.9835	-35.2696	-29.4713	-32.6538	-26.3323	-25.8092	-19.1389	-28.3378	-28.6429	-30.4304	-25.8963	-19.7492	-25.3732	-25.286	-20.1852
0.107	-36.8391	-34.4413	-34.6157	-29.3405	-29.7764	-34.5721	-20.2724	-27.4658	-27.6838	-28.4685	-24.5013	-28.0762	-19.3133	-33.0898	-26.5939	-31.5639	-23.4113	-21.5803	-21.6675	-27.9454	-23.0626
0.108	-32.2614	-29.1661	-32.6102	-29.4713	-27.2042	-33.3078	-31.5203	-28.1198	-29.7328	-29.0789	-19.3569	-31.7819	-20.5776	-28.5557	-21.8855	-31.8691	-22.8882	-27.9018	-21.0135	-31.1715	-27.2042
0.109	-53.8853	-39.2805	-35.1388	-19.662	-13.4713	-6.80106	7.10624	17.177	4.83922	-26.8119	-20.098	17.4386	49.3949	85.4928	131.008	175.956	225.045	285.47	368.086	489.546	556.597
0.11	-49.0897	-44.3813	-35.4876	-21.8855	-16.0871	-10.8991	-0.348772	6.23431	-4.49044	0.305176	28.2942	65.0896	99.1385	160.479	218.288	291.007	337.612	427.159	516.096	649.545	754.089
0.111	-40.632	-39.5421	-38.4086	-18.4413	-16.1743	-15.0844	-9.24247	-4.53404	-4.79562	5.44957	30.9535	65.7872	106.899	172.337	240.261	310.887	351.693	457.72	538.286	756.792	897.958
0.112	-44.8608	-41.1551	-34.8336	-22.583	-19.4441	-17.7874	-12.9046	-7.76018	-6.58308	5.66755	34.8336	68.1414	116.403	180.664	247.323	315.813	381.906	488.281	587.769	798.907	994.917
0.113	-37.0135	-48.6973	-32.2614	-30.3432	-22.0163	-20.7955	-13.9073	-9.67843	-7.89097	9.37326	35.2696	70.7136	123.335	186.898	251.596	322.135	403.486	520.935	620.379	861.904	1025.48
0.114	-41.5475	-45.2968	-33.8745	-28.6429	-19.7056	-25.722	-12.9046	-10.3324	-8.89369	10.0272	37.1878	71.9343	130.31	191.389	255.737	330.68	406.581	553.85	644.793	889.893	1097.02
0.115	-50.136	-49.1769	-32.5666	-26.9427	-21.3623	-25.1552	-16.1307	-13.1226	-9.50405	10.4632	37.1007	78.6482	131.313	193.002	255.694	327.41	411.377	556.074	697.763	877.991	1157.79
0.116	-45.3404	-42.2015	-26.0271	-22.6702	-21.7111	-21.9727	-13.7329	-15.6512	-6.80106	10.7247	38.8881	80.4356	133.449	196.795	256.217	331.726	405.84	565.665	718.645	891.985	1193.85
0.117	-52.1851	-43.5965	-29.6456	-21.3623	-21.9291	-21.4495	-15.3024	-12.7738	-6.62667	12.643	39.0189	79.2585	139.901	198.233	254.735	336.129	403.835	570.591	727.931	912.694	1223.54
0.118	-54.8444	-41.3295	-27.553	-23.6293	-26.3759	-22.8446	-16.2615	-11.2915	-5.23159	11.1607	39.3241	85.4056	140.032	197.1	255.214	338.178	408.107	599.147	752.302	953.456	1235.83
0.119	-45.5584	-38.147	-33.2642	-21.4931	-22.583	-22.365	-17.0027	-11.989	-3.40053	12.5558	39.2369	83.313	137.634	194.789	255.694	349.731	419.224	594.264	789.141	992.17	1282.61
0.12	-47.7818	-34.6157	-33.0462	-25.2424	-21.9727	-21.6675	-16.4359	-10.2452	-7.01904	12.0326	38.8445	84.5773	140.294	193.045	259.923	346.723	421.84	586.068	803.441	1007.82	1332.14
0.121	-42.2015	-33.8745	-29.1661	-23.7165	-26.5067	-22.583	-16.8283	-10.9427	-6.36509	10.9427	41.2859	86.2775	141.427	195.313	259.269	339.966	422.93	582.493	803.746	1002.37	1305.98
0.122	-43.2042	-36.9699	-30.256	-24.2397	-22.0163	-21.9291	-17.395	-11.8147	-3.96729	12.9918	40.1524	86.6699	141.34	194.659	257.525	336.565	427.726	582.363	782.383	1006.08	1329.91
0.123	-44.0761	-41.4603	-34.3105	-30.474	-22.4522	-20.1852	-19.9672	-13.9509	-5.27518	13.3841	42.6374	84.4029	141.035	192.435	256.609	343.672	433.001	605.992	805.402	1032.19	1353.32
0.124	-40.7192	-39.4549	-28.4685	-26.2451	-23.019	-20.4468	-18.7901	-12.3814	-5.14439	14.91	43.7273	84.7081	141.035	194.048	255.171	348.685	444.772	607.387	802.7	1042	1325.77
0.125	-40.8936	-40.7192	-31.7383	-24.1089	-24.1525	-21.1007	-15.9563	-12.9918	-5.53676	13.6457	42.7246	84.7953	140.599	191.694	255.999	352.042	444.903	611.005	817.174	1060.83	1371.15
0.126	-53.1442	-42.2015	-30.5612	-30.0816	-23.5421	-18.9209	-16.9155	-11.3351	-3.70571	14.5176	43.5965	84.9261	140.163	193.656	254.473	353.699	449.48	609.785	840.759	1101.25	1331.83
0.127	-45.9508	-37.3186	-37.8418	-32.4358	-21.8419	-24.632	-20.4468	-13.1662	-8.41413	11.7275	46.2123	84.8389	140.512	191.302	252.686	346.81	436.532	611.398	849.13	1115.2	1333.71
0.128	-46.3431	-32.2614	-40.414	-29.0789	-20.2288	-27.0299	-19.662	-14.6484	-5.79834	10.9863	46.5175	87.8906	143.999	191.563	253.209	349.426	446.341	594.744	849.653	1113.8	1393.3
0.129	-49.5693	-32.741	-29.2533	-27.989	-22.2342	-28.5121	-18.9209	-16.6539	-7.89097	11.8147	45.82	85.1004	142.517	188.468	253.47	352.216	440.63	611.136	846.122	1140.4	1429.79
0.13	-45.6456	-41.6783	-30.4304	-29.1225	-22.3214	-23.7165	-19.9672	-14.0381	-6.05992	12.1634	45.2096	86.2775	145.307	189.078	250.637	359.41	433.786	613.926	820.618	1157.36	1444.48
0.131	-41.5039	-41.4603	-27.0299	-26.9863	-23.4985	-21.1007	-21.7547	-16.5667	-5.92913	12.207	45.7328	88.1522	142.909	188.86	253.557	351.083	453.099	634.417	836.836	1131.24	1434.76
0.132	-35.7056	-44.5121	-28.5993	-29.8636	-21.6675	-23.2806	-22.5394	-17.5258	-4.49044	10.8119	44.5121	86.7571	141.732	189.863	262.059	353.219	441.153	619.986	845.773	1137.13	1454.47
0.133	-38.2778	-36.7083	-36.0543	-33.177	-25.722	-24.8064	-17.7438	-16.5667	-6.23431	10.2888	45.9944	84.8389	141.95	189.383	258.222	345.241	444.815	617.589	832.956	1122.17	1473.39
0.134	-38.2342	-35.1388	-36.5775	-27.553	-27.1606	-28.5993	-16.6103	-14.8228	-7.36782	10.2452	45.8636	85.6236	141.122	187.988	260.359	349.688	452.314	634.809	834.699	1138.09	1472.43
0.135	-38.4521	-38.2342	-39.8908	-22.7138	-25.8092	-21.9727	-16.7847	-13.2098	-8.45773	11.9455	46.4739	85.3184	140.424	188.511	257.176	346.68	458.2	621.251	836.138	1154.79	1442.04
0.136	-33.5693	-34.1361	-32.1306	-27.8582	-21.0571	-22.6266	-20.316	-15.1716	-7.23703	12.207	46.3431	88.8933	141.776	187.422	257.176	350.08	472.194	623.561	836.53	1121.83	1447.06
0.137	-29.6021	-37.0571	-30.5612	-32.1742	-17.3078	-18.3541	-22.0598	-10.8119	-7.10624	10.5068	46.3867	87.3239	143.215	189.253	254.429	349.819	462.864	640.302	860.116	1130.72	1490.3
0.138	-36.7519	-37.2314	-32.3922	-31.6075	-19.5748	-21.7111	-24.4141	-11.6403	-5.92913	12.7302	45.6892	87.1495	140.424	191.04	253.034	349.077	476.118	633.109	855.32	1108.31	1551.64
0.139	-37.1443	-35.88	-32.1742	-32.4358	-23.5421	-23.8037	-21.8419	-11.1171	-5.18799	14.692	46.6483	87.847	142.168	194.266	251.247	343.148	480.521	620.248	872.41	1145.32	1539.79
0.14	-37.6674	-36.4031	-34.2233	-29.8636	-19.0081	-17.8746	-21.7547	-11.1171	-7.71659	13.1226	46.3431	88.6754	142.866	194.659	252.598	346.941	482.527	644.488	870.449	1163.2	1554.52
0.141	-42.8118	-35.444	-34.8336	-28.5121	-22.9754	-18.8337	-23.4549	-11.1171	-6.3215	12.425	47.3894	87.3675	142.386	186.244	259.792	339.879	479.257	631.845	878.95	1175.8	1575.27
0.142	-38.4521	-38.2342	-32.6538	-25.1116	-24.632	-20.5776	-22.7574	-13.079	-9.76563	11.9455	47.8254	84.6645	143.607	188.686	255.432	337.437	481.393	654.515	869.925	1153.04	1603.7
0.143	-44.7736	-37.4494	-34.9208	-28.207	-24.4141	-20.3596	-22.2778	-14.2561	-8.58852	11.9455	47.9998	84.6645	141.863	188.947	254.386	330.898	486.799	655.692	890.721	1158.62	1611.55
0.144	-42.5938	-40.4576	-33.2642	-29.0353	-24.5884	-19.8364	-22.1906	-11.989	-8.23975	11.3787	48.8717	82.7898	140.904	183.89	249.459	344.151	486.319	651.507	891.462	1190.4	1622.66
0.145	-48.9589	-42.5066	-30.9971	-25.3296	-27.6402	-20.3596	-21.9727	-12.9482	-7.71659	12.5994	50.6156	83.531	142.822	185.59	247.934	344.936	484.532	623.038	886.71	1192.98	1621.05
0.146	-40.7628	-40.632	-34.5721	-27.6402	-32.3922	-23.8037	-21.7111	-14.7356	-8.32694	12.207	50.9644	85.4492	141.907	190.212	245.754	340.315	479.3	652.422	891.244	1179.68	1643.76
0.147	-35.4004	-38.4086	-37.0135	-27.3786	-25.8092	-21.7983	-25.8092	-16.0871	-7.14983	12.9046	50.3104	85.2312	141.427	187.77	252.642	337.306	486.319	654.994	888.89	1194.2	1656.76
0.148	-37.5366	-39.6729	-33.2206	-32.2178	-29.2533	-24.4577	-27.0735	-17.0898	-5.18799	12.9482	49.0025	84.1413	138.288	188.163	251.901	345.197	485.971	659.18	876.726	1240.28	1667.04
0.149	-41.5475	-31.8691	-29.3405	-29.7328	-30.5612	-23.1934	-26.1143	-16.0435	-4.88281	12.1634	50.6592	85.4928	139.727	189.601	253.47	343.933	488.412	659.223	900.922	1270.36	1645.99
0.15	-40.9807	-33.5693	-30.1688	-28.5993	-32.6102	-24.0653	-26.8991	-15.2152	-6.3215	13.3841	48.2614	85.4928	141.035	188.817	254.168	338.091	481.916	657.828	894.645	1244.46	1636.57
0.151	-40.9807	-35.3132	-36.7955	-34.5721	-29.4713	-23.5857	-26.5939	-14.3869	-6.19071	14.8664	48.5229	85.7544	139.64	188.293	259.094	333.862	483.922	661.708	909.86	1272.32	1627.63
0.152	-36.3595	-41.4167	-33.2642	-33.1334	-28.8609	-21.7547	-24.5884	-14.5176	-7.36782	14.6484	49.4821	85.1876	139.16	189.689	255.999	343.454	496.477	675.834	904.061	1263.38	1621.75
0.153	-42.9426	-41.1115	-34.4413	-35.3132	-28.4685	-21.8855	-25.4604	-15.7384	-7.89097	14.6484	50.0488	85.5364	140.424	191.389	253.688	339.879	506.33	656.39	900.879	1248.87	1657.54
0.154	-44.6429	-36.3159	-36.8827	-34.5285	-23.019	-17.9182	-24.4577	-14.6048	-7.5422	12.861	50.136	87.5419	138.637	189.994	251.901	338.091	493.164	648.106	904.628	1276.86	1614.12
0.155	-47.6074	-34.8336	-35.5312	-35.88	-19.2697	-19.8364	-26.1143	-18.2234	-4.53404	12.861	50.8336	85.798	139.16	185.808	255.955	350.298	498.57	641.61	899.266	1243.46	1654.1
0.156	-44.5121	-36.1415	-31.6511	-30.8228	-21.5803	-19.6184	-24.1525	-18.8337	-5.49316	14.5612	50.7028	85.4492	139.029	183.672	255.607	344.282	498.439	661.534	914.83	1279.17	1654.71
0.157	-42.7682	-37.5802	-35.5748	-32.0435	-22.8446	-19.7056	-25.5912	-16.7411	-5.40597	16.7411	50.0052	85.362	137.373	184.152	250.201	338.963	499.66	668.771	913.609	1302.58	1696.82
0.158	-42.7682	-36.0107	-33.6565	-31.5639	-27.553	-20.8827	-22.9318	-16.6103	-5.84194	15.5204	47.6946	87.8034	137.809	186.855	247.585	347.639	497.262	655.212	907.462	1290.2	1709.59
0.159	-34.3105	-33.6129	-38.7137	-29.9508	-29.6892	-22.2778	-23.8909	-14.1689	-8.19615	15.4768	50.0488	88.1522	140.076	180.49	252.119	350.298	486.668	662.013	913.086	1299.26	1723.72
0.16	-36.0107	-35.1824	-35.7492	-30.5176	-23.4549	-22.5394	-21.7983	-17.0462	-7.5422	14.8664	52.0543	90.986	136.806	183.541	252.032	348.511	476.118	680.193	942.644	1272.63	1689.06
0.161	-41.7219	-36.9263	-34.3105	-34.5721	-24.0217	-19.4877	-23.6729	-19.1389	-5.88553	16.7847	51.7055	90.1576	135.324	185.503	251.029	345.59	483.486	658.918	921.282	1267.87	1703.1
0.162	-36.0543	-34.3541	-34.3105	-32.4358	-22.4522	-21.4059	-22.4958	-17.8746	-5.97273	17.7002	49.7873	91.5527	137.198	184.152	255.868	345.939	489.72	661.795	918.841	1276.81	1703.84
0.163	-35.7928	-33.1334	-36.0107	-31.0407	-26.1579	-17.8746	-20.316	-16.4795	-6.10352	14.8228	48.8281	90.0704	134.713	182.364	254.517	336.26	493.687	683.201	914.612	1272.19	1720.23
0.164	-38.2342	-33.1334	-36.3595	-35.2696	-28.5121	-19.1389	-16.3487	-16.2179	-4.31606	14.8228	48.6973	90.2448	135.454	184.501	248.195	337.088	484.75	680.586	911.211	1272.58	1715.35
0.165	-42.0271	-27.771	-41.1115	-36.0107	-27.5094	-26.0707	-13.8637	-16.3487	-2.65939	14.2561	50.4848	86.6699	135.149	181.1	248.587	347.682	487.148	680.411	911.211	1310.69	1739.89
0.166	-38.5829	-28.9917	-41.1115	-33.7873	-28.5993	-22.583	-17.3514	-17.3078	-3.35693	14.1253	50.354	87.6726	132.751	182.67	252.38	348.075	485.796	672.128	900.966	1290.89	1734.79
0.167	-41.8091	-36.0107	-43.3786	-26.7247	-28.2506	-24.7192	-20.6212	-18.3541	-5.92913	16.8283	50.1796	89.0677	137.198	179.879	251.639	345.197	477.949	698.373	899.135	1311.3	1734.88
0.168	-43.6401	-29.2097	-37.5802	-28.9481	-26.7247	-25.5912	-20.4468	-17.5258	-6.3215	14.8664	48.8717	86.9751	136.152	179.836	251.814	350.516	483.355	710.624	890.023	1308.72	1742.86
0.169	-33.9617	-32.6102	-31.6511	-31.2587	-19.7492	-26.9863	-18.267	-17.9618	-6.3215	13.9073	49.8308	86.8879	137.416	177.482	250.637	359.061	490.156	716.03	891.985	1313.35	1729.65
0.17	-34.8336	-29.4713	-32.2614	-32.523	-20.0544	-25.4168	-20.752	-19.0081	-6.23431	13.7765	48.2178	85.1004	135.018	177.482	245.71	358.189	485.535	706.831	916.922	1297.96	1737.54
0.171	-34.0489	-29.9944	-27.771	-30.692	-19.2697	-24.8936	-19.9236	-16.8719	-5.58036	14.8228	50.354	84.3157	133.885	177.525	246.451	356.75	480.347	726.449	917.402	1309.51	1729.3
0.172	-36.7519	-29.9072	-31.5203	-32.3922	-23.9781	-22.8446	-18.5285	-17.3078	-4.57764	16.2179	51.0515	84.9697	133.362	180.533	247.89	352.87	477.382	714.852	929.74	1316.53	1689.76
0.173	-41.5475	-37.4494	-32.6974	-33.177	-26.6375	-19.4877	-15.9563	-19.0081	-3.13895	15.6512	49.8744	84.0541	136.457	179.879	251.334	356.053	484.14	707.485	943.909	1320.45	1689.1
0.174	-37.6238	-31.1715	-28.6429	-28.207	-25.8092	-23.9781	-16.3051	-20.752	-2.87737	16.4359	50.9208	86.2775	137.46	181.58	245.841	356.489	493.905	703.474	943.734	1320.19	1710.21
0.175	-43.1606	-29.0789	-37.4494	-33.0462	-25.3296	-27.2042	-17.7002	-22.801	-4.27246	14.7792	50.6156	88.2394	139.073	182.321	249.023	349.644	490.461	706.482	956.159	1319.06	1728.43
0.176	-46.9535	-35.7928	-28.1198	-32.4358	-26.3323	-24.0217	-17.8746	-17.8746	-4.53404	16.5667	51.4875	89.7217	134.844	181.318	248.195	343.366	490.374	700.16	955.985	1325.16	1749.01
0.177	-49.0025	-35.3568	-33.5257	-26.5503	-25.7656	-26.6375	-21.2315	-21.3187	-6.40869	14.0817	50.9644	86.5391	134.931	179.182	250.985	354.004	498.962	676.836	966.797	1303.41	1783.67
0.178	-48.4358	-41.2423	-27.6838	-29.6456	-21.8419	-18.8773	-20.3596	-18.4849	-7.36782	13.7765	50.6592	87.8906	135.193	183.585	246.626	348.162	507.682	680.062	959.298	1338.15	1773.99
0.179	-39.4113	-35.2696	-30.9099	-30.2124	-24.3705	-22.4086	-19.3569	-20.3596	-6.84466	13.8637	50.6592	89.4165	136.632	182.103	249.765	347.246	504.368	686.994	950.623	1305.02	1787.72
0.18	-37.6674	-37.0135	-35.9235	-30.7356	-22.8446	-22.583	-21.0135	-19.662	-7.32422	13.6457	50.1796	89.5473	134.495	181.318	256.26	351.345	500.009	704.433	972.028	1271.54	1772.2
0.181	-36.9699	-33.9617	-35.3132	-30.6048	-21.7547	-26.0271	-21.1007	-16.0435	-10.376	13.8201	51.9671	86.7571	133.449	182.931	254.124	352.87	487.584	703.997	959.996	1304.15	1764.53
0.182	-38.1034	-30.9971	-33.9181	-32.6974	-21.6239	-27.9018	-23.1062	-16.4795	-9.11168	14.1689	49.918	85.2312	136.108	181.318	246.102	354.876	477.164	710.667	958.034	1318.4	1742.07
0.183	-33.9181	-30.5176	-34.9208	-29.3841	-22.0163	-22.2778	-23.1062	-16.8719	-9.28606	14.1253	51.1823	88.501	137.721	183.89	247.149	347.944	471.715	712.019	941.424	1313.96	1740.55
0.184	-42.2015	-31.0407	-35.444	-30.5176	-23.8473	-19.662	-27.2478	-19.0081	-8.41413	13.7765	50.4848	86.4955	135.76	179.095	246.233	351.955	476.946	723.615	958.296	1276.2	1782.53
0.185	-42.5502	-31.6947	-40.5448	-33.6129	-28.8609	-21.4059	-25.1552	-18.4413	-7.97817	14.2125	48.4794	85.144	135.149	178.964	248.893	352.304	470.407	721.479	958.078	1253.27	1802.76
0.186	-41.7219	-33.9617	-33.9617	-33.4385	-25.4168	-24.5449	-23.4985	-18.1362	-7.71659	13.7765	50.1796	84.9697	135.28	177.046	253.732	347.9	462.559	709.795	962.83	1275.72	1827.83
0.187	-38.8881	-34.0925	-43.9017	-32.2614	-24.7192	-19.8364	-23.2806	-19.7056	-6.19071	14.3869	49.4821	86.9751	136.675	175.956	250.549	338.745	468.445	712.455	942.252	1266.22	1819.11
0.188	-46.5611	-28.9481	-42.0707	-35.7928	-25.4168	-20.2724	-24.2833	-19.662	-5.88553	12.1198	50.6156	87.5419	134.583	177.046	243.007	345.241	471.933	703.43	953.631	1330.04	1861.48
0.189	-42.3758	-35.7928	-34.6157	-36.7519	-28.8609	-22.0163	-21.3623	-18.3977	-6.14711	11.8583	50.0924	87.4111	132.141	178.266	249.808	352.783	476.946	698.111	978.306	1303.97	1839.51
0.19	-42.8118	-42.4194	-33.3078	-34.1361	-30.2996	-19.4441	-20.3596	-19.5313	-7.19343	13.8637	50.136	87.9778	132.969	177.83	245.318	348.685	484.488	681.501	988.377	1299.31	1832.23
0.191	-41.2423	-36.4903	-34.2233	-36.8391	-28.1198	-20.8827	-23.5857	-18.0054	-6.10352	12.9482	51.4439	85.4056	135.062	174.343	244.402	337.612	482.396	677.97	990.252	1315.7	1837.25
0.192	-35.0516	-34.4849	-38.4521	-28.9045	-32.0871	-21.7983	-20.9699	-17.831	-7.32422	11.5967	50.0924	84.7517	130.223	176.261	245.623	342.364	497.088	681.893	980.443	1286.75	1818.63
0.193	-37.4058	-31.0843	-32.3486	-31.8691	-32.1306	-21.3187	-22.6702	-17.7874	-5.71115	13.5149	50.7464	85.9724	131.574	176.784	244.315	341.84	489.894	686.689	966.317	1294.56	1803.24
0.194	-37.275	-44.9916	-35.7492	-33.9181	-35.88	-27.4222	-21.7547	-19.662	-4.40325	11.5531	50.7464	83.7925	132.359	173.776	247.454	345.241	495.257	702.253	973.598	1292.16	1784.49
0.195	-40.8936	-41.2423	-36.5339	-33.2206	-31.8691	-22.4086	-22.6702	-19.7492	-8.02176	12.5994	50.136	82.4847	133.013	175.52	246.887	334.778	511.082	698.46	993.304	1284.4	1785.06
0.196	-45.5584	-34.8772	-34.8772	-32.0871	-29.2969	-20.8827	-22.8446	-17.5694	-6.84466	13.1226	49.8744	84.4029	133.754	179.749	242.702	338.44	510.21	704.651	992.693	1301.84	1778.74
0.197	-44.5121	-37.3186	-45.4276	-26.0707	-27.2914	-18.9209	-24.5449	-20.5776	-4.70843	12.5558	49.4821	85.4492	134.844	180.272	245.754	344.849	516.052	693.795	1014.84	1307.37	1790.99
0.198	-43.5529	-36.4031	-44.0761	-28.1198	-26.9427	-22.4958	-22.8446	-22.365	-6.84466	11.5095	52.7082	86.1468	133.841	178.484	248.326	342.015	518.537	704.869	979.396	1330	1826.48
0.199	-42.4194	-33.9617	-43.2042	-27.5966	-30.4304	-25.8092	-18.3541	-22.5394	-6.40869	13.9509	51.8363	84.3593	134.234	180.359	246.931	343.279	506.33	710.842	975.342	1338.15	1808.78
0.2	-35.3132	-34.0053	-34.8336	-24.0653	-32.1742	-25.1988	-21.7111	-17.4386	-6.40869	13.1662	51.4003	84.7081	131.051	180.402	248.849	336.26	509.295	717.25	972.159	1339.46	1822.86
0.201	-40.196	-32.305	-43.6837	-23.4985	-24.8936	-25.6348	-20.1852	-15.3024	-6.53948	13.2533	53.0134	81.3947	130.005	175.738	250.854	347.9	516.27	693.621	973.249	1338.33	1771.89
0.202	-36.3159	-35.8364	-42.8118	-29.0789	-21.4495	-21.0135	-20.7084	-17.0462	-7.93457	13.6893	51.7927	82.7026	129.395	177.438	248.675	354.265	501.578	711.321	984.453	1359.38	1827.22
0.203	-30.7356	-33.5257	-39.0189	-27.7274	-27.9018	-20.8391	-22.0598	-15.3024	-4.22886	13.2098	52.0107	83.2694	128.871	175.999	250.113	348.206	504.02	712.585	977.565	1374.42	1823.86
0.204	-34.9208	-35.6184	-41.2859	-31.9999	-25.6784	-21.1879	-21.4059	-16.8719	-5.75474	12.5558	51.7491	85.2748	129.264	174.343	250.201	336.87	484.314	700.771	954.503	1348.75	1834.06
0.205	-32.4358	-33.5257	-34.3977	-36.0107	-29.1661	-17.7874	-22.583	-18.5285	-4.70843	14.2997	53.8417	85.6236	130.528	180.402	252.947	347.9	471.061	712.455	960.257	1345.65	1762.39
0.206	-38.4521	-31.7819	-38.365	-33.2642	-23.5857	-18.267	-24.5884	-20.9263	-6.62667	14.4741	51.3131	83.0514	128.828	179.749	247.672	342.712	491.9	722.307	995.047	1335.93	1770.15
0.207	-39.1061	-37.1007	-34.0053	-35.4876	-27.117	-16.7411	-24.4577	-19.1825	-4.70843	14.0381	52.403	85.362	130.092	179.836	252.947	343.715	491.246	722.874	1012.83	1276.81	1804.46
0.208	-40.632	-34.5721	-33.5693	-33.0026	-27.8146	-17.831	-25.504	-17.0462	-7.71659	15.4768	51.7491	85.798	130.354	181.449	251.988	348.729	493.295	726.929	1017.46	1320.41	1814.49
0.209	-44.9916	-33.8309	-34.1361	-31.1715	-30.5176	-20.2724	-27.989	-17.831	-5.49316	11.1607	51.3131	84.9261	131.051	179.749	247.454	357.186	474.548	725.098	988.9	1327.73	1821.16
0.21	-41.5911	-38.8881	-34.4413	-26.0271	-30.1252	-22.147	-26.7683	-19.0953	0	11.1171	51.2259	82.7462	128.828	181.972	243.007	355.094	477.6	704.433	1007.69	1303.62	1824.12
0.211	-39.6729	-37.1878	-35.5748	-28.5557	-28.5121	-26.8119	-24.4577	-20.752	-3.09535	11.5095	50.3104	86.4955	129.089	180.795	245.623	355.617	476.597	719.953	974.906	1305.19	1823.6
0.212	-42.9862	-32.5666	-32.305	-33.3078	-30.7356	-28.3813	-27.989	-18.1362	-3.44413	10.8555	50.4412	85.58	129.569	179.705	250.331	355.399	476.031	711.801	954.154	1308.2	1843.17
0.213	-36.5775	-33.4821	-40.632	-30.692	-25.504	-25.068	-29.7764	-20.7084	-5.62395	8.67571	49.0897	84.0541	129.002	180.272	244.315	360.5	480.783	714.896	976.257	1314.61	1834.28
0.214	-45.0788	-41.4167	-35.5312	-26.6375	-35.0952	-30.7792	-28.1634	-19.4877	-7.28062	12.9046	48.305	84.4029	130.79	176.828	238.604	355.704	478.952	714.547	990.513	1306.41	1900.85
0.215	-39.978	-34.0489	-34.3541	-30.3432	-31.1715	-26.4631	-28.1198	-16.8283	-6.14711	12.3378	47.1279	86.234	128.523	178.092	241.917	348.86	480.739	718.035	967.712	1307.42	1906.13
0.216	-41.9399	-34.3977	-31.2587	-26.1143	-38.8881	-26.9427	-28.6865	-16.6539	-7.10624	13.4713	49.4821	85.9724	126.517	176.522	241.917	349.601	480.347	692.269	981.576	1338.98	1877.09
0.217	-38.8445	-46.5611	-34.0925	-29.3405	-33.9181	-28.1634	-28.9045	-14.2125	-4.92641	14.3433	50.8772	85.2312	126.081	178.571	246.538	344.282	478.298	710.929	963.44	1328.47	1887.56
0.218	-41.9399	-43.1606	-34.5721	-32.4794	-32.8282	-24.9372	-26.5939	-18.3105	-5.1008	14.91	49.6565	83.1386	128.915	177.787	250.767	358.146	479.867	722.307	980.05	1335.19	1881.23
0.219	-43.4222	-37.9726	-34.9208	-34.0489	-29.7764	-25.068	-27.117	-16.9155	-3.92369	14.6484	50.0488	83.2694	125.558	176.958	246.887	351.868	487.235	708.226	979.658	1340.51	1876.18
0.22	-38.9753	-34.0053	-34.9208	-32.8718	-27.2042	-26.2451	-27.2478	-14.7356	-3.44413	11.5967	49.7001	83.2694	127.389	174.517	252.075	353.612	483.965	713.588	995.832	1334.66	1885.16
0.221	-50.0052	-36.7955	-34.2233	-30.692	-27.4222	-21.8419	-24.1961	-14.7792	-5.84194	12.6866	49.3513	84.9697	124.773	171.465	253.165	348.424	491.464	701.207	1008.87	1325.38	1888.95
0.222	-49.9616	-42.0271	-34.9208	-28.5557	-27.5094	-23.1498	-23.6293	-16.3487	-4.18527	10.9863	47.9998	82.6154	125.427	174.299	251.639	340.184	495.911	697.37	1002.55	1312.04	1873.26
0.223	-47.3894	-29.8636	-26.3323	-30.474	-27.553	-24.2833	-22.147	-17.3078	-4.62123	11.0299	47.6946	80.5664	126.822	175.084	253.688	356.533	494.341	693.316	1000.24	1332.96	1849.41
0.224	-44.4685	-30.1688	-32.8718	-27.2042	-28.4685	-23.019	-23.3241	-16.4795	-5.44957	10.158	48.4358	79.8689	122.55	173.863	255.345	351.301	494.69	696.28	1017.02	1327.43	1892.87
0.225	-42.8118	-34.2669	-36.4467	-30.7792	-31.2151	-24.1525	-24.7628	-16.8719	-5.62395	11.8147	49.2641	80.61	126.256	174.909	253.95	349.993	485.622	703.779	1003.51	1317.14	1884.72
0.226	-44.8172	-35.1824	-32.4358	-32.5666	-29.9944	-20.9699	-25.1988	-17.7002	-3.66211	11.1607	51.9235	79.5637	122.768	173.819	252.729	353.873	481.219	688.913	1006.3	1309.68	1850.15
0.227	-42.5938	-32.2178	-30.474	-31.8691	-28.0762	-24.4577	-19.1825	-18.1362	-1.43869	14.0817	51.2259	80.174	125.471	173.558	252.119	344.282	483.834	694.275	1041.22	1329.96	1867.5
0.228	-40.85	-37.4058	-37.1443	-28.5993	-30.8664	-22.583	-22.1906	-14.8664	-1.04632	14.0381	49.6129	81.3947	129.438	175.868	256.566	349.252	482.483	683.332	1032.41	1324.9	1888.21
0.229	-40.85	-38.4957	-35.5312	-29.3841	-31.6947	-20.5776	-26.3323	-19.1389	-1.87465	13.6457	46.6483	80.7408	128.697	175.127	251.857	350.56	485.665	702.558	1013.1	1318.18	1925.22
0.23	-43.9889	-36.4903	-35.8364	-28.6865	-28.9917	-23.4985	-22.2778	-19.4005	-3.13895	11.4223	48.087	82.3975	126.604	172.512	251.116	345.415	475.246	699.158	1015.23	1312.91	1869.42
0.231	-40.0216	-33.8745	-33.7873	-32.4794	-25.068	-25.286	-18.9645	-19.0517	-2.31062	13.2098	45.7328	81.3947	127.345	171.465	248.718	342.582	467.181	740.226	982.274	1333.18	1929.89
0.232	-44.4685	-35.5312	-33.6565	-31.8691	-28.9481	-23.237	-22.4522	-16.3923	-1.61307	12.7738	47.3022	83.4002	124.599	172.206	247.585	341.579	472.063	730.504	1002.68	1356.38	1921.87
0.233	-43.2478	-34.3541	-34.7028	-30.8664	-26.6811	-25.3732	-20.098	-15.5204	-3.7929	14.2561	46.3431	84.9697	127.651	174.43	249.895	336.958	475.333	722.874	980.355	1361.91	1943.62
0.234	-42.7682	-30.7792	-37.8418	-25.9399	-25.504	-21.7111	-22.6702	-17.831	-5.71115	14.5176	47.1279	84.0541	125.078	173.907	245.797	336.173	478.734	732.683	998.274	1348.01	1931.07
0.235	-41.7655	-29.2533	-34.79	-29.0789	-27.8582	-23.6729	-19.2697	-18.0926	-5.36237	14.7792	46.7791	84.8389	125.078	171.247	239.868	337.655	476.903	703.299	999.276	1349.97	1923.78
0.236	-44.6429	-25.6784	-33.0026	-40.9372	-29.82	-24.5449	-21.3187	-15.9127	-2.79018	12.9918	47.4766	84.7081	123.64	170.593	241.438	332.031	476.728	737.871	1011.57	1371.9	1941.48
0.237	-46.7355	-28.7301	-29.9072	-34.8336	-28.6865	-26.7683	-20.5776	-19.3569	-3.70571	11.7711	45.384	84.6209	124.294	171.291	242.179	331.682	493.687	724.095	1036.51	1325.86	1916.59
0.238	-41.8963	-27.2914	-31.8691	-36.4031	-33.4385	-28.9045	-22.6702	-17.5258	-5.84194	12.861	46.9099	85.798	124.294	169.721	239.781	335.17	480.434	729.98	1023.86	1331.44	1884.72
0.239	-41.3295	-33.8745	-30.7792	-32.8282	-30.6484	-23.9345	-21.0571	-14.5612	-6.84466	11.5967	47.1715	85.2748	123.335	171.988	236.642	343.584	484.445	719.256	1012.88	1361.91	1889.08
0.24	-45.9072	-34.3977	-34.79	-40.1524	-24.7628	-23.5857	-18.5285	-16.4359	-6.14711	12.3378	50.6156	84.9697	124.337	170.462	243.094	329.895	484.706	721.043	996.966	1373.16	1883.5
0.241	-50.572	-32.5666	-36.5775	-36.6647	-31.3459	-20.0108	-17.831	-15.346	-5.27518	13.3405	48.8281	84.5773	122.855	170.855	244.969	335.911	488.717	716.291	1012.57	1366.36	1890.69
0.242	-44.1633	-30.9971	-39.2369	-32.4358	-31.0843	-20.752	-18.6593	-14.9972	-7.89097	15.2152	48.1306	83.5746	122.637	170.724	244.01	330.505	484.881	716.596	1026.04	1390.6	1880.71
0.243	-39.8036	-34.8772	-35.4004	-37.8418	-32.523	-21.4931	-22.4958	-17.9182	-3.31334	15.5204	45.9508	81.0024	122.158	169.198	239.955	334.167	489.371	708.836	1017.63	1421.25	1906.61
0.244	-38.8881	-39.1061	-35.662	-37.6674	-38.4521	-21.7983	-22.7138	-18.3977	-4.92641	14.9536	46.2123	83.4874	122.245	170.855	246.277	334.603	482.919	701.992	1018.2	1390.42	1901.94
0.245	-36.9699	-35.226	-38.0162	-37.7546	-38.9317	-25.7656	-20.534	-21.9727	-6.19071	15.564	46.7791	82.1359	123.901	169.896	247.934	339.05	484.532	724.618	1024	1421.12	1928.89
0.246	-35.7928	-31.6511	-38.0598	-35.7056	-36.4467	-25.0244	-18.5721	-19.2697	-9.63484	15.6948	45.3404	83.9669	123.291	174.081	247.759	330.244	478.21	691.267	1010.48	1382.27	1949.46
0.247	-39.6729	-33.1334	-36.1415	-33.8309	-38.4957	-26.7247	-20.8391	-20.4904	-10.6376	14.0817	46.4739	85.8852	124.032	172.206	246.102	327.802	479.039	697.196	1006.16	1380.7	1936.04
0.248	-38.2778	-30.3432	-35.5312	-37.1007	-32.6538	-22.8446	-21.0135	-21.1007	-7.97817	15.7819	45.6892	84.6209	122.463	169.896	247.846	330.462	486.712	695.888	991.734	1408.12	1908.05
0.249	-37.2314	-35.3568	-37.7546	-34.9208	-27.8146	-29.1225	-22.2778	-25.1552	-6.45229	15.1716	45.9508	81.4819	121.94	172.206	246.887	325.797	475.813	703.169	958.47	1420.11	1913.28
0.25	-31.4767	-32.6538	-36.7083	-34.8772	-34.4849	-29.8636	-24.2833	-20.4904	-5.58036	14.8228	46.5175	83.2694	123.073	169.852	249.634	331.988	472.979	693.098	970.328	1427.74	1914.24
0.251	-31.7819	-33.0026	-42.2886	-37.275	-31.2151	-25.3296	-25.504	-19.7056	-7.01904	13.8637	48.2178	83.3566	124.119	173.122	248.936	342.625	467.791	692.618	947.571	1391.03	1923.96
0.252	-36.8391	-37.5366	-40.414	-32.1742	-31.6947	-23.5857	-25.7656	-20.3596	-7.62939	13.079	49.7001	85.6672	124.163	172.86	253.165	347.028	460.467	691.398	946.307	1392.39	1897.76
0.253	-42.7246	-34.5721	-41.5039	-32.8282	-29.6456	-20.1852	-25.2424	-19.7928	-7.4986	11.8583	48.3922	83.0078	122.724	170.419	245.884	336.652	470.843	707.354	962.83	1374.42	1908.35
0.254	-37.5802	-36.1851	-37.8854	-31.9127	-24.5449	-21.3187	-28.2942	-18.267	-6.93185	10.8555	48.8717	83.6182	121.852	174.822	248.108	340.576	481.567	715.027	949.663	1405.6	1903.25
0.255	-41.2423	-36.3595	-30.8228	-33.0898	-27.553	-20.1416	-28.207	-18.2234	-7.93457	13.2098	49.9616	84.1413	121.722	174.212	250.811	334.734	484.183	711.452	966.404	1387.24	1904.12
0.256	-40.6756	-43.6401	-34.6592	-29.7764	-30.5176	-21.8419	-25.9835	-18.2234	-6.93185	15.3896	48.3486	84.6645	123.029	174.081	247.454	343.018	492.205	716.945	962.873	1397.44	1916.9
0.257	-31.8255	-39.5421	-37.0135	-31.6075	-29.7328	-23.1498	-23.5857	-18.049	-7.5422	15.6076	47.2151	84.0105	123.901	173.994	245.536	328.631	503.104	720.694	940.203	1381.18	1940.7
0.258	-31.9563	-36.4031	-38.0162	-33.3514	-26.2887	-25.5476	-27.5094	-18.267	-8.41413	13.7765	47.7818	84.0541	124.73	169.503	247.585	326.887	499.268	708.531	953.108	1356.51	1920.78
0.259	-35.008	-41.9835	-43.117	-32.8718	-28.207	-26.7683	-22.8882	-14.91	-7.4986	13.1226	46.6047	84.1849	125.253	173.122	253.252	330.331	501.665	705.218	987.418	1369.72	1963.07
0.26	-35.444	-46.8663	-55.5856	-37.1878	-24.85	-33.6565	-23.7165	-15.2588	-7.4986	14.2997	45.7328	82.5283	123.683	172.642	249.329	335.824	481.48	692.923	997.402	1377.17	1954.13
0.261	-40.5884	-36.2287	-41.7219	-35.9671	-27.2042	-28.6865	-23.9781	-16.2615	-6.58308	16.9155	46.9971	82.4411	124.686	170.419	242.789	335.911	480.565	690.351	985.979	1389.03	1922.61
0.262	-32.0435	-33.3514	-43.8145	-36.6647	-34.8772	-20.6648	-25.8963	-14.91	-6.88825	15.8255	46.6919	82.877	121.94	170.07	242.484	338.091	465.088	676.226	1003.64	1353.8	1933.11
0.263	-31.9127	-36.0107	-42.245	-39.76	-28.9917	-23.4549	-22.3214	-17.7438	-5.0572	12.7738	44.8608	81.2204	122.899	170.244	243.356	334.037	475.42	714.591	1018.76	1393.08	1969.87
0.264	-35.0952	-38.1034	-34.5285	-39.7164	-31.2587	-20.6212	-22.4522	-19.7928	-4.01088	11.4659	44.8608	80.7844	122.724	167.106	248.152	346.985	481.698	725.534	1020.9	1395.09	1961.19
0.265	-37.0135	-45.6892	-31.5639	-41.1551	-31.1715	-25.9399	-27.0299	-21.9291	-3.09535	12.9046	42.7682	80.3048	119.934	167.934	249.503	347.116	485.753	720.651	1011.35	1403.63	1945.76
0.266	-35.9235	-41.5039	-29.5585	-41.3731	-32.1306	-23.6729	-26.8991	-20.098	-5.36237	12.2506	45.2096	79.7817	118.801	166.146	250.462	346.898	477.731	721.13	1033.41	1400.32	1967.03
0.267	-37.7546	-37.5802	-26.1579	-37.4494	-33.7437	-25.9399	-28.4685	-19.1825	-3.7493	12.7302	45.9072	79.9125	122.375	166.103	250.942	350.647	484.663	714.809	1011.44	1431.27	1958.36
0.268	-36.3159	-33.2206	-26.2451	-38.147	-33.6565	-25.4604	-27.8582	-20.2724	-5.0136	11.6403	45.4712	79.5201	122.681	170.201	245.841	352.26	465.742	729.719	1021.38	1380.44	1973.53
0.269	-35.444	-35.3132	-30.1688	-34.3105	-29.8636	-22.8446	-27.553	-22.2342	-4.88281	9.98361	46.9099	82.659	119.367	171.814	243.399	345.982	461.077	713.763	1004.55	1400.19	1947.15
0.27	-44.6865	-30.5176	-25.1552	-40.0652	-33.4821	-22.801	-25.2424	-19.8364	-5.0572	12.4686	47.3894	82.3539	119.367	167.716	247.062	343.148	467.05	731.245	1012.22	1400.41	1984.56
0.271	-42.4194	-37.711	-31.9563	-39.0625	-35.88	-24.9808	-23.8909	-17.8746	-7.06264	11.2479	46.6047	82.3539	118.408	170.986	248.021	341.317	468.052	731.114	1000.02	1363.57	1973.14
0.272	-40.414	-32.4794	-33.0026	-39.1933	-34.0053	-23.6293	-18.7465	-16.6975	-7.19343	12.425	45.4712	82.3539	120.108	166.931	248.893	340.009	474.548	729.675	1005.64	1397.92	1954.39
0.273	-37.4058	-32.6102	-32.3486	-32.6102	-28.9045	-21.5803	-23.2806	-14.5612	-4.92641	12.9918	46.2995	81.4383	117.929	169.983	246.408	338.614	477.905	727.147	1003.68	1406.73	1946.28
0.274	-36.4903	-35.3132	-31.7383	-35.6184	-28.6865	-25.3296	-28.0762	-17.3078	-5.53676	12.643	45.82	82.2667	118.975	167.542	243.748	337.742	471.845	741.882	980.05	1429.49	1941.01
0.275	-42.0707	-37.7546	-35.2696	-39.4549	-33.177	-24.4141	-27.553	-15.9563	-5.58036	16.4795	43.2478	80.3484	116.446	172.032	249.067	337.176	486.581	744.978	1016.58	1440.26	1959.53
0.276	-36.5775	-38.4086	-30.4304	-34.4413	-35.88	-21.6239	-28.1634	-15.8691	-4.97001	16.6975	44.6429	80.4356	116.752	171.116	248.893	334.298	483.965	750.994	1011.35	1444.18	1954.17
0.277	-39.5421	-43.5529	-29.9944	-32.2178	-37.8418	-25.6348	-25.2424	-16.3487	-6.14711	16.4359	46.3867	83.2258	121.111	170.419	250.07	350.342	483.66	751.735	997.402	1452.64	1948.42
0.278	-35.008	-43.9017	-32.0871	-30.6484	-35.444	-23.5421	-23.8473	-14.4741	-7.41141	15.1716	45.0788	81.8743	119.149	172.163	247.367	344.631	490.505	731.07	1025.91	1449.19	1976.27
0.279	-45.0352	-46.0815	-36.5775	-30.1688	-36.3595	-23.019	-23.8473	-14.91	-11.4659	14.4741	45.3404	80.174	119.019	169.198	245.754	350.124	481.349	720.782	1010.31	1435.33	1953.52
0.28	-42.1579	-44.5993	-31.8691	-38.1034	-30.9099	-24.632	-22.7138	-14.8228	-8.50133	14.2125	47.6946	81.9179	119.28	167.847	246.146	345.851	489.11	718.34	1006.56	1436.51	1948.37
0.281	-37.711	-45.0352	-31.6947	-40.5448	-31.7819	-27.0299	-20.6212	-17.2642	-6.58308	13.5149	45.7764	81.7871	120.85	169.983	247.323	343.759	489.066	715.376	990.295	1415.62	1952.43
0.282	-34.7028	-43.9453	-38.365	-37.3622	-30.8228	-23.7601	-18.9645	-15.2588	-3.61851	14.3433	46.1687	80.7408	118.016	169.547	245.841	342.887	489.851	722.177	1008.17	1417.37	1955.7
0.283	-32.959	-44.4685	-38.1034	-36.4903	-24.5884	-26.7247	-24.3705	-19.2261	-4.53404	12.2942	47.2586	81.5255	117.841	166.103	246.102	345.285	483.965	728.28	992.65	1411.92	1953.69
0.284	-37.1443	-45.9508	-33.8745	-35.008	-21.9291	-27.8146	-22.5394	-17.9618	-5.49316	14.5176	46.0815	80.9152	116.926	166.975	245.754	338.091	488.499	742.58	988.159	1434.37	1899.02
0.285	-34.79	-46.9535	-35.4876	-39.6293	-23.0626	-27.0735	-21.4931	-13.9945	-6.01632	13.5585	44.8172	80.7408	117.1	168.326	246.495	336.086	486.232	737.61	1003.59	1404.42	1927.8
0.286	-43.8581	-44.73	-34.0053	-37.5366	-26.3759	-29.7764	-20.534	-14.7356	-3.40053	12.5558	44.9916	81.2204	119.193	168.501	244.184	329.895	478.167	736.04	1012.66	1435.33	1925.62
0.287	-36.4467	-45.8636	-29.6456	-30.9099	-25.8963	-27.6838	-19.2261	-14.2561	-6.05992	10.594	46.4303	80.2612	117.188	166.539	240.871	317.557	484.75	736.651	1031.93	1422.64	1940.26
0.288	-37.4058	-42.9862	-30.6484	-34.1797	-26.1143	-28.0326	-18.8337	-13.4713	-6.40869	10.9427	45.5584	81.7871	117.972	165.013	241.045	319.911	480.87	751.779	1043.35	1417.02	1959.14
0.289	-37.0135	-46.6919	-34.1361	-36.4467	-26.5503	-26.9863	-18.4413	-11.9019	-7.36782	12.9918	45.384	80.5228	117.449	165.928	243.835	323.704	479.344	739.005	1033.54	1396.31	1955.87
0.29	-36.7083	-38.8009	-36.0107	-38.5393	-26.2451	-23.4549	-19.8364	-11.4223	-5.58036	14.7792	46.6483	80.9588	117.536	162.572	242.004	325.841	481.611	727.757	1018.42	1397.31	1939.65
0.291	-33.177	-34.6157	-40.632	-32.6538	-22.1034	-22.1906	-21.1443	-13.3405	-3.22614	15.8691	45.602	78.5174	117.144	161.656	237.732	327.628	474.592	720.825	1004.68	1383.97	1929.67
0.292	-41.5475	-38.7573	-39.978	-29.2969	-24.3269	-25.1988	-19.4877	-13.0354	-4.70843	15.7384	45.166	80.5664	115.269	163.007	244.315	332.38	472.02	723.136	997.707	1362.65	1924.48
0.293	-41.1551	-39.4985	-38.5393	-34.0053	-26.4631	-26.4195	-18.049	-15.9127	-7.10624	15.128	46.1687	81.5691	115.356	165.928	244.533	335.999	456.325	718.602	1005.42	1373.68	1904.17
0.294	-28.8173	-38.9317	-36.3159	-33.5693	-30.8228	-26.8119	-20.2288	-16.9155	-8.28334	14.6048	45.1224	79.6945	115.008	163.531	240.043	333.601	458.897	733.119	1017.37	1406.6	1869.33
0.295	-38.7573	-35.5312	-36.8827	-38.365	-33.395	-26.7247	-21.0571	-17.9182	-7.93457	14.6048	46.2123	81.6999	115.095	164.228	240.13	331.639	466.003	736.389	1031.71	1390.56	1899.46
0.296	-41.1551	-33.4385	-31.9999	-35.7056	-30.9971	-26.0271	-19.8364	-15.346	-7.28062	13.2533	46.6047	81.1768	113.918	167.629	242.833	339.835	473.24	724.967	1036.12	1368.36	1924.83
0.297	-39.4985	-40.1524	-37.5366	-38.8009	-27.989	-24.5884	-21.7111	-17.3078	-5.1008	11.6403	45.6892	82.7026	115.967	168.021	242.746	334.909	482.091	726.362	1038.21	1392.21	1919.86
0.298	-35.5312	-35.3568	-33.2206	-36.9699	-29.5149	-26.6811	-22.2778	-14.9536	-6.75746	12.425	45.5148	83.3566	114.397	165.841	240.827	339.399	488.063	736.564	1023.91	1404.81	1937.08
0.299	-39.3677	-36.5339	-33.4385	-37.929	-29.2969	-26.5503	-20.9263	-17.2642	-7.41141	11.6839	45.2532	81.5255	114.267	164.664	240.304	335.693	474.984	770.525	997.271	1414.49	1950.55
0.3	-38.9317	-35.7492	-34.8772	-37.8854	-26.5939	-26.8119	-21.4495	-16.3487	-7.14983	13.6021	44.9044	81.8743	114.005	165.1	234.419	348.075	469.622	740.138	987.68	1384.54	1942.66
0.301	-33.8309	-43.9017	-34.8772	-31.6075	-28.5121	-25.9399	-22.0163	-18.0054	-6.05992	15.0408	43.9889	82.2231	111.869	162.441	239.607	347.988	466.439	743.408	1005.03	1408.82	1982.33
0.302	-41.3731	-44.6429	-36.4031	-33.9181	-30.1688	-27.0299	-20.9263	-17.5258	-7.36782	14.6048	46.6919	83.6618	114.31	162.354	241.481	349.993	466.309	743.103	987.549	1405.38	1962.06
0.303	-42.8554	-39.978	-33.6129	-36.4903	-36.2287	-29.8636	-23.1498	-18.3105	-4.27246	13.8201	46.5175	83.0514	116.228	162.441	239.868	345.721	466.352	735.91	988.726	1413.49	1961.23
0.304	-47.7382	-38.4957	-39.76	-36.4467	-28.9481	-30.2996	-21.3187	-18.2234	-4.70843	12.7302	47.0407	81.8307	114.746	164.49	242.528	346.157	464.26	747.506	989.903	1401.41	1986.83
0.305	-41.4603	-41.8091	-34.1797	-33.8309	-25.6784	-27.8146	-22.147	-15.2152	-5.84194	13.9509	45.166	81.9179	115.051	164.272	244.664	341.448	465.48	741.446	994.786	1373.07	1977.67
0.306	-36.2723	-34.5721	-31.6075	-35.0516	-28.9045	-22.4958	-20.8827	-14.6484	-4.18527	14.0817	43.5529	82.3975	114.049	166.975	244.925	346.069	463.518	753.871	986.285	1386.24	1935.86
0.307	-41.3295	-34.5721	-34.4849	-34.4849	-29.6021	-26.5067	-21.1443	-14.7792	-4.97001	13.4277	44.6429	79.6945	113.525	167.934	240.653	340.053	451.224	740.487	1002.02	1347.05	1939.57
0.308	-35.444	-39.7164	-41.1551	-31.3895	-29.2533	-24.5884	-22.6702	-16.3923	-3.8365	14.0381	45.2968	80.3484	113.569	165.1	238.909	339.879	450.963	719.648	1018.59	1380.14	1946.54
0.309	-14.5176	-29.9072	-32.7846	-43.5965	-49.4385	-57.0679	-72.3267	-85.58	-85.2748	-100.141	-115.531	-137.939	-160.871	-177.438	-214.844	-249.721	-269.601	-360.761	-424.63	-519.366	-622.297
0.31	-21.3623	-25.286	-34.3105	-41.0243	-40.7628	-47.1715	-56.8063	-72.0651	-67.0951	-80.9152	-87.3239	-100.534	-121.678	-142.212	-156.773	-186.201	-198.321	-268.729	-304.26	-372.838	-401.001
0.311	-26.1579	-28.1198	-30.1688	-39.2805	-45.5584	-45.82	-44.7736	-63.8253	-55.4548	-64.1305	-72.6318	-75.2476	-92.817	-112.741	-123.727	-141.035	-149.711	-204.468	-229.143	-286.952	-290.745
0.312	-26.0707	-31.3023	-28.7301	-38.365	-41.4603	-43.2914	-41.7655	-56.2831	-49.5693	-52.4902	-64.2613	-69.0569	-80.3484	-94.8661	-110.343	-117.623	-119.847	-173.601	-183.803	-230.408	-228.315
0.313	-23.7601	-36.8391	-35.1388	-40.196	-39.8036	-37.8418	-37.1007	-51.0951	-47.2586	-45.2532	-52.2287	-57.373	-71.5419	-82.0923	-103.237	-97.2203	-107.16	-138.245	-154.245	-209.263	-192.043
0.314	-19.4005	-36.2287	-37.2314	-34.6157	-32.8718	-35.7928	-41.4603	-49.4821	-40.5884	-46.9099	-51.6183	-55.9344	-70.0596	-75.9452	-87.9778	-85.4056	-87.4547	-118.234	-139.204	-183.977	-170.942
0.315	-21.1443	-37.9726	-34.1797	-35.662	-34.6157	-31.6511	-43.7709	-40.9372	-43.117	-43.7273	-51.7927	-50.354	-55.76	-59.4221	-82.7462	-82.9206	-92.5119	-113.961	-128.435	-168.806	-160.348
0.316	-27.5094	-38.6265	-40.3268	-35.7928	-36.4031	-35.0516	-48.3922	-36.4467	-45.4276	-41.4603	-50.1796	-46.8663	-56.5447	-54.1905	-73.4166	-78.0378	-92.8606	-112.871	-114.354	-143.651	-141.558
0.317	-27.553	-39.2805	-32.3486	-41.5475	-33.9181	-37.9726	-42.9426	-40.7192	-39.0189	-35.662	-47.3894	-52.7954	-60.6864	-56.1087	-68.9697	-74.9425	-86.5827	-106.419	-104.065	-143.781	-133.057
0.318	-29.9072	-36.7955	-33.7437	-41.0679	-31.1715	-39.8472	-42.463	-46.3431	-37.275	-37.8854	-48.087	-54.4521	-57.1115	-52.5774	-63.3022	-71.3675	-65.3076	-90.0269	-104.501	-124.425	-127.345
0.319	-30.4304	-38.4086	-29.9944	-38.4086	-31.9563	-36.2287	-41.1115	-45.2096	-30.256	-34.7464	-44.9916	-58.463	-54.3213	-57.1987	-57.9398	-75.8144	-73.373	-88.3702	-99.1385	-114.005	-132.01
0.32	-31.3895	-39.7164	-31.3895	-38.8445	-28.207	-35.8364	-35.4004	-45.2532	-33.177	-35.4876	-45.1224	-47.1715	-49.6565	-57.0679	-53.0134	-69.5801	-71.4111	-82.7026	-91.8579	-108.032	-116.098
0.321	-34.3541	-38.6701	-35.9235	-27.4658	-32.0435	-38.6265	-35.226	-41.1987	-38.0162	-30.256	-43.0298	-40.4576	-48.7845	-50.136	-53.1878	-72.6754	-70.2776	-75.2476	-91.2912	-102.844	-108.381
0.322	-39.9344	-38.1906	-36.4903	-30.6048	-29.9072	-27.1606	-34.2669	-40.8936	-45.9944	-29.7764	-42.1143	-40.85	-53.3622	-51.3567	-52.3594	-69.3185	-60.5556	-67.5746	-88.2394	-101.188	-103.019
0.323	-38.5829	-38.4086	-38.6265	-35.9671	-29.9508	-32.6974	-39.8036	-40.9372	-42.681	-35.0952	-40.3268	-42.8118	-50.79	-48.6537	-49.3077	-63.6945	-58.8553	-66.8335	-76.1196	-97.4819	-95.8688
0.324	-40.0652	-40.196	-43.8145	-38.1034	-34.2233	-30.1688	-35.4004	-37.493	-40.5012	-34.1797	-39.1061	-43.3786	-52.0107	-51.6183	-50.1796	-60.9044	-55.9344	-69.1877	-77.5146	-90.3756	-95.3456
0.325	-39.1497	-37.1007	-44.0325	-34.8336	-36.1415	-31.6947	-37.1007	-34.0925	-40.3268	-35.3568	-36.7519	-47.0407	-47.3022	-52.1415	-44.8608	-59.8145	-56.8499	-69.5365	-66.3103	-87.9342	-89.2857
0.326	-42.9862	-32.2178	-47.2151	-33.9617	-40.196	-31.0407	-42.681	-33.9617	-38.0598	-39.6729	-30.256	-42.899	-43.7709	-53.1442	-49.6565	-56.3267	-58.6809	-71.2803	-66.0924	-85.6236	-91.0296
0.327	-29.9072	-40.414	-42.899	-32.3486	-29.6021	-32.523	-37.0135	-32.4358	-38.1906	-39.5857	-37.5802	-45.6892	-41.9835	-55.1932	-56.1959	-56.2831	-58.6373	-69.2749	-74.7681	-88.9369	-85.5364
0.328	-35.2696	-37.6238	-38.3214	-31.8691	-28.8609	-36.5339	-35.1388	-36.1851	-31.5639	-34.6157	-35.0952	-44.4249	-47.7382	-58.8553	-49.8308	-57.0243	-54.9316	-63.7381	-71.6291	-81.2204	-86.6699
0.329	-30.8664	-38.365	-41.0243	-30.9535	-28.5121	-34.0925	-28.0762	-35.444	-33.7001	-31.7819	-32.4358	-46.9099	-53.5366	-48.3922	-47.3894	-54.0597	-56.7191	-72.937	-73.7217	-84.3157	-84.1849
0.33	-29.3405	-42.5502	-38.1906	-35.444	-25.1552	-42.5066	-31.9127	-40.7192	-33.395	-30.9535	-28.8173	-40.5012	-49.5693	-47.4766	-51.2695	-50.1796	-53.0134	-72.1523	-73.373	-79.9125	-85.9724
0.331	-31.9563	-46.2559	-46.3431	-34.4849	-24.4141	-36.9699	-30.0816	-41.0243	-36.6211	-30.474	-32.0871	-39.2805	-49.6129	-46.0379	-44.948	-44.5557	-52.4466	-71.4111	-68.0542	-82.877	-78.0378
0.332	-35.7056	-45.8636	-40.5884	-38.1906	-24.5884	-40.414	-28.6865	-32.3922	-28.9917	-33.4385	-31.7383	-42.0707	-42.5938	-45.5584	-42.1143	-48.1742	-55.4548	-71.3239	-70.4084	-70.9316	-77.5582
0.333	-30.3432	-43.0734	-38.147	-44.2069	-27.335	-35.7492	-29.4277	-32.2178	-33.4821	-30.7356	-30.3432	-42.245	-42.4194	-45.166	-40.5012	-42.2015	-59.1605	-66.5283	-64.1741	-75.0732	-71.8907
0.334	-30.9099	-38.6701	-39.6729	-48.305	-26.1143	-42.2015	-30.3432	-30.7792	-34.6592	-28.1634	-34.4413	-43.0298	-36.7083	-36.8827	-43.8581	-45.6892	-45.7328	-66.8335	-58.8117	-69.0133	-67.0951
0.335	-37.3186	-49.6565	-38.4086	-40.3268	-23.4985	-33.7873	-39.8908	-33.6565	-32.0871	-30.5612	-33.3078	-39.7164	-37.493	-39.1061	-44.6429	-42.9426	-41.1115	-57.1551	-63.3022	-64.5665	-75.0296
0.336	-29.5149	-41.2423	-38.4521	-43.0298	-29.9072	-39.76	-33.9617	-31.6075	-30.2124	-30.692	-36.5339	-34.1361	-42.0707	-39.1933	-45.3404	-46.4739	-42.899	-57.5038	-63.3022	-57.1115	-75.9016
0.337	-33.4385	-40.2832	-39.6293	-42.8118	-34.1361	-45.9072	-30.8664	-29.4277	-32.4794	-33.6565	-43.0298	-40.1088	-43.8581	-38.4957	-45.5584	-42.1143	-46.0815	-49.918	-61.4275	-58.5938	-72.0215
0.338	-32.305	-35.88	-38.9317	-36.6211	-24.632	-44.7736	-32.1306	-28.8173	-27.9018	-33.2206	-38.2778	-37.1878	-35.7492	-35.8364	-50.572	-40.0216	-46.1687	-54.4521	-52.7954	-60.4684	-75.5528
0.339	-30.9099	-39.0189	-39.1497	-38.0598	-28.3813	-38.8881	-28.5121	-23.8473	-32.3486	-26.9427	-33.7437	-37.9726	-34.7464	-36.9263	-43.0298	-43.8581	-44.8608	-49.2641	-60.4684	-56.9371	-73.3294
0.34	-27.7274	-44.1197	-34.6592	-36.7955	-31.5639	-42.7682	-31.3459	-26.4631	-32.305	-28.5557	-33.8309	-42.899	-30.1688	-39.1933	-47.5638	-44.0325	-53.1878	-46.5175	-58.5066	-61.3839	-73.6346
0.341	-28.3813	-33.7001	-29.9508	-37.1007	-35.3568	-43.6837	-37.8854	-24.3705	-29.9944	-37.1443	-33.4385	-34.2233	-34.0489	-36.5775	-44.7736	-51.4875	-52.1415	-49.2205	-54.3213	-60.8172	-74.6809
0.342	-36.5775	-30.474	-33.4385	-34.9208	-27.553	-40.4576	-38.6701	-25.9399	-30.6048	-38.7137	-30.692	-35.7056	-40.0216	-36.0979	-40.2832	-48.9589	-51.8799	-46.9535	-54.9316	-57.9834	-58.4194
0.343	-31.9127	-33.395	-37.3186	-31.6075	-30.038	-42.4194	-37.4058	-25.8092	-34.5285	-36.6211	-31.6511	-43.5093	-41.1551	-32.523	-39.6729	-53.4494	-45.3404	-45.0788	-50.354	-53.9289	-65.5692
0.344	-29.6021	-38.5393	-34.3541	-31.9127	-31.4331	-40.414	-34.9208	-30.1252	-32.5666	-36.7519	-29.7328	-40.632	-42.899	-36.6211	-43.2478	-50.354	-48.5229	-40.2396	-44.8608	-52.4902	-63.433
0.345	-32.305	-36.1851	-35.7928	-33.7001	-35.7492	-36.9263	-38.365	-27.9018	-29.5585	-38.3214	-35.3132	-44.0325	-36.8827	-41.2859	-42.5502	-42.8118	-56.5447	-45.4712	-46.6919	-53.6237	-56.1959
0.346	-32.9154	-41.7219	-42.5066	-31.0843	-31.4767	-39.1497	-36.6211	-25.0244	-25.3732	-30.0816	-31.9999	-33.9181	-39.76	-44.2069	-42.9862	-39.8036	-48.2614	-47.2151	-46.2559	-51.1387	-57.5474
0.347	-33.8309	-37.3186	-33.3514	-31.0407	-34.7464	-32.9154	-32.7846	-26.9427	-30.8228	-32.0871	-33.3078	-36.7519	-35.4004	-40.8936	-43.9453	-38.5393	-47.869	-45.602	-46.7355	-56.7627	-51.3567
0.348	-37.1443	-35.9671	-35.7492	-33.1334	-30.5612	-35.444	-31.6511	-29.9944	-33.2206	-36.1415	-34.7464	-43.4222	-31.3895	-37.9726	-37.8854	-34.0053	-47.3458	-48.6537	-53.6673	-65.1332	-62.4738
0.349	-35.226	-35.662	-35.9671	-37.6674	-29.6021	-31.3895	-30.9971	-32.959	-30.474	-29.4277	-29.82	-39.3241	-23.6293	-33.9617	-42.681	-35.8364	-42.681	-49.6565	-50.5284	-56.0216	-55.5856
0.35	-40.85	-34.4849	-33.9617	-28.4249	-29.7328	-33.7437	-41.1551	-37.5366	-29.82	-24.8064	-32.3922	-38.2778	-27.4222	-33.7001	-37.1443	-34.8772	-42.5502	-45.384	-57.7218	-50.572	-52.7518
0.351	-37.711	-29.6021	-29.2097	-30.8664	-28.7301	-35.5312	-39.9344	-39.0625	-32.1742	-28.8609	-31.7819	-36.0979	-28.7301	-42.5502	-31.8255	-39.5421	-42.0707	-43.7709	-57.1115	-52.7082	-52.3594
0.352	-38.6265	-31.9563	-34.5285	-28.0326	-31.8255	-33.8745	-38.8009	-36.0543	-30.2124	-29.82	-29.7328	-34.2669	-34.4413	-46.3867	-36.8827	-35.5312	-40.0652	-41.9835	-46.1687	-48.305	-62.5174
0.353	-34.3977	-33.7437	-32.7846	-36.8827	-35.4004	-35.9671	-32.9154	-36.4467	-28.2942	-30.5612	-33.2642	-31.9563	-28.7737	-45.0788	-31.5639	-42.0271	-41.5475	-38.147	-43.0298	-49.1333	-56.8935
0.354	-29.5585	-31.8255	-34.6157	-38.6265	-31.8255	-39.9344	-34.8772	-45.384	-28.4685	-34.0489	-29.2969	-32.959	-27.989	-36.3159	-33.2206	-43.2478	-40.3704	-36.3159	-52.4466	-47.651	-59.4221
0.355	-33.0898	-35.3132	-35.662	-39.8908	-34.5285	-39.8472	-36.1851	-36.0979	-28.9481	-29.7328	-28.2506	-35.7492	-31.3895	-43.2914	-39.1933	-37.275	-38.8009	-42.8554	-46.2123	-56.4139	-61.8199
0.356	-36.2723	-37.8418	-33.5257	-36.6211	-33.395	-40.3268	-25.8527	-36.3159	-30.6484	-36.0979	-41.2423	-32.8282	-35.8364	-42.5938	-46.1251	-38.147	-37.6238	-38.0598	-42.463	-59.5529	-56.9807
0.357	-37.1878	-35.8364	-33.3078	-32.0435	-35.4004	-41.8963	-22.8882	-33.6129	-36.4031	-32.6538	-39.2805	-29.1661	-38.4521	-37.2314	-42.2015	-37.0135	-39.4985	-43.0734	-39.8472	-61.1659	-57.7654
0.358	-29.4277	-30.6484	-30.6484	-32.4358	-35.662	-35.8364	-24.4141	-35.7492	-36.6647	-30.9099	-39.1497	-34.2669	-37.4058	-34.0925	-31.6511	-36.2287	-40.1524	-43.2042	-41.7655	-55.5856	-51.8363
0.359	-27.1606	-33.9617	-32.8718	-33.5257	-37.1878	-33.3078	-23.3677	-28.5557	-38.7137	-25.4604	-34.8336	-32.4794	-40.9807	-37.8854	-33.9181	-38.7573	-37.1007	-45.5584	-49.7001	-58.6809	-52.3594
0.36	-31.6947	-32.5666	-31.8255	-29.9508	-32.6102	-34.1361	-23.237	-29.4277	-36.3595	-28.2506	-38.6701	-33.6565	-42.5066	-31.8255	-36.9263	-29.0789	-34.2669	-41.7655	-47.6074	-56.8935	-50.6592
0.361	-30.9099	-32.6974	-33.0898	-29.3841	-27.0299	-29.4713	-30.1252	-34.79	-35.0952	-32.2178	-36.8391	-37.1007	-42.6374	-31.2151	-33.3514	-31.8255	-37.0571	-40.2396	-40.2396	-61.5583	-56.3267
0.362	-35.1388	-35.9235	-38.7573	-36.4467	-31.5203	-30.5612	-28.5557	-34.4413	-33.0898	-36.0107	-37.4494	-36.4903	-40.9372	-29.7328	-35.88	-33.5693	-41.0243	-47.0407	-33.9181	-56.5447	-46.6483
0.363	-37.7546	-33.1334	-29.6021	-41.1115	-31.8255	-32.9154	-28.0326	-30.9535	-29.0353	-43.4222	-34.4413	-30.7792	-44.1197	-33.0898	-38.8445	-30.7792	-39.1497	-46.1687	-39.5857	-50.4412	-44.5121
0.364	-37.711	-36.5339	-34.3541	-31.4767	-34.8772	-31.2151	-29.0789	-32.8718	-27.4658	-34.3541	-27.3786	-34.0925	-42.9862	-32.959	-39.9344	-29.6456	-36.5339	-34.4849	-42.245	-49.9616	-45.1224
0.365	-32.2178	-45.6892	-35.7492	-39.1061	-31.6075	-30.692	-27.9018	-29.2097	-25.2424	-35.0516	-24.7628	-31.6075	-37.0571	-35.5312	-35.1824	-30.4304	-37.7546	-33.0898	-40.85	-50.8336	-45.4276
0.366	-30.5176	-33.9181	-36.7083	-35.9235	-32.6974	-35.4876	-27.2478	-29.9944	-28.3378	-35.7928	-31.8255	-33.6565	-40.5448	-38.1906	-38.4086	-29.5585	-40.85	-34.4413	-35.5312	-43.5965	-52.4902
0.367	-37.3186	-28.9917	-32.2614	-41.9835	-33.2206	-34.0053	-33.1334	-34.0925	-32.6538	-30.9099	-31.6075	-32.1306	-38.6265	-37.3622	-38.5829	-38.365	-36.9699	-33.9181	-43.2042	-44.2069	-49.2205
0.368	-32.1306	-38.7137	-32.2614	-40.9807	-33.0462	-35.008	-29.3841	-38.9753	-26.6375	-33.4821	-35.008	-36.0543	-36.7519	-35.9235	-40.2832	-37.0135	-35.662	-42.2886	-39.5857	-51.1823	-51.9235
0.369	-25.9399	-35.4004	-33.4385	-41.0243	-37.7982	-37.9726	-26.1579	-33.5693	-24.5884	-31.6075	-31.7383	-33.7437	-31.2587	-32.6974	-36.4467	-32.2178	-30.9535	-36.3595	-32.3486	-47.0843	-50.7464
0.37	-32.6102	-32.523	-36.6647	-43.5093	-41.8091	-42.899	-32.6538	-36.0979	-25.6348	-29.9944	-32.6538	-38.365	-33.2206	-32.305	-36.6211	-38.3214	-31.1279	-33.0462	-33.0462	-45.1224	-45.602
0.371	-30.9971	-29.3841	-38.1034	-36.6647	-34.3105	-46.2995	-29.1661	-35.9671	-27.2478	-28.8609	-35.008	-34.8772	-29.9072	-34.9208	-34.3541	-38.2778	-34.2233	-31.4331	-36.4903	-41.0679	-43.6401
0.372	-26.2887	-26.7247	-45.2532	-44.1633	-32.4358	-39.1061	-30.0816	-34.2233	-27.989	-32.959	-31.4331	-28.4685	-36.2287	-35.3568	-35.3568	-38.5829	-32.1306	-35.1824	-36.2287	-45.0352	-38.6265
0.373	-21.7547	-29.9508	-37.1878	-37.6238	-33.4385	-35.88	-23.9781	-36.6647	-30.0816	-32.0871	-35.3568	-33.177	-32.523	-35.1824	-30.256	-35.0952	-35.3568	-30.8664	-36.7519	-32.741	-46.4303
0.374	-27.5966	-34.1361	-35.0952	-32.6102	-34.5285	-30.9535	-26.4195	-31.9127	-27.5966	-28.7737	-34.1797	-28.4249	-30.1252	-38.9317	-37.6238	-39.5421	-31.3023	-32.3922	-40.7628	-39.8036	-40.5884
0.375	-27.1606	-33.3514	-33.3514	-34.5285	-34.1361	-35.662	-29.2969	-32.4794	-27.117	-29.0789	-33.4385	-35.1824	-30.6484	-34.7464	-42.3322	-31.1279	-35.008	-29.3405	-30.8228	-38.8881	-43.9453
0.376	-30.3868	-31.5203	-39.8472	-40.7192	-35.3132	-40.85	-27.989	-29.2533	-33.1334	-29.0353	-33.0898	-28.6865	-32.741	-33.0026	-41.2423	-35.8364	-32.8718	-35.7056	-34.2669	-36.0107	-44.0325
0.377	-32.3922	-34.1797	-42.1579	-35.4004	-36.3595	-40.9372	-28.6429	-33.5693	-27.335	-28.0326	-36.3159	-27.5966	-31.0843	-29.9944	-43.3786	-39.4549	-30.3432	-36.1851	-32.8718	-39.3241	-43.7709
0.378	-29.6456	-32.7846	-33.2642	-33.5693	-31.8691	-35.4876	-31.9127	-30.5176	-29.9944	-28.207	-34.2233	-31.3023	-36.2723	-29.8636	-44.5557	-38.2342	-32.741	-35.444	-31.4767	-42.5502	-47.7818
0.379	-33.2206	-39.8908	-36.6647	-37.5366	-33.2206	-33.8745	-34.2233	-28.9481	-29.0353	-34.7028	-30.1252	-26.9863	-28.2942	-35.5312	-43.117	-36.1851	-33.9617	-35.5748	-36.7519	-42.899	-42.2886
0.38	-28.5121	-39.1061	-34.79	-37.2314	-33.8745	-32.6102	-33.2206	-34.8336	-30.256	-35.7056	-27.8146	-27.2042	-23.3241	-36.4031	-39.8036	-32.2178	-32.1742	-41.5475	-40.196	-40.0652	-43.0734
0.381	-25.4604	-36.3159	-34.1797	-37.5802	-32.9154	-36.5339	-31.6075	-36.7083	-29.5149	-34.6592	-29.6892	-26.5067	-29.9508	-38.9317	-44.2941	-38.4957	-32.1306	-34.0053	-39.3677	-40.3268	-53.3622
0.382	-22.147	-38.4957	-32.741	-39.0189	-34.4849	-32.7846	-30.038	-28.9917	-32.4358	-30.6484	-25.9835	-26.8119	-29.3405	-35.662	-40.5012	-37.4058	-29.1661	-38.7137	-35.7492	-40.1088	-52.9698
0.383	-24.0653	-28.9481	-36.3595	-41.8963	-29.82	-34.1361	-26.8555	-29.4277	-30.9535	-29.6021	-36.4031	-29.2969	-26.5939	-33.4385	-38.0162	-38.1906	-32.5666	-39.7164	-41.2859	-40.6756	-42.463
0.384	-29.9944	-32.8718	-36.5775	-34.5285	-29.9072	-30.8228	-29.6892	-25.0244	-30.7792	-34.9644	-26.2015	-31.8255	-28.0762	-30.7356	-37.1878	-38.147	-30.2124	-36.3159	-43.8145	-38.5393	-39.8036
0.385	-29.9072	-29.82	-39.8908	-39.0189	-35.008	-38.4086	-30.6484	-28.207	-32.305	-34.6592	-23.7165	-32.5666	-28.207	-34.9644	-35.7928	-39.3241	-28.6429	-35.5748	-44.73	-46.9971	-45.4712
0.386	-35.2696	-33.3514	-32.2614	-37.7546	-31.3459	-34.8772	-24.2833	-38.0598	-36.6211	-35.1824	-22.2778	-34.3977	-26.9863	-36.0979	-35.4876	-30.2124	-30.8228	-36.6211	-37.7546	-42.2886	-48.9589
0.387	-39.4985	-32.3486	-36.5775	-37.0135	-33.1334	-36.6211	-32.3486	-32.2178	-31.9999	-28.7301	-24.5013	-28.7301	-27.3786	-34.0489	-35.6184	-30.2124	-29.9508	-37.929	-33.5257	-37.7546	-43.4222
0.388	-35.444	-33.3514	-35.4876	-36.3159	-29.9072	-30.474	-28.5557	-37.6674	-29.5585	-28.207	-23.6729	-34.2669	-26.3759	-25.3296	-37.4494	-29.1225	-30.2124	-34.4413	-33.8309	-42.2015	-45.2532
0.389	-37.1443	-36.1851	-39.5857	-35.7928	-31.3023	-32.6102	-33.3078	-42.4194	-29.5585	-30.9099	-25.6348	-32.959	-27.335	-31.1279	-33.3078	-33.3078	-29.5585	-36.0543	-31.2151	-37.9726	-45.4276
0.39	-35.7928	-34.4413	-42.6374	-34.1797	-31.9127	-31.1279	-27.8146	-38.9753	-29.4713	-31.4331	-25.8527	-33.3078	-24.7628	-38.5829	-35.008	-36.2287	-24.1525	-33.8745	-33.4821	-44.5121	-49.1769
0.391	-31.6947	-30.1688	-39.5421	-36.0543	-30.1688	-27.771	-31.2151	-36.6647	-31.1715	-31.6511	-25.3732	-34.1361	-24.1089	-38.6265	-35.6184	-33.9181	-28.0326	-29.9072	-36.9263	-44.2069	-40.2832
0.392	-30.6484	-33.395	-37.6674	-35.7928	-32.2178	-32.1742	-31.9999	-40.632	-31.3895	-39.9344	-31.3459	-29.2097	-22.6702	-33.9181	-38.1034	-27.9018	-30.2124	-35.226	-37.493	-38.8881	-42.2015
0.393	-37.1007	-33.6565	-44.2505	-34.3977	-37.6238	-27.2478	-28.2942	-29.4713	-26.3323	-30.6048	-31.4767	-32.0871	-29.4277	-29.6456	-32.2614	-26.1143	-29.2097	-31.3459	-25.8527	-38.9317	-45.2968
0.394	-32.6102	-36.7519	-39.6729	-34.0489	-34.9644	-27.8146	-27.9018	-27.771	-27.6838	-24.1961	-26.7683	-33.177	-27.989	-34.2233	-38.2778	-27.8582	-32.9154	-28.207	-33.0026	-43.4658	-47.9998
0.395	-33.8745	-37.9726	-39.4549	-33.4385	-33.5693	-26.7683	-28.7737	-27.0735	-26.5939	-26.1143	-25.4604	-40.7192	-25.4168	-31.6511	-37.4494	-32.305	-29.9072	-33.7873	-43.0734	-42.1579	-45.82
0.396	-33.4385	-35.3132	-38.5393	-30.1252	-32.0435	-32.1742	-32.7846	-27.7274	-25.1116	-20.3596	-25.3296	-33.8745	-27.4658	-33.8745	-36.8391	-30.9099	-26.5939	-39.3241	-35.9235	-45.384	-47.8254
0.397	-41.8963	-36.3159	-42.2886	-28.0326	-33.0898	-30.6484	-29.3841	-31.6075	-23.2806	-24.1961	-30.256	-32.6102	-28.8609	-25.6348	-36.6647	-27.4658	-28.4249	-32.4358	-31.3895	-44.0325	-51.6183
0.398	-45.0352	-35.9671	-36.7519	-30.1252	-36.5775	-37.275	-31.5203	-30.474	-28.7301	-28.0326	-33.0026	-28.8609	-28.5121	-30.5612	-34.5285	-32.3922	-31.2151	-34.4413	-33.8745	-38.7137	-42.7246
0.399	-31.9127	-37.7982	-29.8636	-32.9154	-33.5257	-29.9944	-26.2451	-35.7928	-24.5884	-29.9944	-34.0053	-37.4494	-27.6402	-29.5585	-39.7164	-29.5585	-33.177	-36.5339	-29.5585	-37.3186	-39.5857
0.4	-29.9944	-31.5203	-38.4957	-35.5312	-31.2587	-29.3405	-26.0707	-25.7656	-25.6784	-31.4767	-34.2233	-35.226	-29.8636	-25.1552	-38.7573	-27.6402	-31.0407	-38.365	-33.177	-41.4167	-39.2369
0.401	-29.2097	-32.6974	-30.5176	-31.5203	-29.2097	-24.7192	-30.7792	-24.8064	-27.8146	-32.8718	-34.0489	-37.0135	-30.6048	-28.4249	-38.4957	-25.722	-32.9154	-32.6974	-38.4521	-43.335	-38.3214
0.402	-33.0462	-35.008	-31.6075	-28.0326	-32.7846	-25.6784	-31.2151	-33.0026	-30.3432	-33.8745	-31.9563	-33.7873	-27.3786	-35.1824	-40.9372	-29.0789	-32.1742	-28.7301	-38.1034	-42.5502	-42.6374
0.403	-28.3378	-34.3977	-31.0843	-30.9971	-28.1198	-27.0299	-31.4767	-27.5094	-29.6892	-30.7356	-33.9181	-35.662	-30.9535	-37.5366	-37.929	-35.2696	-31.6947	-34.5721	-37.3622	-37.929	-47.2151
0.404	-30.5176	-32.5666	-30.474	-30.256	-36.9699	-28.5993	-28.207	-28.2942	-28.0762	-30.256	-28.5121	-32.8718	-37.8418	-31.7383	-40.196	-27.8582	-34.3977	-34.1361	-35.5748	-35.3132	-42.1143
0.405	-31.5639	-34.1797	-32.4358	-36.8827	-35.444	-25.4604	-38.4521	-29.6892	-33.3078	-25.6348	-29.5585	-33.0026	-29.4713	-29.7764	-41.2859	-31.7383	-39.3677	-33.6129	-37.3186	-33.0026	-41.7655
0.406	-32.2614	-39.8036	-30.8228	-39.6729	-39.4113	-26.1579	-28.2506	-30.3432	-30.7792	-24.1961	-29.2969	-32.7846	-26.1143	-24.1961	-39.3677	-32.6974	-29.5585	-37.0135	-32.3486	-34.8772	-38.8445
0.407	-29.1661	-30.038	-28.7301	-42.6374	-32.1306	-33.0026	-31.8255	-29.0353	-30.9535	-26.7247	-30.0816	-30.9099	-26.6811	-31.2587	-37.3622	-27.4222	-30.2996	-35.444	-33.7873	-36.4903	-39.9344
0.408	-28.3378	-34.9644	-29.4277	-41.5475	-29.3841	-25.9399	-35.6184	-31.3023	-25.504	-24.5884	-27.1606	-28.5121	-30.1252	-30.9099	-38.4957	-30.9099	-32.0435	-34.1797	-32.305	-35.88	-33.9181
0.409	-26.0707	-31.3895	-32.9154	-40.7628	-31.4767	-26.4631	-25.504	-32.3486	-27.5094	-28.2942	-27.4222	-31.7383	-25.722	-31.9563	-34.0053	-31.2587	-30.5612	-41.1551	-35.7492	-35.3132	-30.6484
0.41	-27.2914	-33.2206	-32.741	-38.4521	-32.3922	-34.9208	-33.4821	-35.7056	-31.6947	-29.4277	-29.5149	-30.9971	-28.5993	-29.1661	-28.8173	-31.0407	-33.7001	-39.8472	-33.5257	-41.7655	-38.3214
0.411	-29.2097	-29.4277	-34.6592	-32.8718	-33.5693	-28.9917	-29.9944	-36.7083	-27.6838	-31.9563	-28.207	-34.0053	-27.0735	-28.3813	-34.8336	-33.177	-34.3977	-37.929	-32.2178	-33.7873	-36.5339
0.412	-41.3295	-26.7683	-35.8364	-34.4849	-29.0353	-36.7083	-29.3405	-40.0216	-29.4713	-31.4331	-28.6429	-33.2206	-24.85	-32.6538	-30.7792	-33.0462	-27.117	-31.6075	-33.1334	-37.6674	-33.3514
0.413	-37.8418	-32.0435	-35.5312	-32.0435	-32.741	-29.4277	-36.9263	-33.4821	-27.771	-34.1361	-28.9481	-28.3378	-25.2424	-32.8718	-30.2996	-30.3868	-29.5149	-33.6565	-35.5312	-43.7273	-32.305
0.414	-36.1851	-30.6484	-37.1443	-30.7792	-32.3922	-29.5585	-31.9127	-36.9263	-32.3922	-32.4358	-23.9781	-25.286	-27.5094	-28.2942	-34.8336	-33.5257	-27.3786	-31.2151	-32.3922	-39.4113	-31.6511
0.415	-33.2206	-36.4031	-33.7873	-36.2723	-26.8555	-29.0789	-28.5557	-38.7573	-28.6429	-28.2506	-27.9454	-27.8582	-28.9917	-30.9971	-34.4849	-31.1279	-28.4249	-41.2859	-30.7356	-38.0162	-32.8282
0.416	-33.395	-35.9671	-37.1443	-42.0707	-33.1334	-38.0598	-30.9099	-28.9917	-30.5176	-29.4713	-27.2478	-32.6102	-27.9454	-31.7383	-34.0489	-35.226	-30.2996	-36.2287	-31.6075	-38.147	-36.8827
0.417	-35.1824	-33.3078	-39.6293	-38.4086	-36.1415	-35.88	-34.9208	-32.2614	-27.1606	-30.7356	-25.6348	-31.4331	-27.5966	-32.0435	-35.9671	-26.7683	-29.6021	-40.5884	-38.2778	-37.711	-38.147
0.418	-29.4277	-30.6048	-32.7846	-32.9154	-35.4004	-31.2151	-29.0789	-36.5339	-24.1089	-34.3977	-27.2914	-33.7873	-25.9399	-32.6538	-36.3159	-23.7601	-21.7547	-31.7819	-33.5257	-43.9889	-34.2669
0.419	-28.8609	-33.5257	-33.2642	-36.7955	-27.4222	-33.0898	-24.5013	-38.0598	-22.9318	-32.7846	-28.5121	-31.1715	-27.5966	-30.3868	-31.4767	-24.3705	-24.1525	-32.5666	-36.5339	-44.1633	-41.5475
0.42	-32.6538	-33.0462	-36.8391	-36.4467	-26.2451	-32.3922	-23.8473	-37.929	-24.2397	-31.6511	-28.8609	-28.8609	-31.4767	-31.5639	-34.0489	-26.1143	-24.2397	-34.0053	-32.741	-47.8254	-37.493
0.421	-34.8336	-35.4004	-37.5802	-41.4167	-24.9808	-33.7873	-27.2042	-40.6756	-27.0735	-30.6048	-29.6021	-27.1606	-34.2669	-29.2533	-31.9563	-29.0353	-22.8882	-31.2151	-39.6729	-42.245	-38.8881
0.422	-38.3214	-36.7519	-35.662	-39.3677	-31.9563	-37.1878	-28.7301	-43.5093	-31.5203	-32.3486	-30.256	-26.9427	-38.365	-28.5993	-29.6892	-26.3323	-25.1116	-32.5666	-31.5203	-41.9835	-37.929
0.423	-38.0598	-28.5557	-35.662	-33.8745	-29.9508	-32.5666	-28.4685	-39.5421	-29.9072	-38.2342	-31.6947	-36.7519	-28.9917	-23.3241	-28.8609	-34.79	-28.3378	-31.8255	-31.6511	-43.117	-37.0571
0.424	-34.4413	-33.8309	-35.6184	-33.8745	-31.4331	-31.9563	-27.7274	-33.395	-33.2206	-33.177	-23.7601	-39.2369	-32.2178	-30.1688	-32.4794	-28.2506	-27.3786	-31.6075	-34.3977	-43.2478	-35.8364
0.425	-32.4794	-35.226	-39.3241	-42.7682	-29.5149	-32.9154	-30.038	-31.7383	-30.256	-35.2696	-27.6402	-35.226	-28.1198	-31.5639	-26.5939	-31.6511	-29.4277	-28.0762	-35.1388	-40.414	-42.2015
0.426	-31.5639	-32.1742	-38.7573	-38.2778	-35.4004	-32.0435	-27.9454	-33.3078	-29.6021	-29.0789	-21.4495	-29.2533	-28.5557	-30.3868	-31.3459	-39.978	-31.7819	-30.3868	-35.008	-39.5421	-38.0598
0.427	-28.1634	-30.5612	-36.2723	-32.6102	-34.6592	-36.4031	-30.5176	-30.7356	-26.2015	-22.6266	-21.0571	-25.9835	-28.3813	-31.0407	-31.0407	-42.9426	-31.1715	-28.7301	-32.4794	-35.0516	-41.4167
0.428	-29.5149	-33.3078	-35.1824	-36.7519	-34.79	-30.4304	-38.7137	-32.2614	-27.7274	-27.553	-21.8855	-26.3759	-31.1715	-32.0871	-30.3868	-38.0162	-30.2996	-32.4794	-25.8963	-38.1906	-32.6538
0.429	-24.4141	-39.0625	-35.5312	-33.7873	-30.1252	-29.1225	-38.5829	-37.0135	-23.8473	-25.504	-25.722	-27.6838	-33.6129	-37.2314	-30.9971	-39.0625	-25.8527	-29.8636	-28.0326	-38.365	-36.4467
0.43	-25.0244	-35.8364	-37.4058	-32.4794	-35.7928	-32.2614	-40.2396	-25.8527	-23.6293	-33.395	-24.4577	-30.3432	-37.0571	-33.8309	-28.2942	-33.0462	-23.8473	-31.1279	-36.3595	-36.6647	-39.8908
0.431	-26.3323	-38.9317	-38.4086	-30.7356	-31.9127	-30.0816	-36.5775	-32.0871	-27.117	-26.4631	-30.7792	-32.8718	-43.7709	-28.5121	-32.4794	-30.256	-28.2942	-29.3841	-31.5203	-41.3731	-43.0298
0.432	-35.9671	-45.3404	-40.85	-29.7764	-31.2151	-26.1143	-36.4031	-32.2614	-26.4631	-32.2178	-28.9481	-29.0353	-39.8908	-28.4249	-32.2614	-29.7764	-31.8691	-27.3786	-32.0871	-34.5285	-38.2342
0.433	-34.8772	-43.6401	-33.7873	-34.4849	-34.2233	-22.583	-36.0979	-35.226	-27.4222	-30.1688	-30.474	-28.1634	-37.7546	-35.2696	-29.7328	-35.0516	-27.8146	-31.0407	-37.5366	-35.88	-36.5339
0.434	-34.1797	-42.3322	-33.9617	-27.8582	-37.9726	-23.8473	-27.5094	-29.0353	-25.286	-32.4794	-32.741	-31.7383	-33.5257	-31.6511	-27.8582	-32.6538	-29.4277	-32.0871	-32.7846	-36.6647	-38.7573
0.435	-32.523	-40.414	-32.3486	-28.9917	-34.1361	-23.9345	-24.3705	-34.4849	-26.9427	-32.1306	-30.9099	-25.9835	-35.5748	-31.2151	-34.4849	-26.5939	-24.3705	-35.9671	-34.6592	-35.88	-39.0625
0.436	-30.9099	-35.2696	-37.5802	-33.3078	-30.9535	-25.5476	-25.0244	-33.7001	-25.7656	-37.2314	-32.0871	-29.9944	-35.4004	-31.7383	-37.2314	-30.2996	-32.4794	-41.1987	-31.3459	-38.6265	-35.7928
0.437	-28.4249	-38.2342	-30.7792	-28.6865	-23.9781	-34.2233	-25.3732	-32.7846	-26.2887	-35.7492	-33.177	-31.5639	-36.6211	-30.6484	-32.4358	-30.038	-34.2233	-35.9671	-35.226	-38.6265	-36.7519
0.438	-32.1306	-39.1497	-31.0843	-32.6102	-31.8691	-28.2942	-31.8255	-36.7519	-25.722	-31.1279	-31.1715	-28.1634	-30.6484	-31.6947	-33.5257	-31.4331	-36.7955	-29.1225	-35.662	-36.4903	-36.9263
0.439	-27.3786	-33.4385	-34.3105	-32.2614	-35.88	-26.2451	-29.1225	-35.0952	-25.4168	-35.444	-27.0735	-26.9427	-30.474	-32.5666	-35.4004	-37.3622	-36.5775	-29.6456	-37.5366	-37.7546	-37.1007
0.44	-27.5966	-32.0435	-37.1443	-28.7737	-33.4385	-30.2124	-32.4358	-38.1034	-25.4168	-33.3078	-28.3813	-27.771	-32.9154	-35.5748	-29.8636	-29.4277	-35.9671	-30.038	-36.9699	-31.7819	-41.2423
0.441	-28.0762	-34.3105	-38.9753	-29.5149	-28.1198	-30.7792	-32.4794	-36.6647	-32.6102	-31.4767	-30.2124	-28.8609	-29.7328	-34.8336	-26.8555	-35.4004	-34.4413	-32.5666	-38.8881	-31.6947	-39.8472
0.442	-30.2124	-33.395	-31.1279	-28.6429	-33.0898	-35.1824	-30.474	-39.5421	-33.2206	-28.8173	-30.6484	-29.4277	-29.2969	-30.692	-25.1552	-37.7546	-33.2642	-35.4004	-35.4004	-33.0462	-36.0979
0.443	-27.8582	-28.5993	-30.7792	-33.4385	-34.7028	-30.1688	-31.2587	-35.88	-32.3922	-25.7656	-22.8882	-25.8527	-31.1279	-35.3568	-28.0326	-37.4058	-29.6021	-29.9944	-35.1388	-32.4794	-36.9699
0.444	-28.5121	-29.7328	-28.2506	-28.9481	-34.79	-32.6538	-39.2369	-41.1115	-32.1742	-29.4277	-23.1934	-26.6811	-27.5094	-30.256	-25.7656	-34.8336	-29.9072	-33.9617	-39.6729	-31.8255	-34.8336
0.445	-31.0843	-35.9671	-30.038	-32.1306	-42.2015	-31.8691	-29.2533	-42.7682	-26.5939	-29.9508	-24.7628	-30.3432	-28.0326	-33.0026	-31.5203	-38.2778	-30.9971	-28.207	-36.7519	-27.989	-39.3241
0.446	-28.2506	-28.6865	-35.8364	-29.9508	-40.2396	-28.1634	-30.2124	-37.9726	-28.7737	-36.9263	-27.117	-34.3541	-23.5421	-34.8336	-34.0489	-35.7928	-32.6974	-26.5503	-30.2996	-31.9127	-32.305
0.447	-26.5067	-29.7328	-34.1361	-36.7083	-35.662	-31.5639	-34.1361	-34.4849	-33.1334	-32.3922	-31.1279	-45.2968	-33.8745	-31.6075	-29.3405	-36.9263	-27.2914	-29.2969	-25.5476	-31.6075	-38.2778
0.448	-30.1688	-31.6075	-28.4685	-36.7955	-34.7028	-31.8691	-38.1034	-34.7464	-29.9508	-37.6238	-29.8636	-36.6211	-34.0489	-30.692	-29.4277	-36.1851	-28.6429	-32.2178	-34.0053	-30.9971	-39.6729
0.449	-30.8228	-34.1361	-27.5966	-32.8718	-38.0598	-30.0816	-35.0516	-34.2233	-32.4358	-30.4304	-25.4168	-32.9154	-29.6892	-31.7819	-30.9971	-33.8309	-28.5121	-32.6538	-42.681	-35.3568	-40.414
0.45	-28.5993	-32.6974	-28.9481	-28.1198	-38.0598	-31.9563	-35.0952	-31.5639	-31.3895	-38.147	-25.6784	-32.6974	-29.5585	-28.9481	-32.9154	-30.9971	-33.7001	-26.1579	-31.2587	-35.662	-42.8554
0.451	-27.4658	-35.226	-30.7356	-23.5421	-37.6238	-32.4358	-36.1415	-32.1306	-30.9099	-36.6211	-33.4385	-27.5094	-32.1306	-29.5585	-29.3841	-27.335	-38.0162	-20.8391	-35.444	-37.2314	-43.0298
0.452	-31.9563	-34.6592	-34.0925	-27.4222	-39.4549	-30.8664	-32.4358	-31.3895	-29.4713	-37.0135	-29.0353	-27.4658	-27.1606	-30.8228	-29.1661	-30.2996	-34.0489	-28.2942	-33.8745	-34.4849	-43.2042
0.453	-32.523	-33.0898	-31.3023	-28.1634	-37.1443	-38.3214	-32.4794	-29.82	-30.2996	-32.523	-31.5639	-26.5067	-28.6865	-31.1279	-30.0816	-30.474	-28.7737	-25.1552	-31.2151	-37.3186	-43.8145
0.454	-33.2206	-38.5829	-31.7383	-30.3868	-38.7137	-43.7709	-33.2642	-24.632	-28.2506	-27.7274	-30.2996	-28.8609	-27.8146	-30.5612	-28.7737	-26.9427	-29.0789	-25.4168	-33.7437	-31.1279	-37.0135
0.455	-31.1715	-36.1415	-36.0107	-33.8309	-40.3704	-36.8827	-30.474	-29.4277	-30.038	-20.098	-25.3732	-34.3541	-24.3705	-30.4304	-24.9808	-31.0407	-25.6348	-24.8064	-34.4413	-30.6048	-39.978
0.456	-32.7846	-27.553	-31.2151	-35.2696	-39.7164	-35.8364	-36.5339	-31.5639	-33.4821	-16.2615	-28.2942	-35.7056	-25.2424	-26.9427	-25.6784	-24.7192	-31.0843	-21.4059	-37.8418	-34.4413	-37.5366
0.457	-32.7846	-32.0435	-34.79	-37.2314	-34.4849	-36.5775	-37.711	-25.9399	-34.7464	-20.7955	-30.038	-30.6484	-26.3759	-28.9917	-26.3759	-25.0244	-29.5585	-21.7547	-34.7028	-37.1443	-33.8745
0.458	-34.3977	-28.8173	-34.3977	-38.9753	-29.0353	-37.5366	-43.9889	-34.7464	-31.6947	-24.4141	-29.4277	-23.8909	-26.4195	-29.4713	-28.2942	-24.1961	-27.9018	-22.583	-35.1388	-34.3977	-34.8772
0.459	-31.3895	-33.395	-33.6565	-40.2832	-29.2969	-31.2587	-39.1933	-38.8445	-34.0925	-24.0653	-32.523	-31.3023	-20.9263	-37.6238	-35.4004	-24.7628	-23.9345	-25.068	-31.3459	-39.5421	-38.1906
0.46	-35.0952	-35.226	-35.2696	-41.0243	-27.771	-31.9999	-34.5285	-40.5012	-33.0898	-28.5993	-33.5257	-31.3023	-21.5803	-38.0162	-35.008	-24.85	-23.8909	-24.0217	-38.5393	-34.1361	-42.7246
0.461	-37.6674	-35.5748	-37.0135	-38.6265	-30.9971	-33.2206	-37.6238	-48.3486	-31.6075	-24.632	-27.335	-37.4494	-22.583	-38.5393	-31.7383	-25.4604	-21.3623	-26.2451	-33.8745	-39.4113	-36.9699
0.462	-42.0707	-40.3268	-34.7464	-40.8936	-25.6784	-30.6484	-34.9644	-40.8064	-26.7247	-27.4658	-30.9535	-40.4576	-24.3269	-35.1824	-33.7001	-28.3813	-28.7737	-24.8936	-34.8772	-34.4413	-37.1007
0.463	-34.3105	-36.7955	-37.711	-37.7546	-32.2178	-35.662	-38.4957	-34.0925	-28.6865	-31.3459	-28.1198	-35.88	-29.0789	-34.1361	-31.7819	-28.0762	-23.7601	-26.2015	-39.0189	-37.0571	-40.0216
0.464	-33.2642	-31.3895	-36.8391	-32.305	-35.5748	-35.5312	-30.9535	-32.1742	-24.2397	-31.9999	-26.0271	-34.4413	-26.8991	-37.5366	-33.8745	-28.1198	-23.8473	-27.5966	-35.4876	-35.6184	-34.4849
0.465	-43.9453	-38.0162	-34.0489	-32.3486	-33.7437	-32.4358	-35.3132	-35.9235	-26.2015	-32.2178	-25.6784	-35.88	-27.5966	-44.5993	-28.8173	-29.6021	-23.4549	-27.9454	-36.3159	-29.6892	-34.3977
0.466	-38.8009	-33.4385	-36.4903	-32.6102	-31.4331	-33.9181	-33.0462	-35.226	-28.9045	-31.5639	-30.0816	-36.1415	-24.1089	-48.8281	-30.2124	-27.335	-27.1606	-29.2969	-31.0407	-34.0489	-36.1415
0.467	-35.0516	-38.0162	-33.3078	-37.8854	-30.256	-29.6456	-30.7792	-34.5721	-28.9045	-30.8228	-24.9372	-38.5393	-25.1116	-53.275	-30.9099	-27.7274	-29.2097	-27.771	-36.1415	-31.2587	-33.7873
0.468	-36.5775	-34.4849	-40.6756	-35.2696	-36.0543	-24.5013	-28.9917	-28.5121	-26.9863	-28.5557	-22.4522	-40.2396	-27.989	-43.3786	-27.5094	-30.474	-24.9808	-27.0299	-34.5285	-27.3786	-38.9317
0.469	-32.3922	-34.4413	-37.275	-40.85	-36.9263	-26.7683	-29.1661	-33.6129	-21.6675	-26.8991	-21.1007	-38.2778	-29.5585	-41.1551	-28.2942	-29.3841	-29.4713	-24.9372	-33.6565	-33.395	-36.1415
0.47	-36.2723	-36.3159	-34.7464	-41.1987	-32.0871	-27.2042	-27.2478	-29.7328	-25.8092	-28.8609	-21.7983	-40.9807	-24.3269	-34.9644	-29.1661	-28.3378	-24.9808	-29.2097	-38.2778	-37.8418	-32.7846
0.471	-34.9208	-34.0925	-44.8608	-38.2778	-34.6592	-29.9944	-33.0898	-35.6184	-24.85	-30.6484	-20.9699	-35.9235	-28.0762	-28.3813	-26.1143	-25.3732	-27.7274	-29.9944	-36.0979	-38.2342	-32.4794
0.472	-37.8854	-37.5366	-37.7982	-35.5748	-33.5693	-32.7846	-35.226	-29.4713	-18.267	-29.3405	-17.7002	-34.9644	-30.5176	-29.3841	-29.1661	-25.1988	-25.8963	-26.0271	-29.9072	-33.2206	-34.4413
0.473	-39.3241	-37.7982	-36.4903	-39.3241	-32.305	-38.365	-26.6811	-25.5912	-20.6648	-27.9454	-18.9645	-36.1851	-27.6838	-32.3922	-30.038	-29.0789	-25.722	-25.2424	-32.741	-31.2151	-28.6429
0.474	-40.0216	-38.6265	-35.9235	-32.3922	-30.5176	-34.5285	-36.4031	-25.2424	-23.1498	-24.5449	-18.9645	-30.9971	-29.3405	-32.305	-28.6429	-28.5557	-27.0735	-22.9318	-30.9971	-38.365	-34.5721
0.475	-30.4304	-33.4385	-30.6048	-34.0489	-31.8255	-29.6456	-33.5257	-31.9999	-20.534	-26.2451	-24.8064	-33.9617	-26.2887	-31.9127	-31.9563	-35.0516	-27.4222	-30.9971	-36.5775	-38.6265	-30.6484
0.476	-35.7056	-31.5639	-33.5693	-31.5203	-39.1933	-32.2178	-32.8282	-28.7737	-26.1143	-32.6974	-26.4195	-29.2969	-32.959	-29.5149	-25.8092	-42.681	-24.632	-27.9018	-36.2287	-42.0707	-31.0843
0.477	-37.1007	-32.9154	-31.4767	-31.7383	-37.275	-36.5339	-32.0871	-38.0162	-27.0299	-34.0925	-29.4713	-40.7192	-36.5775	-31.9563	-27.0299	-38.9317	-35.5748	-31.6511	-38.5393	-39.3241	-30.8664
0.478	-41.1551	-32.0435	-31.4331	-29.6456	-38.2778	-35.226	-24.85	-31.7383	-26.4631	-25.8963	-27.771	-37.4058	-31.3459	-29.6021	-26.2015	-35.1388	-34.4849	-34.5721	-40.1088	-32.0871	-31.7819
0.479	-42.8554	-34.5721	-29.5149	-35.8364	-36.2287	-37.8854	-21.7983	-28.8609	-21.0135	-28.0762	-21.5367	-32.1742	-28.4685	-27.5966	-28.3813	-33.6565	-35.1824	-29.1225	-38.7137	-34.79	-28.5557
0.48	-37.1007	-31.6075	-34.1797	-27.9018	-32.7846	-41.8963	-31.4331	-31.1279	-27.2042	-23.6729	-27.989	-21.2751	-32.523	-29.1225	-30.038	-30.7356	-32.5666	-22.8882	-33.5693	-34.8336	-32.2614
0.481	-35.3568	-33.3078	-27.7274	-26.3323	-28.9917	-37.5802	-29.0789	-31.6947	-28.1634	-26.4631	-23.1934	-33.5257	-29.7328	-26.6375	-27.6402	-25.068	-32.0871	-30.4304	-33.8309	-31.8255	-32.305
0.482	-35.4876	-36.1415	-32.4358	-27.4658	-36.6211	-34.5721	-32.0435	-37.3622	-27.6838	-28.9045	-27.0299	-30.9971	-31.6075	-31.5639	-29.6456	-23.1062	-35.662	-24.3269	-37.8418	-32.6974	-33.6129
0.483	-33.1334	-36.4903	-33.3078	-30.256	-34.2669	-39.1933	-33.177	-31.7819	-27.989	-32.6538	-25.1116	-34.2669	-29.0789	-28.2942	-33.3078	-27.4658	-33.5257	-29.82	-36.2287	-32.7846	-41.0243
0.484	-38.0598	-38.4957	-32.305	-29.0353	-36.2723	-33.1334	-34.9644	-34.3977	-27.5094	-31.0407	-27.2042	-32.3486	-29.2097	-31.9999	-31.9563	-31.1279	-35.008	-29.0353	-36.9699	-31.2151	-36.3159
0.485	-38.4086	-37.711	-34.9208	-31.9999	-35.8364	-31.9127	-35.444	-34.1361	-27.553	-32.1742	-28.8609	-36.4031	-29.6021	-35.9671	-32.3486	-28.1198	-35.008	-26.2887	-32.3922	-36.1415	-33.5257
0.486	-30.8228	-35.5748	-28.0326	-34.9208	-37.1878	-32.2178	-35.444	-38.8881	-30.0816	-29.6021	-28.9917	-38.8881	-26.1143	-35.226	-27.2478	-26.2451	-34.4413	-25.1988	-30.0816	-38.8881	-36.2287
0.487	-35.3568	-35.5312	-31.1715	-30.4304	-34.1361	-31.5639	-33.5257	-31.9563	-28.9481	-37.1443	-34.4849	-33.7437	-23.4985	-33.177	-29.0789	-24.5884	-32.1306	-29.4277	-29.2097	-34.5285	-35.9671
0.488	-33.395	-32.2614	-42.463	-33.2206	-37.1007	-31.2151	-39.5857	-34.0053	-33.7437	-33.4821	-33.6129	-34.2669	-25.1988	-28.4685	-26.8555	-30.038	-35.9235	-34.4849	-33.6129	-34.2233	-33.7873
0.489	-33.0026	-34.6157	-40.8936	-35.9671	-36.2287	-35.4876	-28.3378	-28.8173	-31.7383	-29.8636	-30.1252	-35.8364	-23.1062	-26.0707	-29.9072	-29.9944	-36.9699	-33.7437	-32.2178	-36.8391	-34.2669
0.49	-32.959	-34.2669	-42.5502	-35.7492	-30.8228	-33.3078	-33.0898	-24.1961	-26.1579	-26.8119	-30.8664	-35.1388	-20.534	-26.2015	-32.741	-26.8555	-37.6238	-30.3868	-29.8636	-35.8364	-32.3486
0.491	-30.692	-35.8364	-37.0135	-38.1906	-32.6538	-30.2124	-39.5421	-27.6402	-27.9018	-28.5557	-27.989	-36.3595	-24.4141	-31.3023	-32.2614	-26.0271	-32.2178	-33.0898	-34.7028	-31.2587	-28.1634
0.492	-32.7846	-35.3568	-35.662	-36.2723	-32.5666	-33.3078	-35.0952	-28.4249	-21.5367	-32.4358	-24.8936	-39.8036	-24.5013	-32.8718	-29.1225	-29.0353	-28.5121	-29.9944	-31.7383	-29.6021	-29.6892
0.493	-30.9971	-34.4413	-33.5257	-35.7056	-29.6456	-30.692	-33.5693	-30.256	-21.6675	-37.4494	-24.6756	-35.8364	-24.5884	-36.3159	-33.2642	-27.4222	-28.6429	-27.8146	-26.8991	-34.4413	-30.1688
0.494	-32.8282	-35.444	-31.9563	-35.2696	-28.2942	-39.9344	-31.9999	-28.5993	-20.2724	-35.1388	-26.8991	-34.0925	-22.4086	-28.1198	-31.9127	-24.9372	-22.2342	-32.4358	-27.5094	-30.1688	-34.1361
0.495	-31.9563	-27.4658	-37.493	-35.5748	-30.1252	-32.1742	-31.3895	-33.3514	-23.1062	-34.3105	-27.8582	-38.9317	-24.7628	-33.4385	-36.3159	-26.1143	-24.2833	-28.8173	-32.4794	-27.5966	-33.6565
0.496	-30.5176	-27.9454	-35.7056	-31.7383	-27.2478	-29.7764	-32.6974	-29.6456	-25.9399	-29.3405	-28.8609	-38.8445	-26.8991	-27.0735	-39.7164	-29.1225	-22.2778	-28.5557	-32.8282	-30.0816	-33.4821
0.497	-34.3541	-34.4849	-36.4031	-27.335	-25.0244	-32.5666	-32.5666	-31.1715	-24.1525	-22.3214	-25.504	-39.5857	-25.4604	-29.1661	-36.2287	-29.0353	-28.3378	-27.3786	-29.6021	-29.5149	-33.0898
0.498	-28.1634	-36.7955	-35.3568	-28.0762	-25.4604	-32.1742	-36.3595	-35.3568	-29.82	-26.2451	-27.8146	-41.6347	-26.3323	-28.8609	-28.4685	-34.1797	-29.1661	-27.2042	-28.3813	-28.6429	-31.8691
0.499	-31.9127	-31.7383	-37.4494	-30.038	-26.5067	-40.0216	-28.7301	-42.9426	-24.9372	-26.0707	-31.4767	-38.2342	-22.4086	-25.8963	-22.9318	-29.3841	-29.0353	-31.9999	-29.2533	-33.2642	-26.2015
0.5	-29.3405	-31.4767	-39.3677	-28.8173	-30.256	-28.5557	-35.3568	-39.4985	-27.0299	-25.722	-35.7492	-36.1851	-23.019	-22.0163	-23.5421	-34.7464	-29.4277	-29.1661	-29.2097	-27.8146	-25.3296
0.501	-35.4876	-33.2206	-35.0952	-29.7328	-29.6892	-28.3813	-37.929	-36.7955	-24.632	-23.8037	-32.3922	-35.226	-24.5449	-28.9917	-30.2124	-34.8772	-29.6892	-31.9127	-29.8636	-30.038	-28.1634
0.502	-30.6048	-32.8282	-43.2914	-32.1306	-31.6511	-29.1661	-33.9617	-29.4277	-21.4059	-24.5013	-32.523	-30.7356	-25.8527	-31.6947	-32.4358	-33.7437	-31.7819	-26.1143	-25.8527	-30.4304	-25.1116
0.503	-36.5339	-32.2614	-40.196	-30.8228	-30.9535	-29.5585	-32.6102	-31.4331	-22.4958	-22.365	-30.3432	-38.4086	-23.4549	-39.3241	-29.0789	-32.6538	-29.82	-27.9018	-32.959	-29.1225	-30.8664
0.504	-35.008	-35.9235	-37.8854	-30.256	-31.9127	-24.1525	-29.6456	-27.335	-21.0571	-25.722	-24.5449	-42.3758	-21.9727	-33.3078	-28.6865	-37.0571	-24.9372	-28.1634	-34.4849	-36.9263	-30.8664
0.505	-39.1061	-31.3023	-39.8472	-23.9345	-32.1306	-29.8636	-32.8282	-35.1388	-24.1089	-22.7138	-29.7764	-38.5393	-26.6811	-36.7083	-27.117	-40.632	-25.6348	-23.5857	-31.0407	-32.959	-32.4794
0.506	-37.1007	-33.8745	-34.4413	-25.1988	-31.6511	-37.4494	-31.2151	-36.0979	-23.6729	-30.1688	-31.1279	-41.9399	-24.1525	-40.196	-28.5557	-28.9481	-23.7165	-35.2696	-30.6484	-36.4031	-28.4249
0.507	-35.7492	-34.3541	-32.8282	-26.6811	-31.1715	-31.1715	-37.7546	-40.6756	-29.7328	-25.9399	-23.9781	-40.1088	-22.3214	-28.4685	-23.5857	-23.2806	-28.7301	-33.6565	-38.7573	-38.4521	-27.335
0.508	-28.9481	-40.3268	-35.88	-24.4141	-31.5203	-30.692	-31.1279	-35.8364	-27.2914	-28.2942	-20.2288	-31.3023	-22.147	-25.0244	-28.2506	-28.5121	-28.7737	-38.7137	-36.0107	-37.9726	-25.0244
0.509	-25.1552	-36.6211	-36.7083	-27.9018	-37.6238	-28.6865	-33.7873	-36.4903	-30.1688	-29.8636	-24.5013	-35.88	-25.7656	-26.2451	-31.6511	-31.8691	-28.207	-36.5339	-31.6075	-35.2696	-25.9399
0.51	-29.9508	-39.2805	-32.8282	-35.008	-37.8418	-35.4004	-31.7383	-32.959	-27.6402	-28.2942	-26.8119	-36.9699	-24.5884	-29.3841	-30.9099	-33.0898	-26.9427	-32.4358	-33.2206	-33.2642	-30.256
0.511	-28.0326	-43.2478	-34.79	-33.6129	-37.5366	-34.8336	-30.2124	-28.7737	-23.7601	-23.5421	-21.7547	-34.0053	-29.2969	-34.0053	-29.3841	-31.6511	-29.5585	-29.2969	-31.2587	-33.6565	-29.3841
0.512	-29.9944	-47.3022	-31.9563	-31.4331	-35.0952	-30.256	-33.177	-24.2397	-23.9345	-25.1552	-19.3133	-37.6674	-29.0353	-31.8255	-31.9127	-31.4331	-36.3159	-20.9263	-30.474	-34.3977	-30.038
0.513	-28.9917	-29.0789	-35.5312	-31.8255	-33.0898	-33.9181	-33.7873	-29.8636	-24.0217	-29.9072	-20.7955	-33.8745	-29.0789	-27.553	-31.5203	-36.3595	-31.2151	-30.1252	-30.9535	-33.9181	-30.692
0.514	-30.256	-30.5176	-36.1851	-32.4358	-34.5721	-35.4876	-30.0816	-28.7301	-22.2778	-30.1252	-26.5939	-30.038	-25.504	-25.8527	-35.2696	-31.4767	-38.147	-27.7274	-39.4549	-38.2342	-25.0244
0.515	-34.5721	-31.1279	-37.1878	-29.9072	-33.3514	-35.226	-30.3432	-30.692	-22.5394	-28.5121	-21.3187	-33.6129	-28.7737	-28.8609	-39.2369	-29.9508	-33.6565	-25.1552	-37.3186	-42.0707	-30.0816
