# Supplementary material for: Evidence that the TRPV1 S1-S4 membrane domain contributes to thermosensing
Source: Nat Commun. 2020 Aug 20;11:4169. doi: 10.1038/s41467-020-18026-2 (PMC7441067; doi:10.1038/s41467-020-18026-2)
Supplement: Supplementary file 5 — Additional Source Data [file 41467_2020_18026_MOESM5_ESM.zip › Nat_Commun_Source_Data_Final/Fig5a_hTRPV1-R557A_ephys/hTRPV1-R557A_20C_avg_traces_n7_reduced.atf]

ATF	1.0
8	22     
"AcquisitionMode=Episodic Stimulation"
"Comment="
"YTop=20000"
"YBottom=-20000"
"SyncTimeUnits=25"
"SweepStartTimesMS=0.000,1500.000,3000.000,4500.000,6000.000,7500.000,9000.000,10500.000,12000.000,13500.000,15000.000,16500.000,18000.000,19500.000,21000.000,22500.000,24000.000,25500.000,27000.000,28500.000,30000.000"
"SignalsExported=Imemb"
"Signals="	"Imemb"	"Imemb"	"Imemb"	"Imemb"	"Imemb"	"Imemb"	"Imemb"	"Imemb"	"Imemb"	"Imemb"	"Imemb"	"Imemb"	"Imemb"	"Imemb"	"Imemb"	"Imemb"	"Imemb"	"Imemb"	"Imemb"	"Imemb"	"Imemb"
"Time (s)"	"Trace #1 (pA)"	"Trace #2 (pA)"	"Trace #3 (pA)"	"Trace #4 (pA)"	"Trace #5 (pA)"	"Trace #6 (pA)"	"Trace #7 (pA)"	"Trace #8 (pA)"	"Trace #9 (pA)"	"Trace #10 (pA)"	"Trace #11 (pA)"	"Trace #12 (pA)"	"Trace #13 (pA)"	"Trace #14 (pA)"	"Trace #15 (pA)"	"Trace #16 (pA)"	"Trace #17 (pA)"	"Trace #18 (pA)"	"Trace #19 (pA)"	"Trace #20 (pA)"	"Trace #21 (pA)"
0	-4.88281	-5.26428	-4.65393	-6.10352	-4.95911	-5.11169	-5.26428	-5.11169	-4.80652	-5.11169	-5.34058	-5.95093	-5.0354	-5.0354	-5.18799	-5.72205	-5.41687	-5.56946	-5.64575	-5.26428	-6.10352
0.001	-5.18799	-5.34058	-5.72205	-5.95093	-5.0354	-5.79834	-4.88281	-5.11169	-5.49316	-5.56946	-4.73022	-4.73022	-5.87463	-5.11169	-5.11169	-5.49316	-5.95093	-5.41687	-6.02722	-5.87463	-5.72205
0.002	-4.95911	-4.73022	-4.42505	-5.56946	-5.49316	-5.87463	-5.34058	-5.18799	-4.27246	-4.80652	-5.18799	-5.18799	-5.18799	-5.72205	-5.34058	-5.49316	-5.56946	-6.10352	-6.3324	-5.79834	-5.56946
0.003	-4.88281	-5.26428	-5.11169	-5.0354	-5.34058	-4.34875	-5.18799	-5.56946	-5.26428	-5.26428	-5.26428	-5.18799	-4.80652	-5.18799	-5.26428	-5.26428	-5.34058	-5.34058	-5.95093	-5.41687	-5.95093
0.004	-4.65393	-5.11169	-4.88281	-4.65393	-5.34058	-5.11169	-4.95911	-4.34875	-4.95911	-5.79834	-5.11169	-5.34058	-5.26428	-6.17981	-4.95911	-5.26428	-5.56946	-5.26428	-5.11169	-5.49316	-6.56128
0.005	-4.73022	-4.80652	-4.88281	-5.18799	-4.80652	-5.79834	-4.88281	-4.34875	-5.49316	-5.72205	-5.11169	-5.26428	-5.0354	-5.18799	-4.73022	-5.26428	-5.26428	-5.64575	-5.95093	-5.0354	-5.87463
0.006	-4.95911	-5.18799	-4.95911	-5.11169	-5.34058	-4.42505	-4.88281	-4.95911	-5.34058	-5.34058	-4.42505	-5.41687	-5.56946	-5.49316	-5.26428	-5.41687	-5.95093	-5.11169	-5.34058	-5.72205	-5.72205
0.007	-4.27246	-5.18799	-5.18799	-5.11169	-4.88281	-5.11169	-4.65393	-5.72205	-5.72205	-5.56946	-5.11169	-5.79834	-5.34058	-5.79834	-5.56946	-5.64575	-5.72205	-6.02722	-5.56946	-5.34058	-5.79834
0.008	-5.34058	-4.95911	-4.50134	-5.34058	-4.73022	-4.95911	-4.73022	-5.87463	-5.26428	-5.0354	-4.95911	-5.87463	-5.64575	-5.26428	-5.26428	-5.11169	-5.11169	-5.56946	-5.49316	-5.64575	-6.17981
0.009	-4.27246	-4.57764	-4.27246	-5.41687	-4.80652	-5.11169	-4.57764	-5.41687	-5.34058	-5.64575	-5.34058	-4.95911	-5.34058	-5.87463	-5.49316	-5.64575	-5.64575	-5.26428	-5.79834	-5.34058	-7.40051
0.01	-4.95911	-4.50134	-4.19617	-5.11169	-5.18799	-5.0354	-4.27246	-4.95911	-4.88281	-5.79834	-4.42505	-6.10352	-5.72205	-5.11169	-4.65393	-5.18799	-5.64575	-5.72205	-4.80652	-5.34058	-6.17981
0.011	-4.57764	-4.95911	-5.49316	-5.56946	-5.18799	-4.88281	-5.0354	-4.65393	-5.26428	-4.95911	-5.49316	-5.11169	-5.56946	-5.79834	-5.26428	-5.18799	-6.2561	-5.56946	-6.10352	-5.79834	-6.02722
0.012	-5.26428	-4.27246	-5.0354	-5.26428	-4.95911	-4.80652	-4.50134	-4.80652	-5.34058	-4.95911	-4.95911	-4.95911	-5.18799	-5.64575	-5.49316	-4.95911	-5.87463	-5.56946	-5.64575	-5.41687	-6.2561
0.013	-5.11169	-5.49316	-5.56946	-4.88281	-5.18799	-4.57764	-4.95911	-4.65393	-5.0354	-5.49316	-4.57764	-6.02722	-6.02722	-5.56946	-5.72205	-4.95911	-6.17981	-5.56946	-5.79834	-5.34058	-5.87463
0.014	-4.95911	-4.73022	-5.0354	-5.26428	-5.72205	-5.11169	-5.0354	-4.95911	-5.49316	-5.79834	-5.11169	-5.18799	-5.95093	-5.72205	-5.11169	-5.41687	-5.41687	-5.64575	-5.87463	-6.17981	-5.49316
0.015	-4.73022	-5.26428	-5.11169	-5.49316	-5.18799	-4.88281	-4.73022	-5.18799	-5.72205	-5.18799	-5.0354	-5.18799	-5.95093	-5.56946	-5.0354	-5.79834	-6.02722	-5.34058	-5.72205	-5.41687	-5.79834
0.016	-5.0354	-5.41687	-5.34058	-5.11169	-4.95911	-4.73022	-5.49316	-4.88281	-4.57764	-5.26428	-4.73022	-5.64575	-5.18799	-6.2561	-5.72205	-6.17981	-5.64575	-6.2561	-5.56946	-5.56946	-6.17981
0.017	-4.65393	-4.65393	-4.88281	-5.56946	-4.80652	-4.73022	-4.57764	-5.18799	-5.34058	-4.27246	-5.18799	-6.10352	-4.80652	-5.26428	-5.56946	-5.34058	-5.64575	-5.11169	-5.49316	-5.72205	-5.95093
0.018	-4.34875	-5.11169	-5.18799	-5.49316	-5.56946	-5.56946	-5.0354	-5.34058	-4.95911	-5.0354	-5.49316	-5.26428	-5.11169	-5.26428	-5.56946	-5.87463	-5.56946	-5.11169	-5.56946	-6.17981	-6.02722
0.019	-4.65393	-5.49316	-5.11169	-5.18799	-5.34058	-4.65393	-4.80652	-5.26428	-5.26428	-5.34058	-5.72205	-5.0354	-4.88281	-5.26428	-4.95911	-5.11169	-5.56946	-5.49316	-5.79834	-5.41687	-5.11169
0.02	-5.0354	-4.57764	-4.57764	-5.0354	-5.26428	-5.18799	-5.87463	-5.64575	-5.34058	-5.18799	-5.34058	-5.26428	-5.41687	-5.64575	-5.79834	-5.64575	-6.10352	-5.56946	-5.18799	-6.02722	-6.48499
0.021	-4.50134	-4.57764	-5.41687	-5.26428	-5.87463	-5.26428	-4.73022	-5.87463	-5.41687	-5.18799	-4.50134	-5.34058	-5.18799	-5.56946	-5.11169	-5.56946	-5.18799	-5.11169	-5.56946	-6.02722	-5.49316
0.022	-5.41687	-4.34875	-5.0354	-5.0354	-4.88281	-5.11169	-4.95911	-4.57764	-5.87463	-4.95911	-6.17981	-5.64575	-5.72205	-5.0354	-5.49316	-5.18799	-5.41687	-4.95911	-5.72205	-6.02722	-6.10352
0.023	-4.80652	-4.42505	-4.65393	-5.26428	-5.41687	-5.0354	-4.88281	-5.11169	-5.64575	-5.49316	-5.18799	-5.79834	-5.95093	-5.18799	-5.34058	-5.49316	-5.11169	-5.79834	-5.79834	-5.56946	-5.72205
0.024	-5.0354	-5.18799	-5.26428	-5.0354	-5.0354	-4.88281	-4.95911	-5.41687	-5.0354	-5.26428	-4.95911	-5.26428	-5.56946	-6.02722	-5.56946	-6.10352	-5.41687	-4.73022	-5.79834	-5.79834	-5.49316
0.025	-4.88281	-4.65393	-4.65393	-4.95911	-5.0354	-4.88281	-5.11169	-5.34058	-5.95093	-4.73022	-5.11169	-5.0354	-5.34058	-6.02722	-5.79834	-5.11169	-4.34875	-5.64575	-5.49316	-5.79834	-5.79834
0.026	-4.73022	-4.80652	-4.73022	-4.73022	-4.73022	-4.88281	-4.65393	-5.64575	-5.18799	-5.11169	-4.65393	-6.10352	-5.41687	-5.64575	-5.56946	-5.79834	-5.64575	-5.11169	-5.11169	-5.34058	-6.3324
0.027	-4.65393	-5.41687	-5.0354	-5.41687	-4.95911	-5.49316	-5.72205	-5.18799	-6.02722	-4.95911	-5.34058	-6.02722	-4.95911	-5.72205	-5.41687	-5.95093	-5.49316	-5.0354	-5.79834	-5.72205	-6.02722
0.028	-4.50134	-5.26428	-5.34058	-5.11169	-5.49316	-5.18799	-5.56946	-5.34058	-5.0354	-4.50134	-5.41687	-5.79834	-5.41687	-5.72205	-5.72205	-5.72205	-5.64575	-4.65393	-6.10352	-5.26428	-5.34058
0.029	-5.11169	-5.34058	-4.73022	-5.34058	-5.64575	-5.34058	-5.72205	-4.95911	-5.18799	-5.11169	-5.34058	-5.26428	-6.02722	-5.18799	-4.95911	-6.02722	-6.79016	-5.11169	-5.18799	-5.41687	-6.02722
0.03	-5.11169	-4.80652	-5.41687	-5.79834	-5.56946	-5.56946	-5.34058	-5.87463	-5.41687	-5.0354	-4.80652	-5.18799	-5.87463	-5.87463	-5.41687	-6.02722	-5.87463	-4.65393	-5.41687	-5.72205	-5.95093
0.031	-5.34058	-4.80652	-5.34058	-5.41687	-5.26428	-5.34058	-5.56946	-5.18799	-5.49316	-6.56128	-4.95911	-6.02722	-4.95911	-5.34058	-5.18799	-5.87463	-5.49316	-5.0354	-6.17981	-5.72205	-5.79834
0.032	-4.95911	-4.88281	-5.64575	-5.41687	-5.41687	-4.50134	-4.95911	-5.34058	-5.41687	-5.41687	-5.49316	-4.88281	-4.73022	-5.18799	-5.41687	-6.2561	-5.79834	-4.73022	-6.17981	-5.79834	-6.63757
0.033	-4.19617	-4.65393	-4.04358	-5.72205	-5.0354	-5.56946	-4.95911	-5.56946	-5.26428	-5.26428	-4.88281	-5.49316	-5.34058	-4.88281	-5.56946	-5.64575	-5.34058	-5.41687	-5.49316	-5.79834	-6.17981
0.034	-5.26428	-4.95911	-5.26428	-5.64575	-5.11169	-4.80652	-5.26428	-5.64575	-4.88281	-5.0354	-4.57764	-5.56946	-4.95911	-5.41687	-5.11169	-5.64575	-5.87463	-5.34058	-6.10352	-5.95093	-7.01904
0.035	-4.34875	-5.0354	-4.95911	-4.95911	-5.0354	-4.57764	-5.56946	-4.80652	-5.26428	-5.11169	-5.26428	-5.18799	-4.73022	-5.56946	-4.88281	-5.56946	-5.34058	-5.41687	-5.72205	-5.64575	-5.11169
0.036	-4.65393	-4.57764	-5.11169	-5.41687	-5.72205	-5.41687	-5.64575	-5.34058	-5.26428	-5.79834	-5.26428	-5.49316	-4.88281	-5.79834	-5.49316	-5.95093	-4.95911	-5.34058	-5.49316	-5.56946	-5.79834
0.037	-4.65393	-5.79834	-5.11169	-4.95911	-4.57764	-5.18799	-4.50134	-5.41687	-5.34058	-4.95911	-5.49316	-5.18799	-5.26428	-4.88281	-5.64575	-6.17981	-6.2561	-5.56946	-5.64575	-6.2561	-5.87463
0.038	-3.96729	-4.50134	-4.95911	-4.95911	-4.65393	-4.73022	-4.80652	-5.34058	-6.02722	-5.0354	-5.34058	-5.87463	-5.18799	-5.26428	-5.72205	-5.72205	-5.34058	-5.26428	-5.64575	-5.87463	-5.49316
0.039	-4.34875	-4.73022	-5.11169	-5.18799	-5.72205	-4.73022	-5.26428	-5.26428	-5.64575	-5.34058	-5.0354	-5.64575	-5.79834	-5.0354	-5.0354	-4.88281	-5.49316	-4.95911	-5.34058	-6.02722	-6.02722
0.04	-5.0354	-5.34058	-5.64575	-5.11169	-4.80652	-4.95911	-5.11169	-4.88281	-4.95911	-5.26428	-4.88281	-5.79834	-5.34058	-5.64575	-5.0354	-5.87463	-5.41687	-4.88281	-5.64575	-5.87463	-6.10352
0.041	-4.73022	-5.26428	-4.65393	-5.56946	-5.26428	-5.11169	-4.88281	-5.0354	-5.26428	-5.18799	-4.95911	-5.18799	-5.95093	-5.87463	-5.41687	-5.56946	-5.72205	-6.40869	-6.10352	-5.72205	-5.49316
0.042	-4.73022	-4.95911	-5.34058	-4.80652	-5.49316	-5.26428	-4.73022	-4.95911	-5.41687	-5.41687	-5.49316	-5.26428	-5.11169	-5.64575	-5.34058	-5.72205	-5.41687	-4.57764	-6.3324	-5.64575	-5.95093
0.043	-4.80652	-5.11169	-4.65393	-5.34058	-5.49316	-5.49316	-5.0354	-5.26428	-5.34058	-5.34058	-5.26428	-5.56946	-5.34058	-5.49316	-5.56946	-6.17981	-5.49316	-5.18799	-5.26428	-5.56946	-5.87463
0.044	-4.34875	-5.56946	-4.80652	-4.95911	-5.18799	-5.49316	-4.80652	-5.0354	-5.41687	-5.64575	-4.73022	-5.11169	-5.34058	-5.41687	-6.17981	-5.18799	-6.10352	-5.95093	-6.02722	-5.41687	-6.48499
0.045	-4.95911	-4.88281	-4.73022	-4.95911	-5.0354	-5.26428	-5.34058	-4.73022	-5.18799	-5.49316	-4.95911	-5.26428	-5.64575	-5.49316	-5.87463	-5.79834	-5.41687	-5.49316	-6.40869	-6.10352	-5.79834
0.046	-5.0354	-4.73022	-5.64575	-5.49316	-4.65393	-5.49316	-5.18799	-5.18799	-4.73022	-5.18799	-5.18799	-5.11169	-5.0354	-5.79834	-5.11169	-6.17981	-6.40869	-5.41687	-5.72205	-6.02722	-6.02722
0.047	-5.0354	-4.65393	-5.56946	-4.80652	-5.18799	-5.18799	-5.18799	-4.88281	-5.41687	-5.11169	-5.41687	-5.72205	-5.11169	-5.79834	-5.49316	-5.72205	-5.72205	-5.49316	-6.17981	-6.02722	-5.87463
0.048	-5.0354	-5.56946	-5.34058	-5.41687	-5.26428	-5.0354	-4.65393	-5.26428	-5.11169	-4.73022	-4.65393	-4.57764	-5.56946	-5.41687	-5.64575	-5.56946	-5.26428	-5.79834	-5.49316	-6.02722	-5.56946
0.049	-5.0354	-5.41687	-5.26428	-4.50134	-5.18799	-5.72205	-5.64575	-5.34058	-5.0354	-5.0354	-5.26428	-5.41687	-4.80652	-5.64575	-5.11169	-5.79834	-5.56946	-5.11169	-6.2561	-5.72205	-5.18799
0.05	-4.42505	-4.80652	-5.64575	-5.41687	-5.41687	-5.11169	-5.18799	-4.95911	-5.11169	-5.0354	-5.26428	-5.18799	-4.65393	-5.26428	-5.26428	-5.64575	-5.64575	-5.79834	-5.56946	-6.10352	-5.49316
0.051	-4.80652	-5.18799	-3.96729	-5.64575	-4.34875	-5.64575	-5.0354	-5.41687	-5.41687	-5.11169	-4.80652	-5.34058	-5.56946	-6.02722	-5.49316	-5.34058	-5.95093	-5.34058	-5.79834	-5.72205	-5.72205
0.052	-5.11169	-4.80652	-4.95911	-5.18799	-5.34058	-5.49316	-5.56946	-5.49316	-4.88281	-4.73022	-5.34058	-5.41687	-5.79834	-5.34058	-5.0354	-5.34058	-5.49316	-5.34058	-5.72205	-6.17981	-5.64575
0.053	-4.42505	-4.57764	-5.87463	-5.26428	-5.18799	-5.64575	-4.42505	-5.11169	-5.11169	-5.79834	-5.11169	-5.41687	-4.95911	-5.72205	-5.0354	-5.11169	-5.64575	-4.95911	-5.87463	-5.87463	-5.87463
0.054	-4.73022	-4.27246	-4.57764	-5.26428	-4.88281	-4.65393	-5.79834	-5.26428	-5.49316	-4.65393	-4.50134	-5.34058	-4.65393	-5.49316	-5.0354	-5.79834	-5.49316	-5.26428	-5.34058	-5.64575	-5.87463
0.055	-5.0354	-4.65393	-4.65393	-4.57764	-5.11169	-5.72205	-4.27246	-5.0354	-4.95911	-4.80652	-4.73022	-4.88281	-5.49316	-5.34058	-5.34058	-5.49316	-5.56946	-5.0354	-6.86646	-5.95093	-5.95093
0.056	-4.65393	-5.56946	-4.50134	-4.65393	-5.26428	-5.0354	-5.11169	-5.11169	-5.11169	-5.18799	-5.64575	-5.41687	-5.18799	-6.2561	-5.41687	-5.79834	-5.34058	-5.41687	-5.49316	-5.95093	-5.56946
0.057	-4.34875	-4.73022	-4.80652	-4.80652	-5.41687	-4.80652	-4.88281	-5.0354	-4.65393	-5.72205	-4.95911	-4.95911	-5.41687	-5.34058	-4.80652	-6.3324	-4.95911	-5.72205	-5.79834	-5.34058	-6.10352
0.058	-4.50134	-5.0354	-5.11169	-5.49316	-5.41687	-5.18799	-5.26428	-4.88281	-5.49316	-5.26428	-4.73022	-5.79834	-5.56946	-5.26428	-5.56946	-6.3324	-5.41687	-4.95911	-6.2561	-6.3324	-5.41687
0.059	-4.65393	-5.11169	-5.0354	-5.11169	-4.73022	-4.73022	-4.88281	-5.18799	-5.49316	-5.49316	-5.11169	-5.41687	-5.18799	-5.79834	-5.49316	-6.3324	-5.49316	-5.26428	-5.56946	-5.72205	-5.34058
0.06	-4.95911	-4.57764	-4.80652	-5.64575	-5.34058	-6.10352	-4.80652	-5.26428	-4.73022	-5.0354	-5.0354	-5.72205	-5.11169	-4.50134	-5.79834	-5.72205	-5.56946	-4.50134	-5.11169	-5.64575	-5.79834
0.061	-3.89099	-4.65393	-4.95911	-4.80652	-4.80652	-4.19617	-5.11169	-4.80652	-4.34875	-5.49316	-5.11169	-5.26428	-5.87463	-6.02722	-5.41687	-6.40869	-5.64575	-6.40869	-5.49316	-5.64575	-5.11169
0.062	-5.34058	-4.73022	-5.41687	-5.72205	-5.11169	-5.11169	-5.26428	-4.80652	-5.41687	-4.88281	-5.41687	-4.57764	-5.49316	-5.56946	-5.49316	-5.95093	-5.41687	-5.56946	-6.02722	-5.72205	-5.79834
0.063	-5.41687	-4.88281	-4.95911	-5.11169	-4.80652	-5.0354	-5.95093	-4.50134	-4.42505	-4.80652	-5.72205	-4.95911	-5.41687	-5.34058	-5.0354	-5.87463	-5.95093	-5.95093	-5.41687	-4.95911	-5.72205
0.064	-4.57764	-5.11169	-5.18799	-5.11169	-5.64575	-4.65393	-5.56946	-5.0354	-5.72205	-5.87463	-5.26428	-5.34058	-5.49316	-5.18799	-5.49316	-5.72205	-5.64575	-5.64575	-6.40869	-5.72205	-5.34058
0.065	-4.65393	-4.80652	-5.49316	-4.88281	-4.95911	-5.11169	-5.41687	-5.41687	-5.34058	-5.18799	-5.18799	-5.64575	-5.26428	-5.72205	-6.10352	-5.56946	-5.18799	-5.0354	-4.95911	-5.56946	-5.34058
0.066	-4.34875	-5.0354	-5.72205	-5.18799	-4.80652	-4.80652	-4.88281	-5.34058	-5.18799	-4.95911	-5.26428	-4.88281	-6.17981	-5.95093	-5.87463	-6.10352	-5.64575	-5.41687	-5.49316	-5.26428	-6.3324
0.067	-5.49316	-4.95911	-5.11169	-6.02722	-4.50134	-4.34875	-5.34058	-4.73022	-5.0354	-4.95911	-4.73022	-5.72205	-5.87463	-6.02722	-5.56946	-5.11169	-5.72205	-6.2561	-5.26428	-5.87463	-5.49316
0.068	-4.73022	-5.0354	-5.18799	-5.18799	-5.26428	-4.57764	-4.88281	-5.18799	-4.80652	-5.0354	-4.80652	-5.41687	-5.41687	-5.95093	-5.56946	-6.2561	-4.88281	-5.64575	-6.2561	-5.41687	-5.0354
0.069	-5.11169	-4.65393	-5.41687	-4.57764	-4.95911	-5.64575	-4.73022	-5.41687	-5.72205	-4.65393	-5.11169	-4.73022	-5.34058	-5.18799	-5.41687	-5.18799	-4.65393	-4.80652	-6.02722	-5.0354	-5.64575
0.07	-4.19617	-5.56946	-5.34058	-5.64575	-5.72205	-4.80652	-5.11169	-4.95911	-5.18799	-4.95911	-5.49316	-5.26428	-5.11169	-5.26428	-5.26428	-5.79834	-5.41687	-5.0354	-4.88281	-5.56946	-5.41687
0.071	-4.95911	-5.18799	-5.11169	-5.18799	-4.42505	-4.50134	-5.26428	-4.27246	-5.11169	-5.34058	-5.0354	-4.95911	-4.95911	-5.26428	-5.11169	-5.56946	-5.34058	-5.87463	-5.64575	-5.26428	-5.56946
0.072	-4.88281	-5.79834	-5.41687	-5.34058	-4.65393	-4.88281	-5.11169	-5.0354	-5.18799	-4.50134	-6.02722	-5.79834	-4.95911	-5.0354	-5.18799	-6.10352	-4.57764	-5.41687	-5.64575	-5.34058	-5.26428
0.073	-4.88281	-4.65393	-5.11169	-4.50134	-5.26428	-4.88281	-4.80652	-4.95911	-5.41687	-5.79834	-5.18799	-5.41687	-4.80652	-5.87463	-5.34058	-5.41687	-6.2561	-5.11169	-5.64575	-5.72205	-5.34058
0.074	-4.88281	-4.80652	-4.80652	-4.88281	-5.18799	-5.18799	-5.11169	-5.64575	-5.56946	-4.95911	-4.65393	-5.87463	-5.0354	-5.64575	-5.11169	-5.34058	-5.41687	-4.73022	-5.87463	-6.10352	-5.72205
0.075	-4.95911	-5.49316	-5.0354	-4.65393	-5.26428	-5.11169	-4.80652	-5.41687	-4.88281	-4.88281	-4.95911	-5.11169	-5.41687	-5.49316	-5.79834	-5.34058	-5.11169	-5.18799	-5.11169	-5.87463	-5.56946
0.076	-4.73022	-5.49316	-4.80652	-4.95911	-5.49316	-5.72205	-4.34875	-5.72205	-5.56946	-4.27246	-5.18799	-5.49316	-5.72205	-5.18799	-5.79834	-5.64575	-5.26428	-5.26428	-5.64575	-5.18799	-5.0354
0.077	-5.34058	-5.18799	-4.88281	-5.34058	-4.80652	-4.65393	-5.56946	-4.88281	-4.80652	-5.11169	-4.88281	-5.18799	-5.26428	-6.17981	-5.56946	-5.18799	-5.18799	-5.26428	-5.64575	-5.64575	-5.95093
0.078	-5.11169	-5.0354	-4.80652	-4.50134	-5.18799	-5.72205	-5.0354	-4.80652	-5.11169	-4.88281	-5.49316	-4.65393	-5.56946	-5.56946	-5.49316	-6.17981	-5.72205	-4.73022	-6.02722	-6.10352	-5.26428
0.079	-5.64575	-5.41687	-5.18799	-5.18799	-4.57764	-4.80652	-5.26428	-5.0354	-5.0354	-5.64575	-5.49316	-4.88281	-4.80652	-5.72205	-5.95093	-6.10352	-5.72205	-5.72205	-5.26428	-5.64575	-5.49316
0.08	-4.42505	-5.18799	-5.64575	-5.49316	-4.95911	-4.57764	-5.0354	-4.88281	-5.34058	-4.88281	-4.34875	-5.0354	-5.18799	-6.86646	-5.11169	-5.34058	-5.72205	-5.11169	-5.64575	-4.95911	-4.80652
0.081	-4.95911	-5.41687	-4.88281	-5.72205	-4.50134	-4.95911	-5.41687	-4.95911	-4.95911	-5.0354	-5.11169	-5.0354	-5.72205	-5.49316	-5.0354	-5.64575	-5.0354	-5.95093	-5.87463	-6.10352	-6.2561
0.082	-5.41687	-5.11169	-4.95911	-5.0354	-5.34058	-4.80652	-4.80652	-4.80652	-4.80652	-4.65393	-5.49316	-5.56946	-5.26428	-5.72205	-5.26428	-5.41687	-5.49316	-5.41687	-6.48499	-5.26428	-5.18799
0.083	-4.27246	-5.18799	-4.80652	-5.26428	-5.0354	-4.42505	-4.65393	-5.11169	-5.34058	-5.26428	-4.88281	-5.0354	-5.11169	-5.64575	-5.87463	-5.64575	-5.87463	-5.26428	-5.41687	-6.2561	-5.56946
0.084	-4.73022	-5.34058	-4.95911	-5.0354	-5.41687	-5.0354	-5.49316	-5.26428	-5.18799	-5.64575	-4.50134	-5.18799	-5.34058	-5.26428	-5.95093	-6.02722	-5.87463	-5.87463	-5.79834	-4.95911	-5.34058
0.085	-4.57764	-5.41687	-5.18799	-5.18799	-5.34058	-5.11169	-4.42505	-5.56946	-4.95911	-5.79834	-5.18799	-5.26428	-5.0354	-4.88281	-5.49316	-5.56946	-4.88281	-5.49316	-5.87463	-5.49316	-5.18799
0.086	-4.65393	-4.95911	-4.65393	-5.79834	-5.11169	-5.18799	-5.56946	-5.56946	-5.41687	-5.56946	-5.26428	-5.34058	-5.34058	-5.18799	-5.11169	-6.02722	-5.87463	-5.56946	-5.56946	-5.41687	-5.72205
0.087	-4.73022	-5.11169	-4.95911	-4.04358	-5.18799	-4.73022	-5.26428	-4.42505	-4.80652	-5.11169	-5.49316	-5.18799	-5.41687	-5.0354	-4.95911	-5.95093	-5.49316	-4.95911	-6.02722	-5.79834	-5.34058
0.088	-4.57764	-4.95911	-5.11169	-4.80652	-5.0354	-5.49316	-5.41687	-5.34058	-4.73022	-5.18799	-5.95093	-5.18799	-5.49316	-5.56946	-4.80652	-5.87463	-5.18799	-5.0354	-5.56946	-5.56946	-5.26428
0.089	-4.65393	-5.41687	-5.18799	-4.27246	-5.18799	-5.56946	-5.56946	-4.57764	-5.26428	-5.26428	-5.79834	-4.42505	-5.79834	-5.56946	-4.95911	-5.64575	-5.87463	-5.41687	-5.34058	-5.56946	-5.56946
0.09	-4.65393	-4.80652	-4.73022	-4.65393	-4.80652	-4.88281	-5.18799	-5.41687	-5.18799	-6.10352	-4.88281	-5.11169	-4.88281	-5.79834	-6.02722	-5.11169	-5.18799	-5.34058	-5.72205	-5.72205	-6.10352
0.091	-5.11169	-4.73022	-5.18799	-5.56946	-5.11169	-5.11169	-5.18799	-5.41687	-5.18799	-5.64575	-5.11169	-5.18799	-5.26428	-5.34058	-5.56946	-5.95093	-4.95911	-5.11169	-6.17981	-5.64575	-6.10352
0.092	-5.0354	-4.88281	-4.95911	-4.88281	-5.0354	-5.41687	-4.57764	-4.80652	-5.87463	-5.18799	-5.49316	-5.64575	-5.72205	-5.34058	-5.26428	-6.56128	-6.02722	-5.11169	-4.88281	-5.87463	-4.65393
0.093	-4.65393	-5.26428	-5.0354	-5.18799	-5.34058	-4.50134	-4.73022	-6.02722	-5.0354	-5.34058	-5.18799	-5.87463	-5.56946	-6.02722	-5.95093	-5.87463	-5.79834	-5.95093	-6.56128	-5.41687	-5.72205
0.094	-4.88281	-4.73022	-5.49316	-5.41687	-4.95911	-4.57764	-5.11169	-4.19617	-5.11169	-4.27246	-5.26428	-5.18799	-6.02722	-5.79834	-5.26428	-5.26428	-5.64575	-5.72205	-5.34058	-5.41687	-5.87463
0.095	-5.0354	-5.49316	-4.42505	-5.49316	-4.80652	-4.80652	-4.88281	-4.80652	-5.0354	-5.11169	-4.80652	-5.41687	-5.64575	-5.0354	-6.2561	-6.10352	-5.56946	-6.17981	-5.64575	-5.79834	-5.64575
0.096	-4.11987	-4.80652	-5.11169	-5.26428	-5.41687	-3.96729	-4.88281	-5.79834	-5.87463	-5.64575	-4.95911	-5.49316	-5.34058	-5.49316	-5.41687	-6.17981	-5.56946	-5.26428	-5.49316	-4.80652	-5.87463
0.097	-4.27246	-5.11169	-4.42505	-4.50134	-4.50134	-5.26428	-4.27246	-5.49316	-5.11169	-4.95911	-5.18799	-5.34058	-6.10352	-4.88281	-5.11169	-5.49316	-6.56128	-5.34058	-6.2561	-5.72205	-5.41687
0.098	-5.18799	-4.88281	-4.80652	-4.95911	-5.0354	-4.73022	-5.26428	-5.72205	-4.57764	-4.88281	-5.34058	-5.26428	-5.18799	-5.87463	-5.95093	-5.41687	-4.95911	-5.0354	-5.79834	-6.10352	-5.49316
0.099	-5.18799	-4.27246	-5.11169	-4.95911	-5.26428	-5.49316	-5.0354	-5.18799	-4.65393	-5.26428	-5.41687	-4.88281	-5.87463	-5.64575	-5.34058	-4.88281	-5.49316	-5.34058	-5.56946	-5.49316	-5.49316
0.1	-4.42505	-5.49316	-5.18799	-4.95911	-5.56946	-5.49316	-4.65393	-5.34058	-5.26428	-4.73022	-5.64575	-5.18799	-5.11169	-5.72205	-5.64575	-5.18799	-5.49316	-4.95911	-5.79834	-5.0354	-5.56946
0.101	-5.11169	-4.95911	-5.26428	-4.95911	-4.95911	-4.50134	-5.72205	-5.11169	-5.18799	-5.0354	-6.17981	-5.34058	-5.41687	-5.26428	-5.41687	-5.26428	-5.34058	-4.50134	-6.40869	-4.73022	-5.95093
0.102	-4.65393	-4.57764	-5.11169	-5.49316	-5.11169	-4.80652	-5.18799	-5.56946	-5.26428	-5.49316	-5.34058	-4.88281	-4.57764	-4.73022	-5.26428	-6.17981	-5.11169	-5.87463	-6.02722	-5.26428	-5.79834
0.103	-4.57764	-4.11987	-4.50134	-4.57764	-4.95911	-5.49316	-4.57764	-4.73022	-5.26428	-5.49316	-5.0354	-4.88281	-5.49316	-4.80652	-5.34058	-4.88281	-6.10352	-5.11169	-5.49316	-4.57764	-5.72205
0.104	-4.65393	-5.11169	-4.95911	-5.56946	-5.49316	-4.88281	-5.18799	-5.0354	-5.18799	-5.41687	-5.41687	-5.41687	-5.18799	-6.02722	-4.95911	-5.64575	-5.11169	-5.64575	-5.26428	-6.10352	-5.72205
0.105	-4.42505	-5.18799	-4.65393	-4.73022	-4.65393	-5.11169	-5.0354	-5.26428	-4.80652	-5.41687	-5.11169	-5.11169	-5.34058	-5.95093	-5.72205	-5.0354	-5.49316	-5.34058	-5.41687	-6.02722	-5.11169
0.106	-5.18799	-4.95911	-5.11169	-4.95911	-4.80652	-5.11169	-5.18799	-5.34058	-5.49316	-5.79834	-5.34058	-5.41687	-4.95911	-5.26428	-5.11169	-5.41687	-5.56946	-5.87463	-5.49316	-5.41687	-5.79834
0.107	-5.18799	-5.18799	-4.88281	-4.88281	-4.80652	-5.11169	-5.72205	-5.0354	-4.80652	-5.41687	-5.64575	-5.18799	-5.34058	-5.11169	-4.88281	-4.95911	-5.18799	-5.34058	-5.79834	-4.42505	-5.41687
0.108	-4.04358	-4.88281	-5.41687	-5.41687	-4.57764	-4.65393	-5.0354	-4.95911	-5.0354	-5.41687	-5.49316	-5.34058	-5.18799	-4.73022	-5.11169	-5.56946	-4.65393	-4.73022	-6.10352	-4.88281	-6.2561
0.109	-22.5067	-13.9618	-4.50134	5.11169	11.9019	20.2942	27.9999	32.3486	40.2069	45.8527	39.7491	42.572	52.6428	54.1687	65.8417	74.0051	88.6536	101.395	134.048	171.661	216.37
0.11	-20.9045	-12.2833	-4.80652	2.5177	8.7738	13.0463	16.7847	19.8364	17.4713	4.95911	0	15.7166	35.4767	50.2014	69.3512	91.7816	124.435	159.836	214.844	261.688	317.459
0.111	-20.2942	-13.3514	-5.11169	2.05994	6.56128	10.376	12.5885	14.4196	7.40051	0.305176	6.79016	24.4141	40.2832	53.8635	87.5854	128.708	178.375	221.252	260.544	294.571	333.481
0.112	-20.4468	-12.6648	-5.64575	1.297	5.26428	7.85828	10.6812	10.8337	4.88281	3.35693	13.8092	25.1007	42.4194	62.7136	109.482	156.25	204.468	242.92	269.089	295.639	329.132
0.113	-20.0653	-12.5885	-5.34058	0.457764	3.89099	7.47681	9.23157	9.00269	4.04358	7.01904	16.3269	25.4059	44.7083	69.8853	123.215	175.171	218.048	246.201	268.173	288.62	324.554
0.114	-19.5313	-11.8256	-5.11169	0.534058	3.8147	6.56128	8.16345	8.01086	3.8147	7.5531	16.6321	26.5503	46.7682	79.6509	136.795	182.953	224.228	245.132	266.266	284.576	315.323
0.115	-18.7683	-12.7411	-4.65393	0.305176	3.05176	5.49316	7.17163	7.47681	4.50134	8.08716	16.9373	27.3895	48.6755	89.4928	145.187	189.896	224.762	239.944	261.612	279.922	312.042
0.116	-19.3024	-12.8174	-5.56946	-0.0762939	2.74658	4.88281	7.40051	6.56128	5.64575	9.07898	16.861	28.2288	51.3458	89.9506	149.994	192.719	225.449	236.893	257.111	276.566	309.753
0.117	-19.5313	-12.4359	-4.27246	0.534058	2.5177	5.41687	5.64575	6.48499	5.18799	11.5204	18.0817	29.7546	52.948	96.283	154.19	193.329	226.059	232.086	259.476	274.429	304.413
0.118	-18.9209	-11.8256	-4.88281	0.0762939	3.20435	5.0354	6.2561	6.02722	5.0354	11.8256	18.692	29.1443	55.542	98.9532	155.945	196.762	224.152	230.179	252.457	269.928	306.168
0.119	-18.9209	-11.9019	-5.64575	0.0762939	2.36511	4.04358	5.11169	6.3324	5.95093	11.9781	18.3105	30.5176	56.6864	103.607	160.599	195.313	217.514	227.203	245.59	269.699	299.683
0.12	-18.3868	-11.8256	-4.95911	-0.152588	2.28882	4.65393	5.41687	5.64575	5.64575	10.2997	18.0054	29.9072	57.6782	107.956	162.964	197.144	216.675	223.694	244.675	265.503	298.233
0.121	-18.9209	-11.5967	-4.95911	0.534058	2.13623	4.42505	5.41687	4.95911	4.80652	11.2915	18.692	29.6021	61.0352	109.253	163.193	195.084	214.157	223.083	241.318	262.833	298.08
0.122	-18.4631	-11.5967	-5.11169	0.305176	2.82288	3.7384	5.26428	5.41687	5.64575	11.8256	19.3787	31.1279	62.1033	112.61	162.201	193.481	209.885	216.904	239.792	261.459	291.748
0.123	-18.4631	-11.9781	-4.57764	-0.610352	2.82288	3.8147	4.88281	4.11987	5.41687	11.8256	18.8446	31.5094	61.9507	113.068	162.964	192.566	207.138	214.691	236.053	258.408	291.367
0.124	-18.0054	-10.9863	-5.49316	-0.457764	1.98364	3.96729	4.95911	4.50134	6.3324	12.3596	19.0735	31.8909	65.155	115.051	162.048	188.98	206.146	214.462	233.841	254.44	291.061
0.125	-18.3105	-12.0544	-5.18799	-0.305176	1.83105	3.50952	3.7384	5.18799	7.01904	12.3596	18.9972	32.3486	65.6128	116.043	161.057	188.141	204.315	212.784	232.391	256.653	289.23
0.126	-18.7683	-11.7493	-4.42505	-0.228882	1.75476	3.43323	3.89099	4.57764	7.01904	12.0544	18.8446	31.5094	66.8335	115.509	160.599	185.776	202.713	210.648	229.263	252.914	284.5
0.127	-17.7765	-11.5967	-5.41687	0	1.44958	4.11987	5.11169	5.0354	7.78198	11.9781	18.692	32.2723	66.8335	116.577	161.285	182.953	198.441	208.054	225.525	251.389	285.11
0.128	-18.7683	-12.0544	-4.57764	0	2.05994	3.50952	4.19617	5.18799	7.40051	12.5122	18.7683	32.196	67.0624	117.035	162.506	183.182	195.465	210.342	221.939	250.015	281.754
0.129	-18.5394	-12.1307	-5.49316	0	1.98364	4.19617	4.42505	4.80652	7.09534	12.2833	19.3787	32.8827	67.2913	115.509	159.149	182.343	193.558	208.893	220.032	246.887	280.151
0.13	-18.3868	-12.1307	-5.26428	-0.38147	1.67847	3.20435	4.11987	4.34875	7.24792	13.2751	18.692	32.959	69.809	117.188	158.997	178.986	194.168	203.476	218.277	245.895	278.168
0.131	-18.6157	-11.4441	-4.57764	-1.2207	1.52588	2.82288	4.42505	3.96729	7.70569	12.1307	19.6075	33.1116	71.64	118.866	158.615	179.138	190.887	201.95	214.691	245.667	277.939
0.132	-18.3868	-11.2152	-5.64575	-0.152588	1.75476	2.97546	3.89099	5.41687	6.79016	11.7493	19.5313	33.1116	72.1741	118.79	157.013	177.536	191.345	199.814	214.233	242.538	276.108
0.133	-18.0054	-11.5204	-5.34058	-0.534058	1.60217	2.74658	3.58582	4.27246	7.85828	12.4359	19.3787	34.3323	71.2585	114.746	155.334	177.231	188.522	197.83	214.31	241.241	275.04
0.134	-17.7002	-11.673	-5.41687	-0.457764	2.05994	3.58582	3.58582	4.27246	7.09534	12.2833	19.3024	33.8745	71.2585	117.798	153.58	173.798	187.225	199.661	214.386	238.724	270.309
0.135	-17.4713	-11.9019	-5.41687	-0.610352	1.75476	3.50952	3.7384	4.80652	6.71387	12.4359	18.4631	33.7982	74.3866	118.637	153.732	174.026	183.411	198.135	213.776	237.808	274.582
0.136	-17.7002	-11.2915	-5.49316	-0.610352	1.75476	3.12805	4.27246	4.65393	7.32422	12.8174	19.1498	34.7137	73.4711	118.027	151.825	173.264	179.367	196.915	207.291	238.266	272.369
0.137	-17.7002	-11.9019	-5.0354	-1.14441	1.44958	3.35693	4.65393	4.42505	7.17163	13.504	18.9972	34.4849	74.7681	118.637	149.841	172.958	180.817	196.228	208.969	235.901	273.972
0.138	-17.6239	-11.5967	-4.65393	-0.228882	1.2207	3.28064	3.7384	4.95911	7.47681	13.4277	18.692	34.3323	74.3103	115.967	149.078	172.653	181.351	194.702	209.122	233.917	268.478
0.139	-17.7002	-11.673	-5.11169	-0.534058	1.44958	3.28064	4.27246	4.19617	7.47681	13.4277	19.5313	35.0189	73.4711	114.822	148.544	169.525	176.163	195.465	205.078	233.002	269.394
0.14	-17.4713	-11.5204	-5.41687	-0.991821	1.90735	2.67029	4.27246	4.19617	7.62939	13.3514	18.9209	33.493	73.3948	116.653	147.018	170.059	177.612	192.337	205.078	233.536	266.495
0.141	-17.4713	-12.4359	-5.18799	-0.839233	1.75476	2.97546	3.58582	3.96729	7.32422	13.4277	18.692	33.7219	73.8525	115.28	147.629	167.694	177.612	189.438	202.866	231.476	264.282
0.142	-17.5476	-11.8256	-5.72205	-0.686646	0.839233	2.89917	3.50952	4.80652	7.40051	13.2751	19.7601	34.4086	71.7926	115.204	147.171	167.16	176.849	190.201	202.789	230.026	264.435
0.143	-17.7002	-12.3596	-5.26428	-0.305176	1.44958	2.97546	3.66211	4.27246	7.70569	12.8937	18.7683	35.553	72.937	114.822	144.806	167.084	179.367	187.759	200.5	229.111	262.222
0.144	-17.3187	-11.9781	-4.50134	-0.686646	1.75476	3.66211	2.89917	5.11169	7.5531	13.2751	19.0735	35.1715	73.5474	114.517	146.332	167.694	176.544	186.386	199.127	229.187	260.162
0.145	-17.5476	-11.4441	-4.65393	-0.305176	1.75476	3.35693	3.35693	3.66211	7.47681	13.8092	18.7683	34.1797	72.6318	115.738	147.018	165.863	177.078	184.326	198.669	230.255	263.367
0.146	-17.4713	-11.2915	-5.11169	-0.534058	1.98364	2.21252	3.28064	4.34875	7.01904	13.8092	18.2343	34.6375	73.7762	115.814	143.433	161.743	175.247	186.386	199.356	228.119	262.07
0.147	-17.395	-12.207	-4.80652	-0.839233	1.297	3.20435	3.12805	3.66211	7.01904	13.2751	19.1498	34.1797	73.7	115.662	143.89	161.743	172.958	180.969	198.288	227.737	263.062
0.148	-17.0135	-11.2152	-4.73022	-0.915527	2.05994	3.20435	3.35693	4.27246	7.70569	12.8937	19.1498	34.4849	70.343	117.188	143.051	160.37	174.713	181.808	198.898	225.83	260.239
0.149	-18.0054	-11.1389	-5.26428	-0.686646	1.52588	2.36511	3.50952	4.57764	6.48499	12.8174	18.3105	34.4849	69.4275	114.441	142.288	159.988	173.95	182.495	196.457	222.015	258.713
0.15	-17.2424	-12.2833	-5.49316	-0.991821	1.06812	3.12805	3.43323	4.34875	6.86646	13.3514	17.9291	34.6375	71.106	114.136	140.152	157.7	169.296	179.825	197.525	222.549	256.882
0.151	-17.7002	-12.2833	-5.64575	-0.38147	0.762939	2.89917	3.28064	4.42505	6.94275	12.8937	18.6157	34.6375	70.9534	114.441	138.168	158.234	169.373	180.206	199.127	221.634	257.645
0.152	-17.395	-11.7493	-5.56946	-0.152588	1.44958	2.74658	3.43323	4.65393	6.79016	13.1989	18.692	33.8745	71.4111	115.204	137.787	158.234	168.839	179.52	194.244	222.549	255.814
0.153	-17.0898	-11.7493	-5.26428	-1.06812	1.14441	2.44141	3.20435	4.42505	7.01904	12.8174	18.9972	33.1879	71.7926	114.441	138.168	156.86	170.593	179.062	196.915	220.184	254.517
0.154	-17.6239	-11.673	-5.72205	-0.839233	1.14441	2.89917	3.12805	4.50134	7.5531	13.2751	18.9972	31.9672	72.1741	113.754	140.076	154.343	169.144	180.283	195.618	221.863	255.356
0.155	-17.395	-11.673	-5.0354	-0.686646	1.67847	3.12805	3.20435	4.11987	7.40051	13.0463	18.158	33.0353	72.1741	113.831	137.863	154.724	166.931	178.604	193.71	223.16	255.356
0.156	-17.4713	-12.1307	-5.34058	-0.610352	1.37329	2.97546	2.82288	4.50134	7.32422	12.4359	17.8528	33.7219	72.0215	112.991	136.719	156.403	169.144	177.307	193.939	220.261	256.653
0.157	-17.0135	-12.0544	-5.26428	-0.0762939	1.44958	2.89917	3.96729	4.88281	7.40051	11.7493	18.9209	34.4086	71.8689	114.594	136.108	152.206	165.558	177.078	190.811	219.116	255.661
0.158	-17.0898	-11.2152	-5.34058	-1.2207	1.37329	2.82288	3.43323	4.27246	7.09534	11.9019	17.7765	32.2723	72.2504	112.61	135.345	151.901	166.626	177.383	187.836	218.124	254.211
0.159	-17.0135	-12.1307	-5.41687	-0.0762939	1.44958	1.83105	3.12805	3.96729	7.09534	12.97	18.2343	33.3405	72.1741	114.136	134.735	151.978	166.855	178.146	188.828	217.056	256.119
0.16	-17.9291	-12.0544	-4.34875	-0.457764	1.90735	3.05176	3.35693	4.95911	8.08716	12.7411	17.5476	33.1879	71.9452	116.425	135.727	150.909	167.847	178.07	190.048	216.599	252.609
0.161	-18.3105	-12.5122	-5.18799	-0.991821	1.52588	3.20435	3.8147	4.95911	6.79016	13.1989	17.7002	32.3486	73.3948	115.356	133.82	151.596	165.024	174.942	190.811	216.522	253.677
0.162	-17.8528	-11.3678	-5.18799	-0.762939	1.297	2.89917	3.58582	4.27246	7.17163	12.6648	18.4631	32.959	73.6237	114.136	134.201	151.367	163.269	174.332	191.345	217.133	253.372
0.163	-18.0054	-11.8256	-5.26428	-0.915527	1.52588	2.36511	3.43323	4.50134	7.78198	11.8256	18.158	32.7301	74.5392	113.678	131.531	151.367	163.269	174.942	189.59	216.675	251.007
0.164	-17.7002	-11.2152	-5.11169	-0.839233	0.991821	2.13623	3.7384	4.57764	7.40051	10.9863	17.9291	32.959	75.1495	111.771	132.675	148.773	159.683	174.866	188.217	215.759	247.04
0.165	-17.2424	-11.7493	-5.64575	-0.457764	1.06812	2.59399	3.96729	4.88281	7.62939	12.2833	16.9373	32.0435	75.7599	113.373	132.675	149.307	160.98	172.272	187.149	213.852	251.083
0.166	-17.5476	-11.9781	-5.18799	-0.152588	1.44958	2.44141	3.05176	4.88281	7.47681	12.7411	16.2506	32.5012	74.8444	113.449	130.692	148.239	158.92	172.806	188.446	214.996	250.244
0.167	-16.7084	-11.8256	-5.11169	-0.839233	1.2207	2.67029	2.89917	4.80652	7.32422	12.1307	18.3105	32.0435	75.9125	111.923	130.386	147.018	157.776	172.653	185.928	214.691	249.023
0.168	-17.6239	-11.2915	-5.41687	-0.38147	1.14441	2.59399	2.82288	5.18799	6.79016	11.673	17.7765	31.0516	73.1659	110.855	128.632	146.408	159.836	170.898	186.615	213.623	249.1
0.169	-18.3105	-11.1389	-4.50134	-1.06812	0.839233	2.28882	3.50952	4.80652	6.71387	12.3596	18.8446	32.5775	71.64	113.22	129.623	146.713	156.86	171.051	187.302	213.928	252.457
0.17	-17.5476	-11.3678	-5.0354	-1.297	1.06812	2.36511	2.97546	5.26428	6.86646	11.4441	17.9291	33.5693	71.4111	113.602	127.869	144.196	155.182	170.67	187.225	214.233	251.694
0.171	-17.9291	-10.91	-5.64575	-0.686646	1.14441	2.28882	3.20435	4.65393	6.40869	10.9863	18.158	32.3486	71.8689	112.534	127.792	144.196	155.258	171.661	186.844	210.876	251.16
0.172	-17.395	-11.9781	-5.18799	-1.14441	1.06812	2.21252	2.82288	5.34058	6.94275	11.4441	18.0817	33.9508	72.2504	112.305	124.664	146.027	155.106	172.501	185.089	211.411	252.914
0.173	-17.5476	-11.2152	-4.88281	-0.457764	0.686646	2.21252	3.20435	5.0354	6.48499	11.5967	18.0054	32.5775	71.64	110.931	126.724	143.814	155.869	170.441	184.937	210.953	251.77
0.174	-17.7765	-11.5204	-5.72205	-0.38147	0.839233	2.97546	3.12805	4.65393	6.86646	12.207	18.3105	31.8146	71.7926	110.55	125.885	143.127	154.266	171.432	183.64	210.266	251.541
0.175	-17.1661	-11.9019	-5.72205	-0.915527	1.06812	2.5177	2.74658	4.50134	6.86646	12.207	18.9209	32.3486	72.8607	109.329	124.588	144.196	153.732	169.22	184.25	209.579	249.71
0.176	-17.3187	-11.3678	-4.95911	-0.991821	1.60217	2.5177	3.35693	4.50134	7.01904	11.4441	18.158	32.3486	73.3948	109.634	125.809	145.874	152.588	168.61	183.792	210.342	248.795
0.177	-17.8528	-12.0544	-5.79834	-1.44958	0.991821	2.5177	3.28064	4.34875	7.09534	10.9863	17.4713	33.3405	73.5474	108.719	124.664	142.059	152.359	169.754	183.868	210.266	250.702
0.178	-17.2424	-10.7574	-4.73022	0.0762939	1.67847	3.05176	3.05176	4.42505	6.71387	11.7493	17.0898	32.5775	73.1659	108.032	126.114	145.111	151.52	166.321	184.25	211.563	247.421
0.179	-16.9373	-12.1307	-5.72205	-0.457764	1.297	2.89917	2.97546	4.80652	7.70569	11.9019	18.0817	33.0353	73.3185	108.948	125.198	141.754	150.909	169.144	184.555	210.876	246.506
0.18	-17.3187	-11.9781	-4.88281	-1.75476	1.60217	2.28882	3.50952	4.27246	6.94275	12.0544	17.4713	33.8745	72.7081	109.787	124.817	140.457	149.536	168.839	182.037	208.893	247.192
0.181	-17.395	-11.9781	-5.41687	-0.839233	0.762939	2.5177	3.66211	4.57764	7.09534	12.5885	17.2424	33.6456	73.3185	110.016	122.91	141.525	150.452	167.694	182.724	210.19	246.506
0.182	-17.395	-11.5967	-4.27246	-2.13623	1.14441	2.13623	2.89917	3.96729	7.24792	11.5204	16.6321	33.3405	74.1577	108.566	122.604	141.449	150.681	167.16	181.656	208.435	246.277
0.183	-16.861	-11.0626	-4.88281	-1.44958	0.915527	2.28882	3.50952	4.42505	7.62939	11.9781	17.7765	34.0271	73.7762	109.253	125.656	142.136	149.384	167.16	183.334	208.969	245.667
0.184	-17.5476	-11.5204	-4.88281	-0.610352	1.67847	2.59399	3.89099	4.80652	7.93457	12.2833	17.5476	34.1034	73.6237	109.1	124.969	141.22	149.841	168.152	182.8	207.214	242.691
0.185	-17.3187	-10.9863	-5.79834	-0.610352	1.06812	2.44141	3.58582	4.42505	8.23975	11.7493	17.6239	34.5612	72.2504	111.389	124.741	140.533	149.46	167.999	181.046	207.367	244.904
0.186	-17.1661	-11.9019	-4.65393	-0.305176	1.14441	2.59399	2.89917	3.89099	6.56128	11.5204	17.3187	35.553	71.106	110.092	123.367	140.991	149.689	167.618	181.427	207.367	245.132
0.187	-17.6239	-11.4441	-4.50134	-0.839233	0.610352	1.98364	3.58582	4.50134	7.40051	12.2833	17.4713	34.3323	71.9452	112.839	121.536	139.923	148.315	167.618	181.198	208.664	244.675
0.188	-17.8528	-11.2915	-4.65393	-0.228882	1.06812	1.98364	2.89917	4.73022	7.47681	11.9019	16.861	33.9508	73.2422	111.313	124.283	139.16	147.781	168.533	178.986	207.138	245.514
0.189	-17.2424	-10.7574	-4.57764	-1.37329	0.839233	2.74658	3.35693	4.57764	7.24792	11.9781	17.9291	34.6375	72.2504	108.49	122.681	140.228	146.255	168.762	181.046	207.138	244.522
0.19	-17.0898	-11.1389	-5.87463	-0.915527	1.06812	2.13623	3.20435	4.50134	7.5531	11.5204	17.9291	35.4004	70.8771	107.88	121.918	140.61	148.468	165.71	179.977	207.596	243.225
0.191	-17.1661	-10.91	-5.0354	-0.991821	1.67847	1.75476	3.05176	4.19617	7.93457	11.9019	17.6239	34.256	71.7926	108.566	121.155	139.847	147.324	165.024	178.528	206.68	241.699
0.192	-16.9373	-10.7574	-5.11169	-0.610352	1.2207	2.44141	3.05176	3.96729	6.63757	12.2833	17.1661	34.4086	71.8689	107.88	121.994	139.313	149.307	165.329	178.299	208.969	244.064
0.193	-17.3187	-11.7493	-5.64575	-0.762939	0.839233	2.28882	3.12805	4.80652	7.17163	11.8256	17.0135	34.3323	71.64	106.735	120.468	140.839	147.629	164.032	179.825	209.351	241.013
0.194	-17.0135	-11.5204	-5.18799	-0.152588	1.14441	2.05994	3.35693	4.65393	7.09534	11.4441	17.2424	34.3323	72.1741	108.032	119.019	138.321	148.163	164.49	178.68	207.901	241.928
0.195	-16.7847	-11.5204	-5.26428	-0.762939	1.37329	2.44141	3.12805	4.27246	7.32422	11.7493	17.9291	33.9508	72.0215	107.651	119.934	138.092	145.111	164.871	180.359	206.833	243.378
0.196	-17.7002	-11.673	-4.50134	-0.686646	1.297	2.36511	3.05176	4.27246	7.09534	10.9863	16.5558	34.5612	72.0215	104.446	117.035	139.008	146.866	162.582	178.68	207.291	242.767
0.197	-17.2424	-11.4441	-5.26428	-0.534058	1.44958	3.12805	3.12805	4.73022	7.24792	11.3678	17.395	34.3323	70.6482	106.812	118.027	137.253	145.645	161.896	179.214	205.536	241.089
0.198	-17.5476	-11.0626	-5.18799	-0.686646	0.839233	2.67029	3.05176	3.89099	7.85828	11.5204	17.0135	34.6375	72.0215	105.667	118.713	136.185	146.561	161.133	180.359	206.68	240.021
0.199	-17.6239	-11.1389	-5.64575	-0.915527	0.915527	2.36511	3.20435	4.27246	6.56128	11.5967	17.7765	35.4004	70.343	106.506	117.035	136.49	144.806	162.964	177.383	206.985	238.571
0.2	-17.4713	-11.1389	-5.18799	-0.762939	1.06812	2.89917	3.7384	4.34875	7.32422	12.5122	17.7002	34.6375	70.343	105.057	115.356	137.024	145.111	163.727	179.977	205.078	238.876
0.201	-18.158	-11.2915	-5.34058	-0.839233	1.297	1.90735	3.96729	3.7384	7.40051	11.9019	17.3187	34.9426	70.5719	105.972	115.738	138.245	146.637	163.116	179.291	205.002	238.113
0.202	-16.861	-11.4441	-4.95911	-0.839233	0.762939	2.5177	3.28064	4.19617	6.71387	11.2152	17.8528	34.8663	71.4874	106.583	116.653	134.735	146.332	163.498	178.299	206.299	236.74
0.203	-16.861	-10.6049	-4.95911	-0.762939	0.610352	1.98364	2.89917	4.80652	7.01904	11.0626	17.3187	33.5693	71.1823	105.515	116.348	136.948	145.34	164.642	180.359	203.476	234.833
0.204	-17.2424	-11.8256	-5.34058	-0.762939	0.228882	2.21252	2.89917	4.19617	6.94275	12.5122	17.7002	33.5693	71.0297	103.607	116.501	137.863	148.468	165.939	178.757	204.391	238.113
0.205	-16.861	-11.673	-4.95911	-0.38147	1.44958	2.97546	3.20435	4.19617	7.32422	11.3678	16.5558	33.8745	71.5637	102.921	117.264	137.711	146.713	163.04	179.291	202.789	237.35
0.206	-16.9373	-11.1389	-5.11169	-0.534058	1.52588	2.5177	3.35693	4.50134	6.71387	11.9781	15.9454	33.5693	69.8853	101.242	116.043	137.329	145.798	163.345	178.146	204.01	237.198
0.207	-17.4713	-11.4441	-5.18799	-0.534058	0.686646	3.05176	2.97546	4.57764	7.32422	11.2152	17.395	34.7137	70.6482	101.242	115.662	138.626	145.95	165.176	176.163	203.552	238.037
0.208	-17.5476	-11.673	-5.34058	-0.38147	0.610352	2.36511	3.12805	4.57764	6.79016	10.6049	17.395	34.8663	68.8934	102.386	115.662	137.634	146.179	163.422	177.383	201.95	236.282
0.209	-17.6239	-11.2152	-5.34058	-0.915527	0.915527	2.05994	2.5177	4.27246	6.79016	11.4441	15.8691	33.7219	69.7327	103.989	116.653	136.414	144.348	162.506	179.062	204.62	237.503
0.21	-17.2424	-11.2915	-4.88281	-0.610352	1.52588	2.59399	3.28064	5.11169	7.17163	11.9019	16.4795	32.7301	70.343	102.768	116.577	137.405	144.501	162.201	176.849	205.612	237.35
0.211	-16.9373	-11.5204	-5.41687	-0.38147	1.52588	2.5177	3.12805	4.80652	6.86646	11.9019	17.4713	33.9508	69.4275	101.547	114.136	137.024	146.561	160.217	176.239	204.391	238.037
0.212	-17.3187	-11.5967	-5.11169	-1.2207	0.457764	2.36511	3.50952	4.19617	7.17163	11.5967	17.8528	32.8827	67.2913	103.531	115.128	137.329	145.34	161.438	178.375	205.078	236.969
0.213	-16.6321	-12.1307	-4.95911	-0.915527	1.75476	2.13623	2.97546	4.34875	7.24792	11.0626	17.395	33.1116	66.3757	102.31	116.806	135.422	143.738	162.125	177.689	206.375	237.732
0.214	-17.2424	-11.673	-4.50134	-0.0762939	1.06812	2.28882	3.66211	4.65393	6.48499	10.9863	17.4713	33.0353	66.452	102.005	117.34	136.185	144.348	162.277	176.773	203.552	237.885
0.215	-17.3187	-11.5204	-4.95911	-0.38147	0.38147	2.59399	2.97546	4.11987	6.94275	12.3596	17.395	33.1116	64.9261	101.166	117.264	135.727	144.73	162.506	175.171	204.62	238.8
0.216	-17.0898	-11.2152	-5.18799	-0.915527	1.2207	2.28882	3.05176	4.50134	6.86646	12.2833	16.7084	32.7301	64.4684	100.403	117.493	136.566	144.882	162.277	177.383	204.391	236.74
0.217	-17.2424	-10.91	-5.41687	-1.14441	0.991821	1.60217	3.58582	4.11987	6.86646	12.3596	17.0898	32.196	66.6046	100.403	118.484	135.727	146.866	163.116	177.231	202.332	237.656
0.218	-17.0898	-11.2915	-5.41687	-0.991821	0.839233	2.74658	3.43323	3.8147	7.09534	12.2833	16.6321	32.8827	67.1387	99.411	116.73	136.185	145.95	161.514	178.604	200.653	237.579
0.219	-16.9373	-11.4441	-5.0354	-0.762939	0.610352	2.21252	2.59399	4.42505	6.3324	11.8256	17.6239	34.4086	68.5883	101.013	116.348	135.04	146.637	161.819	176.773	201.797	236.74
0.22	-16.861	-11.673	-4.73022	-0.38147	1.14441	2.13623	2.89917	4.42505	6.86646	11.9019	17.6239	34.0271	67.3676	99.1058	117.645	136.185	146.942	161.057	179.825	201.492	236.816
0.221	-17.3187	-11.1389	-5.18799	-0.991821	0.915527	2.5177	2.67029	4.04358	7.09534	11.5204	19.0735	33.2642	66.0706	99.7925	118.484	136.642	146.561	157.776	181.122	201.492	237.045
0.222	-16.9373	-11.5204	-5.18799	-0.762939	1.37329	2.89917	2.05994	4.27246	7.17163	12.1307	18.3105	33.7219	67.5964	99.7925	114.822	135.88	145.111	158.844	178.146	199.509	236.969
0.223	-17.3187	-10.9863	-4.88281	-1.06812	1.37329	2.13623	3.43323	4.04358	7.32422	12.207	18.0817	33.3405	67.215	101.089	116.425	135.345	146.179	161.896	179.291	200.958	236.359
0.224	-16.7084	-12.1307	-5.18799	-0.686646	0.610352	2.44141	3.05176	3.89099	6.79016	12.207	17.7765	33.493	67.8253	98.5718	117.111	134.125	146.408	162.201	179.367	202.332	235.214
0.225	-17.3187	-11.5204	-4.95911	-0.534058	1.06812	2.28882	3.20435	4.11987	6.86646	12.5885	18.0817	32.3486	66.1469	97.1222	116.196	135.117	147.324	162.125	177.536	200.806	238.113
0.226	-17.1661	-11.7493	-5.0354	-0.686646	1.37329	2.5177	3.50952	3.66211	7.09534	12.2833	18.9209	33.4167	67.9779	99.4873	116.196	136.337	145.264	159.683	176.392	199.661	235.138
0.227	-16.6321	-11.9019	-6.02722	-0.305176	1.297	1.98364	3.28064	4.27246	7.32422	12.3596	19.3787	34.1034	68.2068	99.0295	116.653	135.956	146.103	159.76	174.942	200.882	236.359
0.228	-17.4713	-11.4441	-5.0354	-1.2207	0.915527	2.05994	3.12805	4.65393	6.94275	12.7411	18.7683	33.7219	66.9861	97.9614	115.891	134.048	146.027	157.7	177.612	202.789	236.053
0.229	-17.0898	-11.0626	-4.95911	-0.686646	0.915527	1.90735	3.66211	3.58582	6.86646	12.8174	18.9972	33.493	66.6046	99.8688	117.111	134.583	145.187	157.776	174.026	201.874	235.443
0.23	-17.4713	-11.2915	-5.41687	-1.14441	1.297	2.59399	3.35693	4.42505	6.48499	12.7411	19.3024	33.1879	65.4602	99.7925	116.882	133.896	144.806	156.708	175.018	199.28	235.367
0.231	-17.2424	-11.5204	-5.26428	-0.915527	0.534058	1.98364	3.58582	4.19617	7.32422	13.0463	19.3787	33.1879	65.155	99.2584	117.035	132.217	145.34	157.776	176.544	199.203	233.841
0.232	-17.2424	-11.5204	-5.41687	-0.762939	1.06812	1.90735	4.11987	4.88281	6.94275	12.5885	19.455	33.5693	65.4602	100.327	116.959	133.362	141.449	159.073	175.705	200.195	234.146
0.233	-16.9373	-10.7574	-4.95911	-0.915527	0.686646	2.28882	3.05176	3.89099	6.79016	11.2152	18.158	33.2642	63.7817	98.0377	116.73	132.217	142.059	155.716	175.552	199.432	232.544
0.234	-16.9373	-11.5204	-5.11169	-0.534058	1.14441	2.74658	3.66211	4.50134	6.71387	12.0544	18.3105	32.8827	65.3076	97.6563	118.027	134.735	142.288	156.097	175.858	199.356	233.765
0.235	-17.0898	-11.2915	-5.49316	-0.38147	1.14441	2.28882	3.89099	4.50134	7.09534	11.5967	18.3868	31.2042	65.2313	99.3347	116.196	132.065	143.204	157.166	175.629	197.22	236.664
0.236	-16.5558	-10.5286	-5.87463	-1.06812	0.305176	1.67847	2.97546	3.20435	5.72205	12.7411	17.7002	31.662	64.9261	97.4274	117.722	132.37	143.051	157.852	174.561	198.135	233.688
0.237	-16.1743	-11.3678	-4.73022	-0.839233	0.534058	2.67029	2.82288	4.65393	7.47681	12.5885	19.1498	31.8909	66.7572	98.5718	117.111	132.141	142.822	155.64	172.119	197.144	233.994
0.238	-16.9373	-11.3678	-5.34058	-0.457764	1.06812	2.67029	3.28064	4.42505	7.17163	13.0463	17.9291	32.3486	67.215	99.8688	118.408	132.141	143.051	158.386	174.637	198.975	235.519
0.239	-16.7084	-11.5967	-5.26428	-1.2207	0.915527	2.36511	4.42505	4.42505	6.56128	12.0544	17.7002	32.0435	64.7736	101.471	117.874	131.226	142.822	156.86	173.95	197.906	237.122
0.24	-17.0135	-10.7574	-4.95911	-0.610352	1.44958	2.82288	3.12805	4.34875	7.01904	11.5967	16.7084	32.0435	64.3921	102.158	116.882	132.217	142.288	155.487	173.874	196.686	234.985
0.241	-17.5476	-11.3678	-5.26428	-0.839233	0.534058	2.89917	3.50952	4.11987	7.09534	11.673	17.6239	31.7383	65.0024	101.166	117.798	132.98	142.059	153.809	174.255	196.304	234.07
0.242	-17.0135	-11.673	-4.88281	-0.915527	0.915527	2.36511	3.58582	4.04358	6.63757	12.6648	17.7765	29.7546	64.0869	101.852	118.027	133.133	141.373	155.563	173.187	195.847	235.443
0.243	-17.0135	-11.0626	-5.26428	-0.228882	0.610352	2.13623	3.35693	3.8147	6.56128	11.5967	17.395	29.4495	64.1632	100.021	117.264	131.454	140.381	155.64	174.332	195.007	234.222
0.244	-16.4795	-10.91	-4.95911	-1.06812	1.06812	2.82288	3.05176	4.27246	7.01904	11.9781	17.9291	29.068	64.3921	100.403	116.196	131.683	141.373	156.021	176.315	197.601	235.596
0.245	-17.1661	-10.376	-4.73022	-0.762939	1.60217	2.82288	4.34875	4.11987	6.94275	11.8256	17.8528	29.6021	64.3921	100.403	116.959	131.912	140.915	155.182	175.095	196.991	232.925
0.246	-16.7847	-11.2152	-5.72205	-0.991821	0.686646	2.44141	2.89917	3.8147	6.3324	10.91	17.7002	30.2124	64.4684	99.4873	114.975	130.997	140.457	156.86	174.026	196.991	232.925
0.247	-16.7084	-11.2915	-4.95911	-0.305176	0.610352	2.74658	2.67029	4.19617	6.63757	11.8256	18.3105	30.1361	65.6128	100.632	116.806	129.929	140.533	156.326	172.424	198.288	233.002
0.248	-16.7084	-10.91	-4.80652	-0.839233	0.839233	2.28882	3.05176	4.42505	7.40051	12.3596	17.5476	31.3568	65.3076	100.632	117.34	131.607	139.923	155.792	172.653	198.517	233.917
0.249	-16.7084	-11.2152	-5.64575	-0.305176	1.14441	1.75476	2.74658	4.19617	7.40051	11.3678	17.4713	30.5939	64.621	101.395	118.027	131.531	139.16	155.182	172.653	199.127	230.789
0.25	-16.7847	-10.7574	-5.34058	-1.14441	1.37329	2.28882	3.12805	4.04358	7.47681	12.0544	17.4713	30.7465	63.858	99.4873	117.416	130.844	139.313	157.166	173.645	193.558	232.468
0.251	-16.6321	-11.5967	-4.95911	-0.686646	1.297	1.98364	3.12805	4.27246	7.32422	11.2915	19.1498	30.9753	63.1714	101.013	114.899	129.089	139.542	156.174	174.255	194.321	232.544
0.252	-16.4032	-11.5967	-5.11169	-0.839233	0.991821	1.90735	2.74658	4.27246	6.71387	11.4441	19.3024	32.196	64.4684	101.624	115.509	130.615	138.779	157.013	173.645	196.381	233.078
0.253	-17.0898	-11.4441	-4.57764	-0.686646	1.67847	2.36511	3.28064	4.50134	7.01904	11.3678	18.6157	32.5012	65.155	99.6399	115.967	131.149	138.397	156.174	174.561	197.22	233.383
0.254	-16.861	-11.7493	-5.34058	-0.839233	0.534058	2.74658	3.12805	3.96729	6.86646	11.3678	19.3024	32.6538	65.3076	100.632	116.119	130.615	136.795	155.487	174.484	198.593	231.247
0.255	-16.5558	-11.5967	-5.18799	-0.686646	1.06812	2.28882	3.35693	4.42505	7.40051	11.4441	19.8364	32.8827	64.4684	100.403	115.891	131.989	139.16	155.029	172.882	195.999	234.909
0.256	-16.7847	-11.673	-5.72205	-0.686646	1.67847	2.5177	2.5177	4.34875	7.01904	10.6812	18.9972	32.3486	65.6891	99.8688	114.212	131.302	139.008	157.166	173.874	197.067	232.086
0.257	-17.0898	-11.4441	-5.18799	-0.839233	1.297	2.89917	3.8147	4.27246	7.17163	11.3678	18.158	32.7301	67.9016	100.327	116.501	128.937	139.008	153.885	173.492	194.855	231.018
0.258	-16.6321	-10.91	-5.72205	-0.228882	1.44958	2.05994	3.50952	4.57764	7.24792	11.1389	17.7002	31.1279	67.749	101.471	116.959	130.234	140.61	154.572	175.095	196.533	232.849
0.259	-16.6321	-10.91	-4.95911	-0.762939	0.610352	2.5177	2.5177	4.34875	6.56128	11.8256	17.7002	32.0435	67.9779	100.937	117.264	130.386	139.465	156.631	172.806	197.372	236.435
0.26	-16.7847	-10.91	-5.11169	-0.610352	1.06812	2.36511	2.74658	3.96729	7.09534	11.3678	17.3187	32.5775	66.6809	101.089	118.027	128.632	137.939	154.19	175.018	199.738	235.825
0.261	-16.5558	-11.2915	-4.80652	-1.06812	1.14441	2.59399	3.12805	4.57764	6.79016	11.8256	17.6239	32.7301	67.5201	99.7925	115.585	128.555	140.457	153.503	174.408	200.119	233.765
0.262	-17.2424	-11.3678	-4.95911	-0.991821	0.991821	2.36511	3.05176	4.27246	7.09534	11.5967	16.861	32.3486	67.1387	99.7162	115.585	129.547	140.686	155.258	174.332	196.152	232.697
0.263	-16.861	-11.8256	-4.80652	-0.534058	0.839233	2.59399	3.20435	4.19617	7.24792	11.5204	17.2424	32.7301	66.3757	99.9451	116.043	129.318	139.16	156.937	172.348	194.321	232.62
0.264	-17.7002	-11.673	-5.11169	-1.297	0.762939	2.28882	2.89917	4.88281	6.94275	10.91	17.7002	33.5693	65.4602	100.021	114.288	130.31	138.397	155.258	172.577	194.626	231.171
0.265	-16.6321	-11.2915	-4.73022	-1.14441	1.06812	2.59399	3.05176	4.73022	7.24792	10.6812	17.0898	32.2723	67.5964	99.411	113.602	129.318	139.313	156.937	172.424	195.694	231.552
0.266	-16.4795	-11.2915	-4.73022	-0.762939	1.2207	2.44141	3.8147	4.34875	7.09534	11.2152	17.0135	32.2723	68.7408	100.098	114.67	128.403	139.618	155.258	173.492	194.016	231.171
0.267	-16.2506	-12.0544	-5.56946	-0.762939	1.2207	2.28882	2.97546	4.42505	6.94275	10.7574	17.4713	33.2642	66.0706	99.0295	115.967	129.242	139.618	156.326	171.661	195.236	232.162
0.268	-17.0135	-11.2915	-5.34058	-0.915527	0.991821	1.98364	3.20435	4.04358	6.56128	11.4441	17.3187	33.3405	68.2068	96.2067	116.119	129.089	140.686	154.953	172.043	192.871	231.018
0.269	-17.3187	-11.673	-5.11169	-0.839233	0.762939	2.59399	3.43323	4.57764	6.40869	10.9863	17.2424	32.959	67.8253	98.3429	113.144	129.242	139.389	156.86	173.721	196.304	229.95
0.27	-16.7084	-10.6812	-5.41687	-1.2207	0.762939	2.36511	3.05176	5.56946	6.63757	10.376	16.4795	32.5012	67.9016	97.0459	114.365	130.463	138.092	154.114	174.179	193.863	230.789
0.271	-16.1743	-11.5967	-4.65393	-1.297	1.14441	2.28882	3.43323	3.96729	6.2561	10.4523	17.2424	32.7301	68.2068	97.1985	113.754	129.776	136.871	153.656	173.645	192.108	233.231
0.272	-16.4795	-11.8256	-5.18799	-1.297	1.44958	2.13623	2.44141	4.27246	6.94275	10.4523	16.9373	32.5775	66.7572	95.9778	114.365	129.929	136.871	155.106	176.01	196.075	232.391
0.273	-16.3269	-10.9863	-4.42505	-1.44958	1.44958	2.13623	2.89917	4.34875	6.56128	9.84192	17.2424	31.2042	66.6809	96.5118	115.204	129.013	139.694	156.479	173.798	196.304	234.299
0.274	-16.7847	-11.673	-5.34058	-0.457764	0.534058	2.89917	2.44141	4.19617	7.24792	10.376	17.8528	33.1879	67.8253	95.8252	114.822	129.929	138.626	155.945	173.645	197.372	232.391
0.275	-16.5558	-11.1389	-5.26428	-0.534058	0.991821	1.60217	3.35693	4.42505	7.40051	11.1389	17.2424	30.4413	66.9861	98.3429	115.509	128.479	139.694	156.174	175.476	199.738	232.086
0.276	-16.3269	-11.1389	-4.88281	-1.14441	0.457764	2.05994	2.67029	3.58582	7.24792	10.2234	17.1661	30.2124	68.0542	99.1058	114.441	126.419	140.305	153.885	173.492	199.89	232.239
0.277	-17.0135	-11.2152	-5.18799	-0.686646	0.839233	2.05994	2.82288	4.65393	7.24792	10.6049	17.7765	31.4331	67.2913	98.7244	114.899	126.877	141.449	154.648	174.942	197.906	230.179
0.278	-17.3187	-11.9781	-5.64575	-0.991821	1.06812	1.98364	3.12805	4.34875	7.01904	11.0626	17.7765	32.8827	65.6128	98.6481	114.059	126.266	139.618	154.953	173.264	193.329	232.01
0.279	-16.861	-10.9863	-4.50134	-0.915527	1.2207	2.13623	3.43323	4.11987	7.09534	10.5286	16.2506	32.2723	67.215	98.5718	114.67	129.242	139.542	155.716	172.653	195.923	232.391
0.28	-17.395	-11.2152	-5.56946	-0.534058	1.14441	2.05994	2.67029	4.19617	7.01904	11.0626	16.7084	32.6538	66.8335	98.8007	114.365	128.174	139.923	153.656	172.958	195.541	229.721
0.281	-16.9373	-11.673	-5.26428	-1.297	0.839233	2.05994	2.89917	4.34875	7.01904	9.76563	17.8528	31.8146	66.5283	99.1058	113.22	128.326	138.779	152.969	172.653	196.915	231.171
0.282	-16.6321	-11.8256	-5.11169	-0.686646	1.297	2.5177	3.12805	4.95911	7.01904	10.2234	17.9291	31.5094	67.5201	100.021	114.746	126.724	140.381	155.869	171.661	194.092	229.874
0.283	-17.5476	-11.4441	-5.56946	-0.38147	0.915527	2.21252	3.20435	4.42505	7.40051	10.6812	17.1661	32.5775	64.7736	99.4873	114.822	128.86	138.626	156.174	170.364	192.947	230.408
0.284	-16.6321	-11.8256	-4.88281	-0.991821	0.305176	2.74658	3.20435	4.57764	6.79016	9.99451	17.1661	31.3568	65.8417	100.021	112.61	127.258	140.533	154.114	172.119	194.931	231.094
0.285	-16.7847	-12.4359	-5.11169	-0.839233	0.839233	1.83105	3.12805	4.80652	6.94275	10.7574	17.3187	30.6702	65.7654	98.4955	114.441	127.029	138.626	155.64	173.874	193.939	232.773
0.286	-16.7847	-11.1389	-5.64575	-1.67847	0.610352	2.21252	2.97546	3.66211	6.02722	10.2234	18.3868	31.2805	64.7736	97.4274	113.831	128.25	140.152	154.037	174.103	193.939	230.865
0.287	-16.098	-12.207	-5.26428	-0.228882	0.610352	2.5177	2.82288	4.50134	6.2561	10.5286	17.395	32.2723	64.0106	97.2748	113.831	128.25	140.152	153.885	172.806	191.727	232.925
0.288	-17.4713	-10.7574	-5.49316	-0.610352	0.457764	2.13623	3.7384	4.27246	6.71387	10.2997	16.5558	31.0516	65.3839	97.4274	115.891	127.792	140.915	153.732	174.713	192.871	231.628
0.289	-17.0898	-11.0626	-5.41687	-0.915527	1.52588	2.5177	3.66211	4.19617	6.48499	10.6049	17.4713	30.9753	66.0706	96.7407	114.517	126.266	139.008	155.258	173.416	193.024	230.789
0.29	-16.1743	-11.3678	-5.34058	-0.457764	1.2207	2.21252	3.05176	4.19617	7.17163	11.1389	16.7847	31.2805	67.0624	96.5881	114.594	125.122	140.533	155.029	173.569	195.313	233.688
0.291	-16.7847	-11.3678	-5.0354	-0.457764	0.991821	2.21252	2.44141	4.57764	6.63757	10.6049	17.0898	31.8909	67.6727	99.1058	115.128	126.877	138.397	155.487	171.509	194.168	231.628
0.292	-16.861	-10.6812	-5.56946	-0.152588	1.06812	1.98364	2.67029	4.19617	6.86646	10.9863	16.3269	32.3486	65.8417	97.4274	115.28	126.038	140.076	154.648	172.043	195.236	231.018
0.293	-16.2506	-11.4441	-4.88281	-0.839233	0.915527	2.44141	2.89917	4.42505	6.17981	10.6812	17.5476	31.9672	65.918	96.3593	114.059	125.961	138.931	157.166	172.272	195.999	232.773
0.294	-17.2424	-11.2915	-5.0354	-0.534058	1.2207	2.44141	3.20435	4.73022	6.40869	11.2152	17.7002	31.5094	65.3839	95.6726	113.449	126.648	138.168	153.732	171.738	198.059	230.484
0.295	-17.4713	-11.5967	-5.41687	-0.38147	0.686646	1.83105	2.59399	4.65393	6.79016	10.4523	18.0054	31.8909	65.3076	97.58	114.059	125.198	138.855	154.19	170.898	195.847	231.628
0.296	-17.0135	-11.3678	-5.0354	-0.839233	1.14441	1.67847	3.28064	4.95911	6.63757	11.1389	18.0054	31.8146	66.5283	97.0459	112.915	125.58	138.321	152.512	171.814	192.49	232.086
0.297	-16.7847	-12.0544	-5.79834	-1.2207	0.305176	2.44141	3.12805	4.50134	6.40869	11.0626	16.4032	32.5775	67.215	98.5718	114.746	126.038	137.558	152.969	172.272	189.056	228.882
0.298	-17.0135	-11.2915	-5.64575	-1.44958	1.44958	2.36511	3.43323	4.50134	6.71387	10.9863	17.1661	32.5775	66.6809	98.6481	111.313	125.504	140.457	152.969	171.356	190.964	229.645
0.299	-16.5558	-10.9863	-5.26428	-1.83105	0.610352	2.44141	3.20435	4.50134	7.17163	11.2152	17.7765	32.8827	67.6727	97.0459	111.465	124.588	137.329	154.724	172.424	191.727	231.323
0.3	-16.7084	-11.2152	-5.26428	-0.915527	1.297	1.52588	3.35693	4.34875	6.79016	11.2915	16.9373	31.8909	66.5283	97.0459	111.542	126.801	137.024	152.74	172.424	195.16	231.247
0.301	-17.0898	-11.8256	-5.34058	-1.2207	0.915527	2.21252	2.67029	4.11987	6.94275	11.5967	17.395	32.6538	67.9016	97.1985	111.542	126.572	138.626	151.978	170.441	194.168	232.468
0.302	-16.861	-11.1389	-4.73022	-1.44958	0.610352	2.28882	3.28064	3.89099	6.86646	11.8256	18.0817	32.0435	67.215	96.6644	111.618	125.961	139.389	151.978	173.111	195.389	231.628
0.303	-16.2506	-11.8256	-5.0354	-0.991821	1.37329	2.05994	3.05176	4.04358	7.70569	10.5286	17.9291	32.6538	67.5964	95.0623	111.084	126.419	139.923	154.419	171.967	192.566	231.705
0.304	-16.861	-11.8256	-5.0354	-1.2207	1.14441	1.67847	2.89917	4.27246	6.02722	11.7493	18.158	33.4167	68.3594	96.817	109.94	125.275	139.084	153.885	172.501	192.337	231.857
0.305	-17.2424	-10.91	-4.73022	-0.991821	0.991821	2.74658	3.20435	4.27246	7.01904	10.91	17.2424	31.8146	69.1223	96.817	110.321	125.427	139.008	153.503	171.89	190.887	231.4
0.306	-16.9373	-11.2915	-4.95911	-1.44958	0.534058	2.74658	3.05176	4.50134	6.79016	10.6812	17.4713	33.2642	69.4275	97.4274	110.397	126.266	140.152	154.877	170.441	194.016	233.078
0.307	-17.0898	-11.2152	-5.18799	-1.52588	1.06812	2.05994	3.35693	4.65393	7.17163	11.5967	18.5394	33.1116	68.5883	99.3347	111.008	126.801	139.923	153.503	171.814	192.184	231.628
0.308	-16.861	-11.5967	-5.72205	-0.38147	1.37329	3.05176	3.20435	4.50134	7.47681	11.0626	18.7683	32.8827	68.0542	97.9614	110.931	126.572	138.474	154.114	171.28	192.947	228.882
0.309	2.05994	-0.915527	-5.34058	-9.99451	-14.267	-20.9808	-25.9399	-32.6538	-38.8336	-46.6919	-46.9208	-61.5692	-67.9016	-68.4357	-74.1577	-74.6155	-75.6836	-73.3185	-84.4574	-88.6536	-91.9342
0.31	0.457764	-1.90735	-5.56946	-7.32422	-9.68933	-13.5803	-17.7765	-21.286	-25.5585	-29.9835	-32.0435	-39.444	-45.3186	-46.5393	-49.7437	-53.1006	-53.6346	-55.9998	-60.8826	-66.2994	-68.3594
0.311	-1.44958	-3.43323	-4.95911	-7.47681	-8.39233	-10.6812	-12.8174	-15.9454	-19.455	-22.2015	-24.1852	-28.1525	-32.1198	-33.0353	-35.8582	-38.4521	-39.8254	-39.9017	-43.6401	-46.463	-48.4467
0.312	-2.44141	-3.50952	-6.02722	-6.79016	-7.17163	-9.61304	-11.5967	-14.0381	-16.0217	-18.3105	-20.5231	-23.4985	-26.474	-26.5503	-29.5258	-31.3568	-32.3486	-32.959	-35.0189	-37.5366	-38.6047
0.313	-1.83105	-4.27246	-5.18799	-6.71387	-7.01904	-8.69751	-10.5286	-12.5122	-14.1907	-16.1743	-17.7002	-20.1416	-22.8882	-22.8119	-24.4904	-26.8555	-28.0762	-27.9236	-30.2124	-32.196	-32.5012
0.314	-3.12805	-3.8147	-5.11169	-6.56128	-7.40051	-8.23975	-9.53674	-11.2915	-13.1989	-15.1825	-16.4795	-18.0817	-20.0653	-20.6757	-21.8964	-24.2615	-25.177	-25.4822	-26.1688	-28.2288	-28.9917
0.315	-3.50952	-4.11987	-5.0354	-6.40869	-7.32422	-7.85828	-10.0708	-10.9863	-12.3596	-13.8855	-14.9536	-16.2506	-18.9209	-18.5394	-20.1416	-22.049	-22.1252	-22.8882	-23.8037	-25.4059	-26.5503
0.316	-3.35693	-3.96729	-5.0354	-6.56128	-7.01904	-6.94275	-9.38416	-10.5286	-11.5967	-13.0463	-13.8092	-14.9536	-16.7847	-17.3187	-18.158	-20.2942	-21.0571	-21.3623	-22.4304	-23.1934	-24.1852
0.317	-3.20435	-4.42505	-5.56946	-6.2561	-6.94275	-8.16345	-8.92639	-9.76563	-10.6049	-11.7493	-13.8092	-13.9618	-15.3351	-16.098	-17.395	-19.989	-20.1416	-19.8364	-21.2097	-21.8964	-22.583
0.318	-3.96729	-4.34875	-5.41687	-6.79016	-6.10352	-7.40051	-7.85828	-9.38416	-10.2234	-11.2915	-12.5885	-13.4277	-14.4958	-15.1062	-16.6321	-17.9291	-18.9209	-19.2261	-19.6075	-20.5231	-21.1334
0.319	-3.12805	-4.04358	-4.65393	-6.63757	-6.71387	-7.62939	-8.39233	-9.61304	-9.91821	-11.2915	-12.7411	-13.1989	-14.0381	-14.5721	-15.8691	-16.4032	-17.8528	-17.5476	-18.7683	-19.6838	-19.8364
0.32	-3.66211	-4.57764	-4.42505	-5.95093	-6.86646	-7.47681	-8.23975	-8.7738	-9.91821	-10.6049	-12.0544	-12.4359	-13.6566	-13.6566	-14.7247	-16.1743	-17.0135	-16.3269	-17.5476	-18.6157	-18.9972
0.321	-3.35693	-3.43323	-4.88281	-6.40869	-5.79834	-7.40051	-7.70569	-8.54492	-9.84192	-9.99451	-11.4441	-12.0544	-13.3514	-13.8855	-14.3433	-14.5721	-16.3269	-15.4114	-17.1661	-18.158	-18.3868
0.322	-3.50952	-3.96729	-4.88281	-6.2561	-6.2561	-7.32422	-7.85828	-8.8501	-9.46045	-10.376	-10.5286	-11.673	-12.7411	-12.7411	-13.7329	-15.1825	-15.1825	-15.9454	-16.7847	-17.6239	-17.7765
0.323	-3.28064	-4.27246	-4.34875	-5.95093	-6.2561	-6.94275	-7.78198	-8.23975	-9.15527	-9.38416	-10.91	-11.7493	-12.1307	-12.6648	-13.8855	-13.8855	-15.4877	-14.8773	-16.1743	-15.564	-18.2343
0.324	-3.28064	-3.89099	-5.34058	-6.10352	-6.10352	-6.71387	-7.01904	-8.62122	-8.7738	-9.76563	-10.7574	-10.6049	-12.0544	-12.0544	-12.5122	-13.1989	-14.6484	-14.801	-15.8691	-15.4114	-17.4713
0.325	-3.28064	-4.95911	-5.0354	-5.95093	-5.95093	-7.24792	-6.63757	-8.31604	-9.15527	-9.61304	-9.99451	-10.9863	-11.4441	-11.8256	-12.207	-13.4277	-14.6484	-14.4958	-15.1062	-15.6403	-16.1743
0.326	-3.58582	-4.04358	-5.18799	-6.79016	-6.17981	-6.17981	-7.09534	-8.54492	-8.92639	-9.61304	-9.76563	-10.2234	-10.9863	-12.2833	-12.5122	-13.2751	-13.8092	-13.5803	-13.3514	-14.9536	-15.4877
0.327	-4.50134	-3.89099	-5.34058	-6.48499	-4.95911	-6.10352	-7.24792	-7.24792	-8.8501	-8.7738	-10.2234	-10.6812	-10.9863	-11.1389	-12.4359	-12.8174	-12.97	-14.0381	-14.1144	-14.4958	-15.0299
0.328	-4.57764	-4.88281	-5.34058	-6.71387	-6.2561	-6.3324	-6.71387	-7.47681	-8.31604	-8.39233	-9.00269	-10.1471	-10.376	-11.0626	-11.673	-11.9019	-13.1226	-12.8174	-14.1144	-14.4196	-14.6484
0.329	-3.8147	-4.34875	-5.11169	-6.94275	-6.56128	-6.56128	-6.94275	-8.7738	-8.62122	-8.39233	-8.8501	-10.0708	-10.2234	-10.8337	-11.4441	-11.8256	-12.6648	-12.7411	-13.504	-13.4277	-14.6484
0.33	-3.96729	-4.57764	-5.11169	-6.17981	-6.63757	-6.56128	-7.40051	-7.47681	-8.16345	-8.01086	-9.46045	-9.07898	-9.99451	-10.8337	-11.5967	-11.8256	-11.9019	-12.8174	-12.8937	-13.504	-13.8855
0.331	-4.04358	-4.04358	-4.80652	-5.79834	-6.02722	-5.95093	-7.24792	-7.85828	-8.08716	-8.8501	-8.7738	-9.53674	-10.1471	-11.2152	-11.5967	-11.9019	-12.5122	-12.4359	-13.3514	-13.6566	-14.1907
0.332	-4.42505	-4.34875	-5.64575	-5.95093	-5.72205	-6.02722	-5.87463	-7.70569	-7.93457	-8.16345	-8.92639	-9.23157	-9.68933	-10.5286	-10.7574	-10.7574	-11.9019	-12.0544	-12.5885	-12.7411	-13.7329
0.333	-4.27246	-4.27246	-5.0354	-6.2561	-5.56946	-6.02722	-6.86646	-7.09534	-7.85828	-8.31604	-9.15527	-8.7738	-9.91821	-9.68933	-10.91	-10.9863	-12.2833	-11.7493	-13.1226	-12.6648	-13.8855
0.334	-3.89099	-4.27246	-4.73022	-6.10352	-5.34058	-6.56128	-6.56128	-7.5531	-8.16345	-8.62122	-8.62122	-8.92639	-9.61304	-10.5286	-10.5286	-11.1389	-11.4441	-11.4441	-12.207	-12.97	-13.2751
0.335	-4.27246	-4.42505	-4.65393	-5.87463	-6.10352	-6.02722	-6.86646	-7.62939	-7.70569	-7.93457	-8.39233	-8.92639	-9.30786	-9.30786	-10.7574	-10.376	-11.2915	-11.2915	-11.8256	-12.8174	-13.0463
0.336	-4.11987	-4.19617	-5.49316	-5.79834	-5.95093	-7.01904	-7.01904	-7.17163	-7.47681	-8.31604	-9.00269	-9.15527	-9.07898	-9.30786	-9.84192	-10.376	-10.91	-11.4441	-11.2915	-12.2833	-12.6648
0.337	-4.19617	-4.57764	-5.64575	-5.87463	-5.72205	-6.40869	-6.56128	-7.01904	-8.01086	-7.78198	-7.85828	-8.7738	-9.23157	-9.99451	-10.2234	-10.91	-11.4441	-10.7574	-11.673	-12.3596	-11.673
0.338	-4.34875	-5.26428	-5.56946	-6.17981	-5.34058	-6.17981	-6.71387	-6.86646	-7.62939	-8.54492	-7.78198	-8.8501	-8.46863	-9.76563	-9.91821	-11.0626	-10.91	-9.99451	-11.4441	-11.4441	-12.0544
0.339	-3.58582	-4.57764	-4.95911	-5.87463	-4.80652	-6.17981	-6.86646	-7.09534	-7.78198	-8.16345	-8.69751	-7.78198	-8.54492	-9.00269	-9.53674	-10.5286	-10.4523	-10.376	-11.2915	-11.8256	-11.8256
0.34	-3.8147	-4.27246	-5.11169	-6.2561	-5.34058	-5.79834	-7.17163	-7.01904	-6.79016	-7.78198	-8.69751	-8.01086	-8.39233	-8.92639	-9.00269	-9.30786	-10.6049	-10.9863	-11.0626	-11.1389	-11.2915
0.341	-4.19617	-3.58582	-5.26428	-5.79834	-4.80652	-5.72205	-6.3324	-6.71387	-7.5531	-7.70569	-7.40051	-8.8501	-8.46863	-9.15527	-9.07898	-10.0708	-10.4523	-10.8337	-10.9863	-12.0544	-10.6049
0.342	-3.7384	-4.04358	-5.11169	-6.3324	-5.72205	-5.72205	-6.2561	-6.79016	-7.24792	-7.5531	-8.16345	-8.23975	-8.31604	-8.54492	-9.07898	-9.91821	-10.7574	-10.5286	-10.1471	-10.8337	-12.207
0.343	-4.11987	-4.34875	-4.65393	-6.40869	-5.64575	-6.2561	-5.79834	-6.94275	-7.01904	-7.09534	-7.78198	-8.46863	-7.40051	-9.61304	-9.15527	-9.53674	-10.2234	-10.376	-10.8337	-11.1389	-11.5204
0.344	-4.42505	-4.88281	-4.65393	-5.87463	-5.87463	-6.17981	-7.01904	-5.95093	-7.62939	-7.62939	-8.31604	-7.47681	-8.01086	-8.8501	-8.54492	-9.76563	-9.91821	-10.5286	-10.7574	-11.5204	-12.6648
0.345	-4.42505	-4.19617	-4.88281	-5.95093	-5.49316	-5.56946	-5.95093	-7.09534	-6.40869	-7.62939	-7.40051	-7.78198	-8.31604	-8.92639	-9.07898	-8.92639	-10.376	-9.53674	-10.6049	-10.376	-11.9781
0.346	-4.27246	-4.34875	-4.11987	-5.79834	-6.48499	-5.87463	-5.87463	-6.02722	-6.79016	-6.71387	-7.5531	-7.85828	-8.62122	-8.8501	-8.62122	-9.30786	-9.91821	-10.1471	-10.376	-10.6049	-11.3678
0.347	-4.27246	-4.57764	-4.73022	-6.10352	-5.79834	-5.72205	-5.95093	-6.56128	-6.10352	-7.5531	-7.5531	-8.54492	-9.00269	-8.54492	-8.8501	-9.23157	-9.99451	-9.99451	-10.6812	-11.4441	-11.2152
0.348	-4.19617	-4.42505	-4.50134	-5.18799	-5.95093	-6.86646	-6.10352	-6.63757	-6.94275	-7.24792	-7.40051	-8.01086	-8.01086	-8.69751	-9.46045	-9.68933	-9.68933	-9.38416	-10.1471	-10.9863	-10.9863
0.349	-4.57764	-4.65393	-5.0354	-6.56128	-5.95093	-5.95093	-5.87463	-6.79016	-6.79016	-7.40051	-7.78198	-7.70569	-8.16345	-8.62122	-9.46045	-9.15527	-9.84192	-9.84192	-9.99451	-10.2234	-10.5286
0.35	-4.57764	-4.57764	-5.56946	-6.02722	-5.34058	-6.40869	-5.79834	-7.01904	-7.32422	-6.94275	-7.5531	-8.16345	-8.46863	-8.54492	-8.08716	-9.46045	-9.68933	-9.84192	-10.1471	-10.2234	-10.9863
0.351	-4.50134	-4.95911	-5.49316	-6.17981	-5.79834	-5.79834	-5.95093	-6.3324	-7.78198	-6.79016	-8.08716	-7.5531	-7.93457	-7.78198	-7.93457	-9.00269	-9.84192	-9.76563	-9.84192	-10.0708	-10.376
0.352	-4.80652	-4.57764	-4.88281	-6.17981	-5.49316	-5.95093	-5.49316	-6.40869	-7.01904	-6.86646	-7.09534	-7.01904	-7.32422	-8.01086	-8.31604	-8.39233	-9.00269	-9.38416	-9.99451	-9.76563	-10.376
0.353	-3.8147	-4.80652	-5.26428	-6.02722	-4.88281	-6.10352	-6.02722	-6.86646	-6.71387	-7.17163	-6.79016	-7.62939	-7.78198	-7.70569	-8.92639	-9.53674	-8.69751	-9.61304	-10.0708	-9.76563	-10.4523
0.354	-4.34875	-4.73022	-4.95911	-6.3324	-5.26428	-5.26428	-5.95093	-6.48499	-6.56128	-7.32422	-7.40051	-6.86646	-7.70569	-8.08716	-7.70569	-9.00269	-9.23157	-8.62122	-9.61304	-10.4523	-10.6812
0.355	-4.04358	-5.11169	-5.64575	-6.2561	-5.26428	-5.64575	-6.2561	-6.40869	-6.48499	-7.5531	-7.17163	-7.62939	-7.17163	-7.93457	-8.7738	-9.15527	-8.8501	-9.15527	-9.53674	-9.46045	-10.4523
0.356	-3.7384	-4.88281	-5.56946	-6.10352	-5.56946	-5.26428	-6.2561	-6.79016	-6.56128	-7.17163	-7.5531	-6.86646	-7.85828	-7.78198	-8.16345	-9.15527	-8.69751	-8.8501	-9.23157	-10.0708	-10.2234
0.357	-4.57764	-4.57764	-4.88281	-5.72205	-5.56946	-5.0354	-6.17981	-6.3324	-6.71387	-6.94275	-6.48499	-7.01904	-8.16345	-7.40051	-8.46863	-8.23975	-8.8501	-8.69751	-8.69751	-10.2997	-9.46045
0.358	-4.80652	-4.73022	-4.65393	-5.79834	-5.41687	-5.56946	-5.87463	-5.87463	-6.02722	-6.86646	-7.70569	-7.40051	-8.08716	-7.5531	-8.16345	-8.54492	-8.08716	-9.53674	-9.84192	-9.38416	-9.53674
0.359	-4.34875	-3.96729	-4.95911	-5.41687	-5.49316	-6.48499	-5.64575	-6.48499	-6.56128	-7.17163	-7.32422	-7.40051	-7.09534	-8.16345	-8.54492	-8.92639	-8.7738	-8.31604	-9.00269	-10.2234	-9.99451
0.36	-3.89099	-5.0354	-5.49316	-5.34058	-5.34058	-5.64575	-6.2561	-6.10352	-6.63757	-6.3324	-7.70569	-7.47681	-8.23975	-8.16345	-8.01086	-8.54492	-8.7738	-8.7738	-9.30786	-9.99451	-10.9863
0.361	-3.58582	-4.42505	-4.80652	-5.56946	-5.18799	-4.95911	-4.50134	-6.10352	-6.02722	-6.63757	-6.40869	-7.40051	-7.09534	-7.70569	-8.08716	-8.69751	-8.92639	-8.69751	-9.15527	-9.84192	-9.91821
0.362	-4.73022	-4.95911	-5.26428	-6.17981	-5.49316	-5.49316	-5.64575	-5.72205	-6.48499	-6.63757	-6.79016	-7.40051	-7.70569	-7.40051	-7.78198	-8.46863	-8.7738	-9.23157	-9.38416	-9.84192	-9.68933
0.363	-4.42505	-4.34875	-5.11169	-5.64575	-5.72205	-4.80652	-5.64575	-6.02722	-6.2561	-6.48499	-7.09534	-6.94275	-7.40051	-7.47681	-8.39233	-8.46863	-8.01086	-9.46045	-8.92639	-9.84192	-9.61304
0.364	-4.34875	-4.80652	-4.65393	-5.18799	-5.41687	-5.79834	-5.72205	-6.02722	-6.3324	-6.86646	-7.09534	-7.40051	-7.40051	-8.08716	-7.5531	-8.08716	-8.7738	-8.46863	-8.8501	-9.53674	-9.61304
0.365	-4.42505	-4.65393	-4.88281	-5.72205	-5.56946	-6.63757	-5.56946	-6.40869	-6.63757	-6.3324	-7.09534	-7.78198	-6.71387	-7.93457	-8.23975	-8.39233	-7.78198	-8.39233	-9.00269	-9.15527	-10.0708
0.366	-4.27246	-4.27246	-5.49316	-6.48499	-5.26428	-5.95093	-5.64575	-6.10352	-6.02722	-6.56128	-6.79016	-7.70569	-7.17163	-7.93457	-8.31604	-8.08716	-8.62122	-8.7738	-9.07898	-9.07898	-9.30786
0.367	-4.42505	-4.80652	-4.42505	-5.11169	-4.57764	-5.26428	-5.34058	-6.10352	-6.10352	-6.94275	-7.09534	-6.56128	-6.86646	-7.09534	-7.93457	-7.47681	-8.8501	-9.07898	-8.8501	-9.07898	-9.07898
0.368	-4.34875	-5.18799	-4.95911	-5.64575	-4.95911	-5.49316	-6.10352	-6.48499	-5.49316	-6.40869	-6.02722	-6.79016	-7.47681	-6.94275	-8.01086	-8.01086	-7.93457	-9.00269	-8.62122	-9.68933	-9.07898
0.369	-4.80652	-5.0354	-4.50134	-5.87463	-5.18799	-5.79834	-6.17981	-6.40869	-6.10352	-6.17981	-6.17981	-6.63757	-7.5531	-7.47681	-8.01086	-7.32422	-8.08716	-8.62122	-8.31604	-9.68933	-9.07898
0.37	-4.50134	-4.42505	-5.0354	-6.02722	-5.56946	-6.10352	-5.49316	-6.63757	-6.79016	-6.40869	-6.79016	-7.17163	-6.40869	-7.47681	-7.47681	-8.23975	-8.01086	-8.39233	-7.93457	-8.39233	-9.30786
0.371	-4.88281	-4.57764	-5.26428	-5.79834	-5.64575	-5.34058	-5.49316	-6.79016	-6.10352	-6.17981	-6.71387	-6.79016	-6.17981	-7.62939	-7.47681	-8.01086	-7.93457	-7.93457	-9.38416	-9.61304	-8.46863
0.372	-4.73022	-4.73022	-5.0354	-5.49316	-5.87463	-5.64575	-5.87463	-6.56128	-6.2561	-6.3324	-6.63757	-7.32422	-6.3324	-6.63757	-7.24792	-8.39233	-7.78198	-7.85828	-8.62122	-9.53674	-9.53674
0.373	-4.57764	-4.57764	-4.57764	-5.87463	-5.49316	-5.56946	-6.2561	-5.79834	-5.79834	-6.56128	-6.71387	-6.94275	-7.70569	-7.24792	-7.5531	-7.32422	-8.08716	-8.08716	-8.23975	-9.15527	-8.69751
0.374	-4.50134	-4.73022	-5.0354	-6.17981	-5.34058	-5.26428	-5.56946	-6.10352	-6.10352	-6.71387	-6.79016	-7.09534	-7.17163	-7.47681	-7.40051	-7.70569	-8.08716	-8.8501	-8.54492	-8.8501	-9.07898
0.375	-3.96729	-4.88281	-5.34058	-5.18799	-5.11169	-6.10352	-6.3324	-6.48499	-5.49316	-6.63757	-6.63757	-7.01904	-7.62939	-6.86646	-8.01086	-7.70569	-7.93457	-8.01086	-8.62122	-9.07898	-9.46045
0.376	-4.57764	-4.04358	-5.72205	-6.10352	-5.95093	-5.41687	-5.56946	-6.86646	-5.87463	-6.71387	-7.09534	-7.17163	-6.94275	-7.78198	-7.70569	-7.78198	-7.47681	-7.62939	-8.69751	-8.69751	-9.84192
0.377	-4.57764	-4.34875	-4.95911	-6.17981	-5.49316	-5.64575	-5.79834	-6.2561	-6.2561	-6.02722	-6.48499	-7.24792	-6.48499	-6.94275	-7.62939	-7.62939	-8.31604	-7.24792	-8.01086	-9.23157	-8.46863
0.378	-4.65393	-4.88281	-5.18799	-5.79834	-5.18799	-6.10352	-5.56946	-5.72205	-6.02722	-6.56128	-6.48499	-6.56128	-5.95093	-7.24792	-7.62939	-7.01904	-7.17163	-8.16345	-8.31604	-8.31604	-8.54492
0.379	-4.11987	-4.65393	-5.11169	-5.72205	-5.49316	-5.79834	-5.79834	-5.64575	-6.56128	-7.32422	-6.10352	-6.40869	-7.5531	-6.3324	-7.40051	-7.47681	-8.16345	-7.85828	-7.62939	-9.07898	-8.92639
0.38	-3.8147	-5.72205	-5.26428	-5.26428	-5.41687	-5.72205	-5.79834	-6.2561	-6.2561	-6.3324	-6.48499	-6.94275	-8.01086	-7.01904	-7.32422	-7.24792	-7.70569	-8.31604	-8.54492	-8.08716	-8.8501
0.381	-4.42505	-4.65393	-5.41687	-5.26428	-5.41687	-6.3324	-5.49316	-5.49316	-6.79016	-6.40869	-6.63757	-7.24792	-7.24792	-6.56128	-7.85828	-8.01086	-7.78198	-8.23975	-8.31604	-8.62122	-9.38416
0.382	-4.65393	-5.11169	-5.49316	-6.10352	-5.41687	-5.79834	-5.87463	-5.87463	-5.95093	-6.56128	-6.71387	-6.94275	-7.40051	-6.48499	-7.62939	-8.39233	-8.08716	-7.5531	-7.93457	-8.16345	-8.8501
0.383	-4.57764	-4.88281	-5.79834	-6.48499	-5.95093	-5.34058	-5.26428	-5.79834	-6.79016	-6.40869	-7.01904	-6.79016	-7.09534	-7.5531	-7.32422	-7.24792	-7.40051	-8.23975	-7.78198	-8.54492	-8.54492
0.384	-4.65393	-4.95911	-5.64575	-5.11169	-5.87463	-6.3324	-5.49316	-5.41687	-5.64575	-5.64575	-6.48499	-6.94275	-7.17163	-6.79016	-6.86646	-6.71387	-6.86646	-7.47681	-8.69751	-8.92639	-8.92639
0.385	-4.88281	-4.80652	-5.56946	-6.17981	-5.0354	-4.95911	-6.48499	-6.71387	-5.79834	-6.71387	-6.71387	-7.24792	-7.32422	-6.48499	-7.17163	-7.17163	-7.70569	-8.39233	-8.69751	-8.69751	-8.62122
0.386	-4.34875	-5.18799	-5.64575	-6.02722	-5.49316	-5.79834	-5.49316	-5.79834	-6.17981	-6.40869	-6.48499	-7.01904	-6.86646	-7.09534	-7.62939	-7.17163	-7.70569	-8.16345	-7.78198	-8.7738	-8.31604
0.387	-4.50134	-4.88281	-5.41687	-5.49316	-5.72205	-4.95911	-6.17981	-5.41687	-5.95093	-6.71387	-6.3324	-6.40869	-6.17981	-6.71387	-7.17163	-7.24792	-7.32422	-7.93457	-8.46863	-8.8501	-8.62122
0.388	-4.80652	-4.50134	-5.49316	-5.87463	-5.49316	-5.41687	-5.41687	-6.10352	-6.56128	-6.10352	-6.2561	-6.40869	-6.10352	-6.79016	-7.09534	-7.78198	-7.70569	-7.62939	-8.16345	-8.62122	-8.08716
0.389	-4.50134	-5.56946	-5.41687	-5.34058	-5.49316	-5.18799	-5.41687	-5.34058	-6.02722	-5.87463	-6.63757	-6.94275	-6.3324	-7.09534	-6.63757	-7.32422	-7.47681	-7.5531	-8.46863	-8.39233	-8.16345
0.39	-5.26428	-4.57764	-4.95911	-5.79834	-5.64575	-5.34058	-5.49316	-6.71387	-6.10352	-6.63757	-6.86646	-6.02722	-6.2561	-6.94275	-6.86646	-7.09534	-6.71387	-8.01086	-7.62939	-8.08716	-8.62122
0.391	-5.0354	-5.11169	-4.88281	-5.34058	-4.95911	-5.0354	-5.95093	-5.18799	-5.64575	-6.2561	-6.10352	-6.94275	-6.79016	-6.56128	-7.40051	-7.62939	-6.86646	-8.01086	-8.54492	-8.46863	-7.78198
0.392	-5.26428	-4.73022	-4.65393	-6.02722	-5.49316	-5.26428	-5.87463	-6.2561	-6.10352	-6.2561	-6.86646	-5.87463	-6.3324	-7.40051	-7.47681	-7.62939	-7.01904	-7.62939	-7.93457	-8.16345	-8.7738
0.393	-4.88281	-4.88281	-5.64575	-5.72205	-4.50134	-5.95093	-6.10352	-6.56128	-5.56946	-6.63757	-6.94275	-6.86646	-6.40869	-7.17163	-6.48499	-7.40051	-7.24792	-7.5531	-8.23975	-7.85828	-8.46863
0.394	-5.26428	-4.27246	-5.18799	-5.64575	-5.41687	-4.57764	-5.26428	-5.34058	-5.72205	-5.87463	-6.56128	-6.2561	-7.32422	-7.09534	-6.56128	-7.62939	-7.01904	-8.23975	-8.31604	-7.40051	-8.39233
0.395	-4.65393	-5.26428	-4.57764	-6.2561	-6.02722	-5.64575	-4.88281	-6.10352	-6.10352	-6.63757	-6.86646	-6.86646	-7.17163	-6.79016	-6.56128	-7.47681	-7.24792	-7.62939	-7.85828	-8.46863	-8.69751
0.396	-4.65393	-4.73022	-5.18799	-5.49316	-5.11169	-4.65393	-5.49316	-5.49316	-5.56946	-6.48499	-6.17981	-6.71387	-7.09534	-6.71387	-6.63757	-7.01904	-7.78198	-8.08716	-7.85828	-9.00269	-8.39233
0.397	-4.57764	-4.50134	-5.64575	-5.49316	-5.79834	-4.95911	-5.41687	-5.95093	-6.17981	-6.2561	-6.2561	-6.10352	-6.79016	-6.79016	-7.01904	-6.86646	-7.93457	-7.01904	-8.31604	-7.70569	-7.78198
0.398	-4.57764	-5.18799	-4.50134	-6.71387	-5.18799	-5.26428	-5.56946	-6.17981	-5.49316	-6.40869	-5.87463	-6.48499	-7.09534	-6.48499	-7.32422	-7.09534	-7.01904	-7.93457	-8.31604	-7.93457	-8.08716
0.399	-4.65393	-4.80652	-5.26428	-6.2561	-5.56946	-4.88281	-5.56946	-5.79834	-5.56946	-5.87463	-6.02722	-6.40869	-6.02722	-6.86646	-6.79016	-7.32422	-7.01904	-8.31604	-8.08716	-8.23975	-8.31604
0.4	-4.57764	-4.95911	-5.49316	-5.49316	-4.65393	-5.26428	-4.73022	-5.72205	-5.18799	-6.40869	-6.17981	-7.09534	-6.71387	-7.09534	-7.01904	-7.5531	-7.70569	-8.31604	-8.39233	-7.62939	-8.46863
0.401	-4.42505	-4.27246	-4.88281	-6.40869	-5.0354	-5.18799	-5.49316	-5.72205	-5.87463	-6.3324	-6.56128	-6.10352	-6.48499	-6.86646	-6.63757	-7.47681	-6.94275	-7.78198	-8.16345	-7.78198	-7.85828
0.402	-4.73022	-4.88281	-5.79834	-6.10352	-5.56946	-5.18799	-5.79834	-5.49316	-4.95911	-5.26428	-6.2561	-6.02722	-6.79016	-6.40869	-6.56128	-6.86646	-7.70569	-8.08716	-7.40051	-7.78198	-7.78198
0.403	-4.65393	-5.49316	-4.95911	-5.64575	-5.64575	-5.95093	-6.3324	-6.10352	-5.41687	-6.3324	-6.17981	-6.02722	-6.3324	-5.87463	-6.63757	-6.71387	-7.17163	-8.08716	-7.62939	-8.39233	-7.85828
0.404	-4.88281	-4.65393	-5.72205	-5.79834	-4.88281	-5.41687	-5.72205	-5.72205	-5.72205	-6.3324	-5.72205	-5.41687	-6.48499	-6.3324	-7.09534	-7.17163	-7.17163	-7.24792	-7.47681	-7.40051	-7.93457
0.405	-5.11169	-4.80652	-4.95911	-6.17981	-5.79834	-5.41687	-5.79834	-5.64575	-5.95093	-6.17981	-5.64575	-6.3324	-7.17163	-6.94275	-6.94275	-7.47681	-6.48499	-7.93457	-7.70569	-7.5531	-7.78198
0.406	-4.50134	-5.49316	-4.88281	-6.02722	-5.64575	-5.41687	-5.49316	-6.10352	-5.34058	-6.63757	-6.10352	-6.02722	-6.63757	-6.48499	-6.02722	-7.32422	-7.09534	-7.40051	-7.85828	-7.40051	-7.62939
0.407	-4.65393	-4.88281	-4.42505	-5.95093	-5.11169	-5.26428	-5.87463	-5.72205	-6.2561	-5.34058	-6.3324	-6.2561	-7.01904	-6.40869	-7.01904	-7.78198	-7.70569	-7.17163	-7.70569	-7.24792	-7.85828
0.408	-5.0354	-4.65393	-5.0354	-6.2561	-5.34058	-4.73022	-5.49316	-5.64575	-5.95093	-5.79834	-6.63757	-6.17981	-6.17981	-6.3324	-6.86646	-7.5531	-7.78198	-7.24792	-7.85828	-7.47681	-8.31604
0.409	-3.7384	-4.80652	-5.34058	-6.86646	-6.02722	-5.56946	-5.79834	-5.64575	-5.64575	-6.2561	-6.79016	-6.17981	-6.40869	-6.17981	-6.79016	-6.48499	-7.09534	-7.40051	-8.23975	-7.93457	-8.01086
0.41	-4.95911	-4.57764	-4.73022	-6.40869	-4.80652	-5.11169	-5.95093	-5.34058	-5.95093	-5.11169	-6.17981	-6.2561	-6.86646	-6.63757	-6.94275	-6.63757	-7.01904	-7.17163	-7.85828	-6.3324	-8.62122
0.411	-4.88281	-5.26428	-4.80652	-6.10352	-4.27246	-5.41687	-5.41687	-5.49316	-5.72205	-6.17981	-6.10352	-6.63757	-6.86646	-6.86646	-6.71387	-6.40869	-7.09534	-7.01904	-7.40051	-7.32422	-7.85828
0.412	-4.95911	-4.95911	-5.49316	-5.49316	-5.41687	-5.34058	-5.95093	-5.56946	-6.48499	-6.48499	-6.02722	-6.40869	-6.63757	-7.47681	-6.94275	-7.78198	-7.01904	-7.78198	-8.01086	-8.46863	-8.39233
0.413	-4.80652	-4.95911	-4.80652	-5.64575	-4.80652	-5.56946	-4.95911	-6.10352	-5.79834	-5.72205	-6.2561	-6.79016	-6.02722	-7.17163	-6.71387	-7.01904	-7.93457	-7.40051	-7.78198	-7.47681	-8.39233
0.414	-4.88281	-4.65393	-4.88281	-5.64575	-5.79834	-5.11169	-4.88281	-5.18799	-5.95093	-6.17981	-5.87463	-7.32422	-6.2561	-6.79016	-5.72205	-7.78198	-6.56128	-7.78198	-7.62939	-7.24792	-7.09534
0.415	-5.11169	-4.57764	-6.10352	-5.95093	-5.26428	-5.49316	-5.56946	-5.41687	-5.95093	-6.63757	-5.87463	-6.63757	-6.2561	-6.63757	-6.63757	-6.71387	-6.79016	-7.32422	-7.24792	-8.39233	-7.47681
0.416	-5.11169	-4.50134	-5.41687	-5.34058	-5.49316	-5.72205	-6.40869	-5.56946	-5.64575	-6.86646	-5.79834	-6.40869	-6.48499	-7.01904	-6.48499	-7.32422	-8.01086	-6.94275	-7.70569	-8.23975	-7.32422
0.417	-4.27246	-4.57764	-5.56946	-5.0354	-5.72205	-5.64575	-5.64575	-5.72205	-5.56946	-6.63757	-6.2561	-6.40869	-6.10352	-6.10352	-6.48499	-7.01904	-6.94275	-7.5531	-7.40051	-7.32422	-8.08716
0.418	-4.73022	-4.65393	-4.80652	-5.95093	-5.41687	-5.64575	-4.95911	-6.02722	-5.56946	-6.2561	-5.87463	-7.01904	-6.17981	-5.64575	-5.95093	-7.01904	-6.56128	-6.79016	-7.93457	-7.70569	-7.85828
0.419	-4.88281	-4.95911	-5.18799	-5.11169	-5.11169	-5.56946	-5.79834	-6.3324	-5.56946	-6.02722	-5.87463	-6.40869	-6.79016	-5.95093	-6.3324	-7.47681	-6.71387	-6.56128	-7.40051	-7.17163	-8.08716
0.42	-4.50134	-4.73022	-5.0354	-5.72205	-5.79834	-5.0354	-5.0354	-5.56946	-5.41687	-6.02722	-6.48499	-6.3324	-5.95093	-6.48499	-6.56128	-6.79016	-7.01904	-6.86646	-7.17163	-7.40051	-8.16345
0.421	-4.65393	-4.50134	-4.88281	-6.3324	-4.34875	-5.34058	-5.79834	-5.79834	-5.56946	-5.72205	-5.95093	-5.18799	-6.71387	-6.2561	-6.48499	-6.56128	-7.09534	-7.17163	-7.01904	-8.01086	-7.32422
0.422	-4.65393	-4.80652	-5.11169	-5.87463	-5.41687	-5.26428	-5.79834	-5.95093	-5.72205	-6.3324	-5.72205	-6.63757	-5.95093	-5.87463	-6.56128	-7.01904	-7.09534	-6.71387	-7.24792	-7.78198	-7.17163
0.423	-4.57764	-4.73022	-4.80652	-5.18799	-4.65393	-5.64575	-5.49316	-5.56946	-6.02722	-5.26428	-5.95093	-6.48499	-6.40869	-6.40869	-6.48499	-6.71387	-6.48499	-7.5531	-7.40051	-7.47681	-7.01904
0.424	-5.0354	-4.11987	-4.50134	-4.57764	-5.34058	-5.64575	-5.11169	-5.64575	-5.56946	-5.64575	-5.87463	-6.02722	-6.56128	-6.17981	-6.56128	-6.86646	-7.09534	-7.85828	-7.93457	-8.01086	-8.8501
0.425	-4.50134	-5.34058	-4.95911	-5.72205	-5.18799	-5.11169	-5.18799	-5.26428	-5.11169	-5.87463	-6.40869	-6.02722	-6.3324	-6.3324	-6.10352	-6.02722	-6.48499	-6.71387	-7.40051	-7.93457	-7.01904
0.426	-4.50134	-4.57764	-5.41687	-6.02722	-5.72205	-4.95911	-5.34058	-5.87463	-5.95093	-5.87463	-6.3324	-6.17981	-5.49316	-6.94275	-6.71387	-7.09534	-7.17163	-6.56128	-7.24792	-6.94275	-8.01086
0.427	-4.57764	-5.18799	-4.95911	-5.49316	-5.26428	-5.26428	-5.41687	-4.88281	-6.17981	-5.79834	-6.10352	-6.10352	-6.10352	-6.48499	-6.63757	-7.01904	-7.17163	-7.17163	-7.32422	-7.62939	-7.85828
0.428	-4.50134	-3.96729	-4.80652	-5.18799	-5.56946	-5.49316	-4.88281	-5.56946	-5.56946	-6.3324	-5.87463	-5.87463	-6.63757	-6.71387	-6.2561	-6.71387	-7.09534	-6.86646	-7.47681	-7.17163	-8.16345
0.429	-4.19617	-4.73022	-4.42505	-5.95093	-5.18799	-6.02722	-5.18799	-5.11169	-5.56946	-5.79834	-6.02722	-5.64575	-6.63757	-6.10352	-6.2561	-7.01904	-6.86646	-7.01904	-7.01904	-7.47681	-7.93457
0.43	-5.11169	-4.88281	-5.49316	-5.87463	-5.79834	-5.72205	-5.64575	-5.41687	-5.87463	-5.95093	-6.3324	-6.10352	-7.09534	-7.01904	-6.63757	-6.56128	-6.17981	-7.09534	-7.93457	-6.94275	-7.5531
0.431	-4.50134	-4.95911	-5.64575	-5.72205	-5.64575	-5.41687	-5.11169	-5.11169	-5.72205	-6.40869	-6.48499	-5.95093	-5.79834	-6.94275	-6.10352	-6.79016	-6.48499	-7.01904	-7.24792	-7.32422	-7.24792
0.432	-5.0354	-5.49316	-4.95911	-5.64575	-4.80652	-5.34058	-5.56946	-5.87463	-5.34058	-5.56946	-6.79016	-5.0354	-6.40869	-6.48499	-6.71387	-6.94275	-7.09534	-6.63757	-7.5531	-7.01904	-7.62939
0.433	-4.50134	-4.73022	-4.65393	-5.87463	-5.34058	-5.41687	-5.11169	-6.3324	-5.72205	-6.17981	-5.87463	-5.41687	-6.40869	-6.10352	-6.63757	-6.63757	-7.32422	-7.01904	-7.17163	-8.31604	-7.32422
0.434	-4.57764	-4.95911	-4.04358	-5.49316	-4.80652	-5.11169	-5.64575	-5.79834	-5.56946	-5.87463	-6.02722	-5.95093	-6.63757	-6.3324	-7.01904	-7.24792	-6.40869	-5.64575	-6.86646	-7.85828	-7.24792
0.435	-4.95911	-4.73022	-4.88281	-5.87463	-4.73022	-5.18799	-5.56946	-6.10352	-5.41687	-5.72205	-5.11169	-6.10352	-6.40869	-6.17981	-7.09534	-6.86646	-6.02722	-7.47681	-7.70569	-7.78198	-7.09534
0.436	-5.0354	-4.65393	-4.50134	-6.63757	-5.79834	-6.10352	-5.56946	-6.10352	-6.02722	-6.17981	-5.41687	-5.95093	-6.56128	-6.2561	-6.48499	-6.40869	-6.2561	-6.10352	-6.40869	-7.78198	-7.47681
0.437	-5.0354	-4.73022	-5.34058	-5.87463	-5.18799	-5.41687	-5.49316	-5.34058	-5.79834	-6.02722	-6.10352	-5.72205	-6.3324	-6.3324	-6.2561	-6.40869	-7.01904	-6.2561	-6.71387	-7.47681	-7.24792
0.438	-4.80652	-5.0354	-4.80652	-6.10352	-4.95911	-5.79834	-5.49316	-6.02722	-5.34058	-5.72205	-6.10352	-5.34058	-6.17981	-6.17981	-6.17981	-6.3324	-6.86646	-6.48499	-7.09534	-7.62939	-7.40051
0.439	-3.8147	-4.42505	-5.0354	-5.34058	-5.26428	-5.56946	-5.72205	-5.79834	-5.41687	-5.56946	-6.02722	-5.72205	-6.17981	-6.79016	-6.2561	-6.79016	-6.79016	-7.09534	-7.62939	-7.93457	-7.47681
0.44	-4.34875	-5.64575	-4.42505	-5.26428	-4.80652	-5.49316	-5.0354	-5.49316	-6.48499	-6.48499	-5.18799	-6.10352	-6.56128	-6.71387	-6.17981	-7.24792	-6.94275	-6.63757	-6.94275	-7.85828	-6.94275
0.441	-4.95911	-5.18799	-4.73022	-5.18799	-5.18799	-5.34058	-6.02722	-5.56946	-5.11169	-5.95093	-5.87463	-5.87463	-5.95093	-5.49316	-6.40869	-6.56128	-6.40869	-7.01904	-7.5531	-7.93457	-7.62939
0.442	-4.73022	-5.11169	-5.11169	-6.2561	-5.18799	-5.41687	-5.11169	-6.2561	-5.95093	-5.26428	-5.64575	-5.95093	-5.34058	-5.72205	-6.3324	-5.87463	-6.48499	-6.94275	-7.01904	-7.93457	-7.70569
0.443	-4.65393	-5.64575	-5.0354	-5.87463	-5.26428	-5.11169	-5.11169	-5.18799	-4.88281	-5.34058	-6.3324	-5.79834	-6.48499	-5.79834	-6.40869	-6.40869	-6.56128	-7.01904	-7.40051	-7.70569	-7.09534
0.444	-5.34058	-4.88281	-4.34875	-6.3324	-5.0354	-5.34058	-5.49316	-5.95093	-5.49316	-5.64575	-6.56128	-5.79834	-6.48499	-6.2561	-7.01904	-6.48499	-5.95093	-7.17163	-6.94275	-8.01086	-7.47681
0.445	-4.27246	-5.0354	-4.42505	-5.79834	-5.49316	-5.18799	-5.49316	-4.73022	-6.02722	-5.26428	-5.26428	-5.72205	-6.56128	-5.79834	-6.40869	-6.17981	-6.40869	-7.09534	-7.09534	-7.32422	-7.70569
0.446	-4.80652	-5.26428	-5.0354	-5.79834	-5.18799	-5.72205	-5.49316	-5.41687	-5.79834	-6.48499	-6.3324	-5.49316	-5.95093	-6.10352	-6.86646	-6.17981	-6.94275	-7.47681	-7.70569	-7.62939	-7.70569
0.447	-4.50134	-5.0354	-5.41687	-5.49316	-5.41687	-5.49316	-5.79834	-5.0354	-5.18799	-5.11169	-5.11169	-6.3324	-6.10352	-6.10352	-6.40869	-6.40869	-6.79016	-7.17163	-7.32422	-8.01086	-7.85828
0.448	-4.42505	-4.80652	-5.0354	-6.02722	-5.18799	-5.18799	-4.95911	-5.18799	-5.26428	-5.26428	-6.10352	-5.49316	-6.40869	-6.10352	-6.48499	-6.71387	-6.56128	-7.09534	-7.5531	-7.01904	-7.85828
0.449	-3.89099	-4.11987	-5.26428	-6.10352	-5.0354	-5.34058	-4.88281	-4.95911	-5.41687	-5.72205	-5.72205	-6.63757	-5.87463	-6.02722	-6.2561	-6.17981	-6.71387	-6.94275	-7.09534	-7.47681	-7.24792
0.45	-4.88281	-5.11169	-5.0354	-5.0354	-5.0354	-5.41687	-5.49316	-5.49316	-5.49316	-6.2561	-5.41687	-6.3324	-5.18799	-6.17981	-6.17981	-5.79834	-7.47681	-6.94275	-7.09534	-7.24792	-7.70569
0.451	-5.95093	-4.57764	-4.95911	-5.0354	-4.80652	-5.18799	-5.41687	-5.41687	-5.87463	-5.79834	-6.2561	-5.72205	-6.10352	-6.2561	-6.48499	-6.48499	-6.48499	-6.63757	-6.71387	-7.78198	-8.01086
0.452	-4.50134	-4.73022	-5.56946	-5.41687	-5.11169	-5.64575	-5.26428	-5.56946	-6.17981	-5.49316	-5.56946	-6.56128	-5.41687	-6.48499	-5.87463	-6.63757	-6.48499	-7.09534	-7.09534	-7.32422	-7.70569
0.453	-4.73022	-4.34875	-4.95911	-5.56946	-5.34058	-5.79834	-4.42505	-4.95911	-5.34058	-5.95093	-5.49316	-5.18799	-5.18799	-5.87463	-5.87463	-6.17981	-6.3324	-6.56128	-7.01904	-7.40051	-7.47681
0.454	-5.26428	-4.73022	-5.34058	-5.56946	-4.80652	-5.49316	-5.41687	-5.34058	-5.11169	-5.34058	-5.34058	-5.41687	-6.10352	-5.79834	-5.95093	-6.3324	-6.02722	-6.71387	-6.48499	-7.85828	-6.94275
0.455	-4.50134	-4.19617	-5.26428	-5.79834	-5.18799	-5.49316	-4.88281	-5.56946	-5.18799	-5.72205	-5.56946	-4.95911	-6.17981	-6.40869	-6.3324	-6.56128	-6.17981	-7.01904	-7.09534	-7.47681	-7.40051
0.456	-4.95911	-4.80652	-5.95093	-6.10352	-4.65393	-5.49316	-4.88281	-5.56946	-5.64575	-6.02722	-5.87463	-6.2561	-6.56128	-6.02722	-6.56128	-6.86646	-6.2561	-6.56128	-6.56128	-7.5531	-7.17163
0.457	-5.11169	-4.88281	-5.34058	-5.49316	-5.0354	-5.18799	-5.26428	-5.34058	-5.34058	-5.79834	-5.87463	-5.49316	-6.79016	-6.17981	-6.17981	-6.86646	-5.95093	-7.09534	-7.01904	-7.5531	-7.01904
0.458	-4.95911	-4.88281	-4.88281	-5.34058	-5.41687	-5.49316	-5.34058	-5.79834	-5.41687	-5.26428	-6.40869	-5.49316	-5.64575	-6.02722	-5.79834	-6.56128	-6.63757	-5.79834	-6.79016	-7.5531	-7.17163
0.459	-5.26428	-4.80652	-5.0354	-5.18799	-5.26428	-5.64575	-5.34058	-5.34058	-5.72205	-6.10352	-6.17981	-5.72205	-6.56128	-6.48499	-6.71387	-6.48499	-6.71387	-6.86646	-6.79016	-7.47681	-6.86646
0.46	-4.95911	-4.88281	-5.0354	-5.26428	-5.41687	-4.27246	-5.64575	-5.87463	-5.41687	-5.34058	-6.10352	-6.02722	-6.56128	-7.09534	-5.87463	-6.79016	-6.56128	-6.2561	-7.09534	-7.70569	-7.78198
0.461	-4.73022	-4.34875	-5.49316	-4.73022	-4.34875	-5.18799	-4.80652	-5.72205	-5.64575	-4.88281	-6.10352	-5.49316	-5.79834	-6.10352	-6.10352	-6.56128	-6.94275	-6.56128	-7.09534	-7.5531	-7.40051
0.462	-4.95911	-4.73022	-5.41687	-5.41687	-5.0354	-5.56946	-5.34058	-5.79834	-5.11169	-5.41687	-5.41687	-5.95093	-6.63757	-6.56128	-6.48499	-6.71387	-6.63757	-6.79016	-6.94275	-7.01904	-7.24792
0.463	-4.42505	-5.34058	-5.11169	-5.72205	-5.56946	-6.02722	-4.88281	-5.34058	-5.56946	-5.49316	-6.3324	-4.95911	-6.17981	-5.64575	-6.2561	-6.40869	-6.86646	-7.17163	-7.01904	-8.08716	-7.47681
0.464	-5.11169	-5.11169	-5.0354	-6.40869	-5.34058	-5.11169	-4.65393	-5.34058	-5.56946	-6.17981	-6.40869	-6.3324	-6.79016	-6.3324	-6.3324	-6.71387	-6.17981	-7.17163	-6.79016	-6.71387	-7.40051
0.465	-5.49316	-4.80652	-5.34058	-5.72205	-4.88281	-5.41687	-4.88281	-5.72205	-5.26428	-5.64575	-5.87463	-6.63757	-6.3324	-5.95093	-5.72205	-5.79834	-7.01904	-6.17981	-6.56128	-7.32422	-7.17163
0.466	-4.65393	-4.80652	-4.65393	-5.11169	-5.64575	-5.18799	-5.64575	-5.72205	-5.72205	-5.95093	-5.72205	-5.56946	-6.40869	-6.48499	-6.10352	-7.01904	-6.40869	-7.01904	-6.48499	-7.5531	-7.32422
0.467	-5.26428	-4.50134	-4.73022	-4.57764	-5.0354	-5.49316	-5.11169	-5.49316	-4.95911	-5.56946	-6.02722	-6.02722	-5.95093	-6.40869	-5.72205	-6.48499	-6.56128	-6.56128	-7.40051	-6.56128	-7.32422
0.468	-5.11169	-5.41687	-5.34058	-4.42505	-5.56946	-5.79834	-5.26428	-5.64575	-5.34058	-5.11169	-6.10352	-5.11169	-5.95093	-6.17981	-5.95093	-6.10352	-6.10352	-6.63757	-6.94275	-6.94275	-7.09534
0.469	-4.95911	-4.80652	-4.95911	-5.0354	-5.41687	-5.0354	-5.11169	-5.64575	-5.11169	-5.56946	-5.41687	-5.72205	-4.88281	-6.02722	-6.48499	-5.95093	-6.94275	-6.2561	-7.17163	-7.32422	-7.01904
0.47	-5.0354	-5.49316	-4.80652	-4.88281	-5.11169	-5.34058	-4.95911	-5.41687	-5.49316	-5.87463	-6.3324	-6.17981	-6.3324	-6.10352	-6.02722	-6.71387	-5.79834	-6.71387	-7.01904	-6.94275	-7.09534
0.471	-4.65393	-5.0354	-4.80652	-4.95911	-4.57764	-5.72205	-5.64575	-5.49316	-5.56946	-5.49316	-5.87463	-5.18799	-5.64575	-5.79834	-6.17981	-5.95093	-6.48499	-6.63757	-6.94275	-6.63757	-7.24792
0.472	-4.95911	-5.49316	-5.49316	-5.34058	-4.11987	-5.56946	-5.95093	-5.56946	-5.79834	-5.79834	-5.49316	-5.87463	-6.17981	-6.63757	-6.40869	-6.86646	-6.17981	-6.3324	-7.32422	-6.94275	-6.40869
0.473	-4.73022	-5.18799	-4.80652	-5.56946	-4.95911	-5.87463	-5.0354	-5.49316	-4.80652	-5.49316	-5.49316	-5.26428	-5.95093	-6.10352	-5.87463	-5.87463	-6.48499	-6.71387	-7.01904	-7.24792	-7.24792
0.474	-4.88281	-4.88281	-4.95911	-4.73022	-5.26428	-4.04358	-5.41687	-5.41687	-4.88281	-5.26428	-6.02722	-6.17981	-5.79834	-6.48499	-5.79834	-6.71387	-6.17981	-6.17981	-7.24792	-6.56128	-7.32422
0.475	-5.11169	-5.11169	-4.95911	-4.88281	-5.41687	-5.72205	-5.79834	-5.72205	-5.0354	-5.49316	-5.95093	-6.10352	-6.71387	-6.17981	-5.95093	-6.40869	-6.2561	-6.02722	-6.79016	-6.86646	-6.17981
0.476	-4.80652	-4.73022	-5.0354	-5.56946	-4.65393	-5.41687	-5.41687	-5.26428	-4.80652	-5.95093	-6.02722	-5.18799	-6.3324	-6.79016	-6.2561	-6.40869	-6.3324	-6.86646	-6.56128	-6.48499	-6.86646
0.477	-4.34875	-4.50134	-5.79834	-4.88281	-4.80652	-5.49316	-5.64575	-5.26428	-5.18799	-5.56946	-5.79834	-6.3324	-6.10352	-5.95093	-5.49316	-6.86646	-6.63757	-7.47681	-6.40869	-7.01904	-7.47681
0.478	-4.80652	-4.73022	-4.95911	-5.41687	-4.80652	-5.18799	-5.64575	-6.02722	-5.0354	-5.72205	-5.26428	-5.95093	-6.02722	-6.02722	-6.10352	-5.87463	-6.3324	-6.02722	-7.09534	-6.79016	-7.01904
0.479	-4.57764	-5.41687	-5.41687	-4.95911	-4.73022	-5.0354	-5.0354	-5.79834	-5.26428	-5.56946	-5.41687	-6.2561	-5.79834	-6.10352	-6.17981	-6.2561	-6.02722	-6.71387	-7.17163	-6.48499	-7.17163
0.48	-5.41687	-4.80652	-5.56946	-5.34058	-4.95911	-5.41687	-4.88281	-6.10352	-5.34058	-5.49316	-5.72205	-5.49316	-5.56946	-6.3324	-6.10352	-6.86646	-5.87463	-6.2561	-6.17981	-7.40051	-6.56128
0.481	-5.11169	-4.65393	-5.41687	-5.18799	-4.65393	-4.42505	-5.41687	-5.34058	-5.0354	-5.34058	-5.34058	-5.95093	-5.64575	-6.56128	-5.87463	-6.86646	-6.71387	-6.48499	-6.17981	-7.01904	-7.01904
0.482	-5.0354	-5.18799	-5.41687	-5.56946	-5.56946	-5.11169	-5.0354	-5.49316	-5.87463	-5.41687	-6.2561	-5.87463	-6.48499	-6.48499	-6.10352	-6.48499	-6.71387	-6.2561	-6.63757	-6.71387	-7.17163
0.483	-5.72205	-5.11169	-4.50134	-5.34058	-5.0354	-5.26428	-5.64575	-5.18799	-6.17981	-5.56946	-6.17981	-6.2561	-6.17981	-6.3324	-6.3324	-6.94275	-5.87463	-6.48499	-6.56128	-7.32422	-6.71387
0.484	-4.95911	-4.27246	-5.34058	-5.0354	-5.11169	-5.49316	-5.0354	-5.95093	-6.17981	-6.10352	-5.95093	-6.10352	-6.2561	-5.79834	-6.10352	-6.48499	-6.40869	-6.3324	-7.01904	-6.71387	-6.40869
0.485	-5.11169	-5.26428	-5.64575	-5.18799	-5.79834	-5.41687	-5.18799	-5.49316	-5.79834	-5.26428	-5.18799	-6.10352	-6.10352	-5.72205	-6.40869	-6.71387	-6.94275	-6.79016	-6.94275	-6.48499	-7.01904
0.486	-5.0354	-5.11169	-5.49316	-6.02722	-5.0354	-5.56946	-5.26428	-5.34058	-5.72205	-5.11169	-5.87463	-6.3324	-5.64575	-6.02722	-6.17981	-6.48499	-6.3324	-6.48499	-5.79834	-7.01904	-7.17163
0.487	-5.0354	-4.88281	-5.11169	-5.18799	-5.0354	-5.11169	-5.64575	-5.49316	-5.26428	-5.95093	-5.26428	-5.95093	-6.10352	-5.95093	-6.40869	-6.17981	-6.2561	-6.56128	-6.3324	-6.79016	-7.40051
0.488	-4.34875	-5.0354	-5.49316	-5.18799	-4.88281	-5.49316	-5.34058	-5.26428	-5.64575	-5.95093	-5.72205	-5.87463	-6.2561	-5.95093	-6.02722	-6.79016	-6.63757	-6.2561	-7.09534	-7.24792	-7.24792
0.489	-4.80652	-4.34875	-4.34875	-5.18799	-5.95093	-5.41687	-5.72205	-5.41687	-5.11169	-5.0354	-5.72205	-5.64575	-5.79834	-5.95093	-6.63757	-6.48499	-6.02722	-6.10352	-6.79016	-7.17163	-7.5531
0.49	-4.50134	-4.88281	-5.87463	-5.26428	-4.50134	-5.26428	-5.41687	-5.64575	-5.56946	-5.56946	-5.72205	-5.49316	-5.95093	-5.79834	-5.41687	-6.40869	-6.3324	-6.63757	-6.40869	-6.86646	-6.94275
0.491	-4.34875	-4.50134	-5.26428	-5.18799	-5.34058	-4.42505	-5.64575	-5.79834	-5.64575	-5.64575	-5.41687	-5.72205	-6.40869	-6.10352	-6.3324	-6.02722	-6.02722	-6.40869	-6.10352	-7.24792	-6.40869
0.492	-4.73022	-4.65393	-5.0354	-4.88281	-5.11169	-4.34875	-5.26428	-5.95093	-5.41687	-5.26428	-6.17981	-6.17981	-6.10352	-6.17981	-6.3324	-6.2561	-6.63757	-6.40869	-6.48499	-6.79016	-7.09534
0.493	-4.42505	-4.88281	-4.88281	-4.19617	-4.65393	-5.18799	-5.72205	-5.26428	-5.34058	-5.95093	-6.3324	-6.02722	-6.2561	-6.17981	-6.2561	-7.17163	-6.86646	-6.56128	-6.56128	-6.48499	-7.70569
0.494	-4.80652	-5.34058	-4.88281	-5.26428	-5.26428	-5.26428	-5.64575	-5.56946	-5.79834	-6.10352	-5.72205	-6.17981	-5.95093	-5.95093	-5.72205	-6.40869	-6.02722	-6.3324	-7.01904	-6.56128	-7.24792
0.495	-4.95911	-4.57764	-5.26428	-4.88281	-4.34875	-5.26428	-5.64575	-4.95911	-5.79834	-5.79834	-5.34058	-5.87463	-5.79834	-6.48499	-5.41687	-6.71387	-6.2561	-6.63757	-6.63757	-6.3324	-6.71387
0.496	-5.41687	-4.27246	-4.65393	-5.18799	-5.0354	-5.11169	-5.56946	-5.79834	-5.26428	-5.41687	-6.10352	-5.41687	-6.10352	-6.02722	-6.2561	-6.17981	-5.87463	-6.2561	-7.09534	-7.47681	-7.5531
0.497	-4.65393	-5.0354	-4.57764	-5.49316	-5.11169	-5.34058	-5.0354	-5.56946	-5.95093	-5.56946	-5.34058	-6.94275	-6.17981	-5.34058	-5.95093	-6.17981	-5.95093	-6.48499	-6.71387	-7.17163	-6.48499
0.498	-5.26428	-4.95911	-4.80652	-4.88281	-5.18799	-4.88281	-4.95911	-5.49316	-5.79834	-5.56946	-5.79834	-6.17981	-6.17981	-6.3324	-5.41687	-6.63757	-6.56128	-6.2561	-6.56128	-6.94275	-6.79016
0.499	-4.80652	-4.80652	-5.64575	-5.26428	-4.73022	-5.87463	-5.18799	-6.02722	-5.41687	-5.0354	-5.64575	-5.95093	-6.10352	-5.72205	-5.72205	-6.40869	-6.48499	-6.10352	-6.17981	-6.10352	-6.79016
0.5	-4.04358	-4.88281	-5.26428	-4.88281	-4.88281	-6.17981	-6.2561	-5.26428	-5.95093	-5.72205	-5.87463	-6.02722	-5.18799	-6.02722	-5.56946	-6.40869	-6.56128	-6.56128	-6.56128	-7.01904	-6.48499
0.501	-5.11169	-5.34058	-5.18799	-5.49316	-5.56946	-5.26428	-5.72205	-5.95093	-5.79834	-4.73022	-4.95911	-5.26428	-5.56946	-6.17981	-6.71387	-6.2561	-6.56128	-6.2561	-6.02722	-6.79016	-6.63757
0.502	-5.49316	-5.18799	-5.26428	-5.18799	-5.0354	-4.57764	-5.41687	-6.02722	-5.26428	-5.34058	-5.34058	-5.56946	-5.87463	-6.10352	-6.71387	-6.63757	-6.71387	-6.56128	-7.17163	-6.86646	-7.09534
0.503	-5.11169	-4.95911	-5.56946	-5.26428	-4.88281	-4.50134	-5.49316	-5.49316	-5.41687	-6.56128	-5.56946	-6.17981	-6.10352	-5.56946	-5.79834	-5.56946	-6.10352	-6.2561	-6.86646	-7.17163	-7.78198
0.504	-5.0354	-5.0354	-5.11169	-5.26428	-4.57764	-5.34058	-5.49316	-5.41687	-5.41687	-5.95093	-5.72205	-6.17981	-4.95911	-5.72205	-5.11169	-6.2561	-7.09534	-7.09534	-6.94275	-7.01904	-6.56128
0.505	-4.34875	-4.73022	-5.26428	-4.95911	-5.18799	-6.10352	-5.56946	-5.95093	-5.41687	-5.72205	-5.64575	-5.41687	-5.95093	-6.10352	-5.41687	-6.40869	-6.63757	-6.86646	-6.86646	-6.94275	-7.17163
0.506	-4.88281	-4.73022	-4.95911	-5.11169	-4.88281	-5.34058	-5.18799	-5.95093	-6.17981	-5.49316	-5.34058	-5.95093	-5.18799	-6.02722	-5.56946	-6.02722	-6.48499	-6.56128	-6.02722	-6.56128	-6.2561
0.507	-5.56946	-4.65393	-4.42505	-5.18799	-4.88281	-4.80652	-5.79834	-5.34058	-5.26428	-5.87463	-5.72205	-6.17981	-5.56946	-5.64575	-5.79834	-5.87463	-6.56128	-5.79834	-6.63757	-6.71387	-6.71387
0.508	-4.88281	-5.0354	-5.18799	-4.95911	-4.95911	-5.34058	-6.40869	-5.87463	-5.49316	-5.41687	-6.02722	-6.56128	-5.87463	-5.87463	-5.72205	-5.95093	-6.48499	-6.2561	-6.3324	-7.17163	-6.56128
0.509	-4.95911	-5.11169	-5.0354	-5.26428	-5.18799	-5.56946	-5.72205	-5.56946	-5.64575	-5.95093	-5.41687	-5.56946	-6.86646	-6.3324	-6.79016	-6.2561	-5.64575	-6.79016	-6.63757	-6.63757	-6.56128
0.51	-4.88281	-4.88281	-5.72205	-5.0354	-5.0354	-4.88281	-5.72205	-4.73022	-5.56946	-5.79834	-5.95093	-6.56128	-6.17981	-6.02722	-6.17981	-6.3324	-6.56128	-6.63757	-7.01904	-6.40869	-6.94275
0.511	-4.04358	-4.50134	-5.26428	-5.11169	-4.80652	-4.73022	-5.56946	-5.49316	-4.95911	-5.18799	-5.56946	-5.56946	-5.26428	-6.40869	-6.17981	-6.02722	-6.63757	-6.79016	-6.56128	-6.48499	-7.09534
0.512	-4.88281	-4.88281	-5.41687	-4.73022	-5.41687	-5.49316	-5.11169	-5.49316	-5.26428	-5.26428	-5.18799	-5.87463	-5.34058	-6.48499	-6.2561	-5.95093	-6.3324	-6.48499	-6.48499	-7.47681	-6.79016
0.513	-4.80652	-4.57764	-4.73022	-4.80652	-4.65393	-5.11169	-5.18799	-5.18799	-6.10352	-5.11169	-5.56946	-5.79834	-5.72205	-6.10352	-5.87463	-6.63757	-6.40869	-7.01904	-7.09534	-5.95093	-6.86646
0.514	-4.80652	-4.95911	-5.26428	-4.73022	-5.18799	-5.79834	-5.26428	-5.56946	-5.26428	-5.56946	-5.56946	-5.87463	-5.87463	-6.56128	-6.10352	-6.3324	-6.17981	-6.2561	-6.79016	-6.3324	-6.79016
0.515	-4.95911	-5.11169	-5.26428	-4.65393	-4.65393	-5.87463	-4.65393	-5.49316	-5.95093	-5.41687	-4.95911	-5.79834	-5.64575	-6.17981	-6.17981	-5.72205	-5.95093	-6.94275	-6.10352	-6.79016	-6.63757
