# Supplementary material for: Evidence that the TRPV1 S1-S4 membrane domain contributes to thermosensing
Source: Nat Commun. 2020 Aug 20;11:4169. doi: 10.1038/s41467-020-18026-2 (PMC7441067; doi:10.1038/s41467-020-18026-2)
Supplement: Supplementary file 5 — Additional Source Data [file 41467_2020_18026_MOESM5_ESM.zip › Nat_Commun_Source_Data_Final/Fig5a_hTRPV1-R557A_ephys/hTRPV1-R557A_35C_avg_traces n7_reduced.atf]

ATF	1.0
8	22     
"AcquisitionMode=Episodic Stimulation"
"Comment="
"YTop=20000"
"YBottom=-20000"
"SyncTimeUnits=25"
"SweepStartTimesMS=0.000,1500.000,3000.000,4500.000,6000.000,7500.000,9000.000,10500.000,12000.000,13500.000,15000.000,16500.000,18000.000,19500.000,21000.000,22500.000,24000.000,25500.000,27000.000,28500.000,30000.000"
"SignalsExported=Imemb"
"Signals="	"Imemb"	"Imemb"	"Imemb"	"Imemb"	"Imemb"	"Imemb"	"Imemb"	"Imemb"	"Imemb"	"Imemb"	"Imemb"	"Imemb"	"Imemb"	"Imemb"	"Imemb"	"Imemb"	"Imemb"	"Imemb"	"Imemb"	"Imemb"	"Imemb"
"Time (s)"	"Trace #1 (pA)"	"Trace #2 (pA)"	"Trace #3 (pA)"	"Trace #4 (pA)"	"Trace #5 (pA)"	"Trace #6 (pA)"	"Trace #7 (pA)"	"Trace #8 (pA)"	"Trace #9 (pA)"	"Trace #10 (pA)"	"Trace #11 (pA)"	"Trace #12 (pA)"	"Trace #13 (pA)"	"Trace #14 (pA)"	"Trace #15 (pA)"	"Trace #16 (pA)"	"Trace #17 (pA)"	"Trace #18 (pA)"	"Trace #19 (pA)"	"Trace #20 (pA)"	"Trace #21 (pA)"
0	-6.71387	-6.71387	-6.36509	-7.14983	-6.36509	-6.36509	-7.14983	-7.32422	-7.06264	-6.97545	-7.67299	-8.02176	-7.41141	-6.97545	-6.80106	-7.5858	-7.14983	-6.71387	-7.84738	-6.88825	-7.84738
0.001	-7.41141	-6.45229	-7.14983	-6.80106	-7.41141	-7.41141	-7.14983	-7.32422	-7.5858	-7.67299	-7.23703	-7.67299	-7.76018	-7.84738	-7.84738	-8.02176	-7.41141	-7.14983	-8.63212	-7.76018	-7.41141
0.002	-7.06264	-6.53948	-6.80106	-7.23703	-7.32422	-7.5858	-6.19071	-6.62667	-6.88825	-7.5858	-7.23703	-7.5858	-7.5858	-7.5858	-7.41141	-7.41141	-7.5858	-7.32422	-7.4986	-7.76018	-7.5858
0.003	-6.97545	-6.36509	-7.76018	-6.88825	-7.32422	-6.71387	-6.10352	-7.06264	-6.88825	-6.88825	-7.23703	-7.32422	-7.4986	-7.84738	-6.36509	-7.06264	-8.28334	-7.4986	-7.5858	-7.67299	-8.28334
0.004	-6.88825	-6.62667	-7.23703	-6.36509	-7.14983	-6.71387	-6.71387	-6.2779	-6.62667	-6.97545	-7.4986	-7.4986	-7.06264	-8.19615	-7.4986	-7.76018	-7.76018	-8.37054	-6.97545	-7.76018	-8.10896
0.005	-7.67299	-7.06264	-6.53948	-6.80106	-6.88825	-7.14983	-6.62667	-6.97545	-6.88825	-7.5858	-7.32422	-7.93457	-7.84738	-7.67299	-7.23703	-6.53948	-7.67299	-7.93457	-7.5858	-7.14983	-6.97545
0.006	-6.45229	-6.45229	-7.14983	-6.53948	-6.80106	-6.36509	-6.19071	-7.06264	-6.19071	-7.14983	-7.5858	-7.76018	-7.14983	-8.63212	-7.41141	-7.4986	-7.06264	-7.41141	-7.67299	-7.14983	-7.93457
0.007	-7.67299	-6.53948	-6.62667	-6.62667	-6.97545	-6.45229	-7.14983	-7.93457	-7.4986	-7.14983	-7.4986	-8.10896	-7.32422	-8.10896	-7.67299	-6.88825	-7.41141	-7.14983	-8.71931	-7.32422	-7.32422
0.008	-6.62667	-6.19071	-6.45229	-6.97545	-6.71387	-7.32422	-7.32422	-6.80106	-6.80106	-6.97545	-7.06264	-7.4986	-7.14983	-8.19615	-7.93457	-7.23703	-8.37054	-7.5858	-8.19615	-7.5858	-7.5858
0.009	-6.36509	-6.88825	-6.80106	-6.62667	-6.80106	-7.06264	-6.19071	-7.06264	-7.06264	-6.88825	-6.80106	-7.84738	-7.67299	-7.14983	-7.93457	-7.5858	-8.45773	-7.67299	-8.37054	-7.5858	-8.45773
0.01	-6.10352	-6.53948	-6.45229	-7.14983	-6.97545	-7.06264	-7.32422	-7.5858	-6.71387	-7.06264	-7.41141	-7.4986	-6.80106	-7.5858	-7.23703	-8.54492	-7.67299	-7.76018	-6.97545	-7.23703	-8.10896
0.011	-6.71387	-6.19071	-6.62667	-7.41141	-7.84738	-7.06264	-6.62667	-6.97545	-7.41141	-7.32422	-6.45229	-7.76018	-8.37054	-8.45773	-7.32422	-8.28334	-8.19615	-7.23703	-8.63212	-7.23703	-7.76018
0.012	-7.23703	-6.88825	-7.23703	-6.71387	-6.97545	-7.41141	-7.06264	-6.62667	-7.76018	-7.32422	-6.62667	-7.32422	-8.02176	-7.32422	-7.67299	-6.2779	-7.5858	-6.97545	-7.5858	-7.84738	-8.19615
0.013	-6.88825	-6.2779	-7.41141	-6.80106	-7.93457	-6.88825	-6.88825	-6.36509	-7.5858	-7.76018	-7.84738	-8.19615	-7.76018	-7.4986	-6.88825	-7.76018	-7.67299	-7.14983	-7.67299	-7.32422	-7.76018
0.014	-7.14983	-7.41141	-7.14983	-7.06264	-6.53948	-7.67299	-6.36509	-7.4986	-7.67299	-7.06264	-7.4986	-7.5858	-6.97545	-8.37054	-7.4986	-7.14983	-7.76018	-6.62667	-7.41141	-7.93457	-7.67299
0.015	-7.06264	-6.62667	-6.71387	-7.23703	-6.97545	-6.97545	-6.88825	-7.06264	-7.41141	-7.67299	-7.4986	-7.32422	-7.32422	-7.84738	-7.41141	-7.14983	-7.67299	-7.67299	-7.67299	-7.67299	-8.45773
0.016	-7.14983	-6.2779	-7.32422	-7.4986	-7.84738	-6.80106	-6.45229	-7.32422	-7.93457	-7.32422	-7.84738	-8.10896	-7.76018	-7.67299	-7.67299	-7.5858	-7.67299	-8.02176	-7.5858	-7.14983	-8.02176
0.017	-6.88825	-7.23703	-8.19615	-6.97545	-6.97545	-7.4986	-6.97545	-6.71387	-7.5858	-6.88825	-7.41141	-7.4986	-7.23703	-8.02176	-7.23703	-6.71387	-7.76018	-7.4986	-7.5858	-7.5858	-8.02176
0.018	-7.41141	-6.36509	-6.45229	-6.88825	-6.97545	-7.67299	-7.23703	-6.97545	-8.19615	-6.97545	-7.14983	-6.80106	-6.97545	-7.4986	-7.32422	-7.41141	-7.23703	-7.84738	-7.93457	-7.5858	-7.32422
0.019	-7.06264	-6.71387	-6.19071	-7.32422	-6.36509	-6.88825	-6.97545	-7.14983	-7.41141	-7.5858	-6.97545	-7.4986	-6.97545	-7.93457	-7.5858	-7.32422	-7.5858	-7.41141	-7.4986	-6.71387	-7.76018
0.02	-6.45229	-7.23703	-6.45229	-6.36509	-7.06264	-7.41141	-6.36509	-6.97545	-7.5858	-6.80106	-7.06264	-7.4986	-6.97545	-7.06264	-8.28334	-7.4986	-7.41141	-6.97545	-6.97545	-6.62667	-7.14983
0.021	-7.23703	-6.53948	-7.23703	-7.32422	-7.06264	-6.97545	-6.71387	-6.97545	-7.4986	-6.97545	-6.71387	-6.97545	-6.97545	-7.4986	-7.67299	-7.4986	-7.93457	-7.4986	-7.32422	-7.41141	-8.19615
0.022	-6.80106	-6.2779	-6.53948	-6.19071	-6.88825	-6.45229	-6.80106	-7.41141	-7.32422	-7.32422	-7.32422	-7.93457	-7.32422	-7.5858	-7.06264	-7.41141	-7.84738	-7.14983	-7.32422	-8.02176	-7.76018
0.023	-6.80106	-6.2779	-7.06264	-6.62667	-6.71387	-6.88825	-6.62667	-6.88825	-7.14983	-6.45229	-7.32422	-7.84738	-7.84738	-8.19615	-7.41141	-7.5858	-8.02176	-6.88825	-8.02176	-7.76018	-7.23703
0.024	-6.36509	-6.97545	-6.53948	-6.62667	-6.53948	-7.93457	-7.41141	-6.36509	-7.06264	-7.76018	-7.41141	-7.67299	-7.76018	-8.28334	-7.4986	-6.97545	-7.84738	-7.14983	-7.4986	-7.84738	-7.41141
0.025	-6.53948	-6.36509	-6.53948	-6.88825	-7.14983	-7.41141	-6.19071	-7.32422	-7.41141	-7.14983	-6.80106	-7.32422	-7.23703	-7.5858	-7.14983	-7.23703	-8.02176	-7.32422	-7.14983	-7.23703	-8.37054
0.026	-6.2779	-6.80106	-7.06264	-6.97545	-6.97545	-7.93457	-7.23703	-7.93457	-7.76018	-7.84738	-7.4986	-7.41141	-7.93457	-7.41141	-7.5858	-7.84738	-7.23703	-7.41141	-7.76018	-7.67299	-7.5858
0.027	-6.45229	-6.97545	-6.53948	-6.62667	-6.53948	-6.53948	-6.97545	-7.14983	-7.23703	-6.88825	-6.80106	-7.14983	-7.67299	-7.41141	-7.93457	-7.41141	-7.41141	-8.10896	-7.06264	-7.32422	-8.19615
0.028	-7.14983	-6.62667	-6.01632	-6.71387	-7.14983	-7.41141	-7.06264	-7.23703	-8.8065	-7.4986	-6.88825	-7.5858	-7.32422	-7.4986	-7.67299	-8.28334	-8.02176	-8.10896	-7.76018	-8.28334	-7.14983
0.029	-7.23703	-6.36509	-6.97545	-6.36509	-7.06264	-7.14983	-7.23703	-6.80106	-7.84738	-7.23703	-7.41141	-7.32422	-7.93457	-7.84738	-7.67299	-8.28334	-8.37054	-7.76018	-6.88825	-7.67299	-8.54492
0.03	-6.80106	-6.71387	-6.19071	-7.5858	-7.14983	-6.36509	-6.97545	-6.88825	-7.67299	-7.5858	-6.62667	-7.76018	-7.67299	-8.10896	-7.76018	-7.4986	-7.84738	-7.93457	-6.36509	-7.32422	-7.84738
0.031	-7.41141	-6.45229	-7.06264	-6.2779	-6.71387	-7.76018	-6.88825	-6.97545	-8.37054	-7.84738	-6.71387	-7.5858	-7.06264	-7.06264	-7.84738	-7.76018	-8.19615	-7.23703	-7.32422	-7.23703	-6.97545
0.032	-7.32422	-6.97545	-7.14983	-6.88825	-6.97545	-7.14983	-7.06264	-7.67299	-7.14983	-7.67299	-8.19615	-7.93457	-7.14983	-7.76018	-8.19615	-7.14983	-8.28334	-7.4986	-7.93457	-8.45773	-7.67299
0.033	-6.53948	-6.19071	-5.84194	-7.14983	-7.06264	-7.5858	-6.88825	-6.88825	-7.14983	-7.32422	-7.5858	-7.76018	-6.97545	-7.32422	-7.4986	-8.02176	-8.54492	-6.88825	-7.5858	-7.41141	-6.88825
0.034	-6.71387	-6.19071	-6.53948	-6.10352	-6.88825	-6.80106	-6.97545	-7.5858	-7.5858	-7.14983	-7.84738	-7.84738	-7.32422	-7.4986	-7.23703	-7.06264	-8.10896	-6.88825	-6.97545	-7.76018	-8.10896
0.035	-6.53948	-6.36509	-6.88825	-6.88825	-6.36509	-7.4986	-7.06264	-6.80106	-7.14983	-7.41141	-7.14983	-7.23703	-7.14983	-7.32422	-7.14983	-7.06264	-8.10896	-7.84738	-7.06264	-7.93457	-7.84738
0.036	-6.2779	-7.4986	-6.71387	-6.45229	-6.10352	-7.5858	-7.23703	-7.4986	-7.4986	-7.84738	-7.4986	-8.10896	-7.76018	-7.67299	-7.32422	-7.93457	-7.84738	-7.14983	-7.41141	-8.19615	-7.5858
0.037	-6.19071	-6.80106	-6.97545	-6.97545	-6.71387	-7.32422	-6.71387	-6.62667	-7.06264	-7.06264	-7.32422	-8.28334	-7.32422	-6.80106	-7.4986	-7.5858	-8.19615	-7.76018	-7.76018	-7.32422	-7.67299
0.038	-6.53948	-7.14983	-7.06264	-7.32422	-6.80106	-6.97545	-6.88825	-6.88825	-6.88825	-6.62667	-7.32422	-7.4986	-6.97545	-7.41141	-7.4986	-7.84738	-8.37054	-7.32422	-7.76018	-7.84738	-7.5858
0.039	-6.19071	-7.41141	-6.71387	-7.14983	-6.71387	-7.14983	-6.36509	-7.4986	-7.4986	-7.67299	-6.71387	-7.67299	-7.14983	-7.32422	-6.88825	-7.4986	-8.02176	-7.93457	-7.5858	-8.02176	-7.84738
0.04	-7.41141	-6.2779	-7.06264	-6.45229	-6.45229	-7.23703	-7.14983	-6.53948	-6.97545	-6.62667	-7.67299	-7.76018	-7.41141	-7.41141	-6.80106	-7.23703	-7.76018	-7.5858	-6.88825	-7.84738	-7.84738
0.041	-7.41141	-7.06264	-6.71387	-6.45229	-6.62667	-7.93457	-6.97545	-6.97545	-7.67299	-7.41141	-7.14983	-7.23703	-6.97545	-7.06264	-7.41141	-7.4986	-7.93457	-7.06264	-7.14983	-7.93457	-7.4986
0.042	-6.45229	-6.36509	-6.62667	-7.32422	-7.41141	-6.45229	-7.06264	-6.88825	-6.97545	-7.32422	-7.41141	-7.41141	-7.14983	-7.23703	-7.84738	-7.67299	-7.84738	-7.76018	-6.71387	-7.41141	-7.4986
0.043	-6.2779	-6.45229	-6.71387	-6.71387	-7.32422	-7.14983	-6.80106	-7.93457	-7.76018	-6.88825	-7.23703	-7.41141	-7.23703	-6.97545	-8.54492	-7.14983	-7.84738	-7.5858	-7.84738	-7.67299	-7.84738
0.044	-6.36509	-6.10352	-6.80106	-7.67299	-6.88825	-7.4986	-6.97545	-7.4986	-6.88825	-6.62667	-6.97545	-7.76018	-7.5858	-8.02176	-7.4986	-7.76018	-7.4986	-7.32422	-7.06264	-8.45773	-8.02176
0.045	-6.19071	-6.2779	-6.80106	-7.23703	-6.97545	-6.80106	-7.32422	-7.23703	-7.41141	-7.41141	-6.80106	-7.4986	-7.41141	-7.4986	-8.10896	-7.67299	-7.76018	-7.41141	-7.93457	-7.4986	-7.76018
0.046	-6.62667	-6.10352	-6.36509	-7.23703	-6.97545	-6.2779	-7.14983	-7.41141	-7.14983	-7.32422	-7.5858	-7.41141	-7.06264	-6.80106	-7.84738	-7.76018	-7.76018	-7.67299	-6.97545	-7.76018	-8.19615
0.047	-5.75474	-6.62667	-7.23703	-6.88825	-7.93457	-6.36509	-7.14983	-7.76018	-7.32422	-8.02176	-6.80106	-7.93457	-7.32422	-6.80106	-7.67299	-7.4986	-6.36509	-6.88825	-7.41141	-7.93457	-8.19615
0.048	-6.88825	-6.80106	-6.62667	-7.4986	-7.32422	-7.4986	-7.4986	-6.88825	-7.67299	-7.32422	-7.32422	-7.32422	-6.88825	-7.23703	-7.93457	-8.10896	-6.97545	-8.02176	-7.41141	-7.76018	-7.4986
0.049	-6.80106	-6.80106	-6.71387	-6.53948	-7.41141	-6.71387	-7.84738	-7.32422	-7.14983	-6.80106	-7.4986	-7.93457	-8.19615	-6.71387	-7.84738	-7.76018	-7.4986	-6.62667	-7.14983	-7.14983	-7.67299
0.05	-6.62667	-6.88825	-6.53948	-7.14983	-7.67299	-6.97545	-7.5858	-7.23703	-7.23703	-7.14983	-7.4986	-7.84738	-8.10896	-7.14983	-6.80106	-7.41141	-7.93457	-7.32422	-7.4986	-7.76018	-7.41141
0.051	-6.80106	-6.36509	-6.19071	-7.06264	-7.5858	-7.14983	-7.14983	-7.06264	-6.97545	-7.76018	-7.4986	-7.5858	-7.41141	-7.23703	-7.06264	-8.19615	-7.32422	-7.67299	-7.67299	-8.10896	-7.32422
0.052	-6.2779	-6.97545	-6.19071	-6.62667	-7.32422	-6.62667	-7.06264	-7.4986	-7.5858	-7.23703	-7.67299	-7.93457	-7.5858	-7.32422	-7.67299	-7.84738	-7.41141	-7.5858	-7.14983	-7.93457	-7.76018
0.053	-6.2779	-7.32422	-6.62667	-7.14983	-6.80106	-6.62667	-6.62667	-6.97545	-7.76018	-7.67299	-7.32422	-7.06264	-7.76018	-7.14983	-7.93457	-7.14983	-7.23703	-7.23703	-7.32422	-7.5858	-7.67299
0.054	-6.36509	-6.80106	-6.62667	-6.97545	-6.97545	-7.06264	-6.97545	-7.14983	-7.06264	-6.53948	-7.67299	-7.14983	-6.97545	-7.23703	-7.4986	-7.5858	-7.76018	-8.28334	-7.5858	-7.4986	-6.80106
0.055	-6.45229	-6.2779	-6.71387	-7.14983	-6.88825	-7.41141	-6.97545	-6.71387	-7.06264	-6.80106	-7.67299	-8.45773	-7.23703	-6.97545	-7.23703	-7.23703	-7.84738	-7.84738	-6.97545	-7.41141	-7.67299
0.056	-6.10352	-6.88825	-6.88825	-6.62667	-6.97545	-7.4986	-7.5858	-7.06264	-6.80106	-7.67299	-7.4986	-7.4986	-7.41141	-7.23703	-6.71387	-7.5858	-7.93457	-7.84738	-7.4986	-7.32422	-7.4986
0.057	-7.23703	-5.58036	-6.71387	-6.45229	-7.14983	-6.71387	-7.14983	-6.71387	-7.23703	-7.32422	-7.14983	-8.45773	-7.76018	-7.67299	-8.28334	-7.06264	-7.76018	-7.32422	-7.5858	-8.02176	-6.97545
0.058	-7.23703	-6.19071	-6.71387	-6.62667	-7.14983	-8.37054	-7.4986	-6.80106	-6.45229	-6.62667	-7.23703	-7.41141	-7.5858	-6.88825	-6.80106	-7.76018	-7.67299	-8.10896	-7.5858	-8.19615	-8.10896
0.059	-6.45229	-6.80106	-6.71387	-6.62667	-7.06264	-7.5858	-7.23703	-6.97545	-7.23703	-7.06264	-7.93457	-7.4986	-7.06264	-7.93457	-8.02176	-7.41141	-7.5858	-6.88825	-7.5858	-7.4986	-8.02176
0.06	-7.14983	-6.97545	-6.62667	-6.10352	-6.80106	-6.53948	-7.14983	-7.41141	-7.4986	-6.80106	-7.32422	-8.10896	-7.06264	-8.10896	-7.4986	-7.76018	-7.93457	-7.14983	-8.19615	-8.02176	-8.10896
0.061	-6.2779	-6.2779	-6.71387	-6.62667	-7.23703	-7.41141	-7.4986	-7.32422	-6.97545	-6.71387	-7.5858	-7.76018	-7.76018	-7.5858	-7.4986	-7.4986	-7.76018	-7.4986	-7.14983	-8.10896	-7.76018
0.062	-6.71387	-6.45229	-6.62667	-7.06264	-7.32422	-7.76018	-7.84738	-6.80106	-6.97545	-7.32422	-7.32422	-7.23703	-7.23703	-7.93457	-6.97545	-7.67299	-7.67299	-7.67299	-8.19615	-6.80106	-7.41141
0.063	-7.14983	-6.36509	-6.97545	-6.53948	-7.14983	-7.67299	-7.32422	-6.10352	-7.67299	-7.06264	-7.5858	-8.02176	-7.4986	-7.23703	-8.02176	-7.5858	-7.67299	-7.06264	-6.88825	-7.5858	-8.54492
0.064	-6.62667	-6.97545	-6.88825	-6.80106	-7.14983	-6.71387	-6.36509	-7.32422	-7.5858	-7.41141	-7.06264	-7.4986	-6.80106	-8.37054	-7.32422	-6.97545	-6.62667	-7.84738	-7.4986	-7.67299	-8.54492
0.065	-6.97545	-7.06264	-6.71387	-6.71387	-7.76018	-7.5858	-7.32422	-6.88825	-6.62667	-7.93457	-7.06264	-7.41141	-7.5858	-7.14983	-7.41141	-7.23703	-7.84738	-7.84738	-8.19615	-7.23703	-7.67299
0.066	-7.32422	-6.62667	-6.10352	-7.14983	-6.97545	-6.88825	-7.23703	-6.62667	-7.23703	-7.32422	-7.4986	-7.5858	-8.19615	-7.5858	-7.06264	-7.67299	-8.19615	-7.32422	-8.10896	-7.67299	-7.76018
0.067	-7.32422	-6.62667	-7.14983	-6.71387	-6.71387	-7.4986	-7.32422	-7.5858	-7.84738	-7.06264	-6.80106	-7.41141	-7.14983	-8.37054	-7.5858	-7.67299	-8.19615	-7.84738	-7.67299	-7.32422	-7.67299
0.068	-6.45229	-6.80106	-6.71387	-7.23703	-7.23703	-6.36509	-7.76018	-7.32422	-7.23703	-6.19071	-7.06264	-7.5858	-6.97545	-8.19615	-7.32422	-6.53948	-7.76018	-7.4986	-8.02176	-7.32422	-7.84738
0.069	-6.97545	-6.45229	-6.97545	-7.06264	-6.97545	-6.45229	-7.23703	-6.97545	-6.88825	-7.14983	-6.62667	-7.23703	-7.32422	-7.23703	-7.14983	-7.4986	-7.93457	-7.32422	-7.76018	-6.45229	-7.5858
0.07	-6.36509	-6.97545	-6.88825	-7.41141	-7.76018	-7.4986	-7.32422	-6.88825	-7.06264	-6.80106	-7.32422	-7.76018	-6.45229	-7.14983	-7.76018	-7.23703	-7.4986	-6.53948	-8.19615	-7.32422	-7.4986
0.071	-7.06264	-7.06264	-7.06264	-7.41141	-6.80106	-6.80106	-6.88825	-6.97545	-6.97545	-7.32422	-7.5858	-7.67299	-7.41141	-7.23703	-7.23703	-6.80106	-7.67299	-6.88825	-8.45773	-7.14983	-7.84738
0.072	-6.97545	-6.10352	-7.41141	-6.97545	-6.80106	-6.2779	-6.45229	-7.67299	-7.41141	-6.88825	-7.76018	-7.23703	-7.23703	-7.23703	-7.23703	-8.19615	-8.19615	-7.4986	-7.41141	-7.4986	-7.32422
0.073	-6.80106	-6.71387	-6.19071	-7.23703	-6.62667	-6.80106	-6.97545	-7.06264	-6.80106	-6.97545	-6.80106	-7.41141	-6.97545	-7.32422	-7.32422	-7.5858	-7.4986	-7.32422	-7.93457	-7.06264	-7.5858
0.074	-5.92913	-6.01632	-6.36509	-6.71387	-6.80106	-7.14983	-7.41141	-6.45229	-7.06264	-7.4986	-7.5858	-6.88825	-6.97545	-7.23703	-7.76018	-7.41141	-7.84738	-7.14983	-7.67299	-7.41141	-8.8065
0.075	-6.62667	-7.14983	-7.32422	-6.36509	-7.14983	-6.88825	-6.97545	-7.32422	-7.32422	-6.53948	-6.80106	-7.06264	-6.80106	-7.5858	-7.93457	-7.4986	-7.5858	-6.97545	-8.19615	-7.76018	-8.28334
0.076	-6.62667	-6.53948	-6.45229	-7.14983	-7.23703	-7.5858	-6.97545	-6.97545	-6.97545	-6.71387	-5.75474	-7.41141	-7.93457	-7.84738	-7.5858	-7.5858	-8.63212	-7.5858	-7.93457	-6.97545	-8.19615
0.077	-6.97545	-5.23159	-6.53948	-6.36509	-6.88825	-6.71387	-7.4986	-6.97545	-7.76018	-7.4986	-7.23703	-7.41141	-6.97545	-7.76018	-6.71387	-7.32422	-7.93457	-7.41141	-8.54492	-7.67299	-8.54492
0.078	-7.41141	-5.92913	-6.62667	-6.80106	-7.23703	-6.71387	-7.67299	-7.06264	-7.14983	-7.76018	-6.97545	-6.97545	-7.06264	-8.63212	-7.67299	-8.02176	-7.76018	-7.4986	-8.10896	-7.14983	-7.67299
0.079	-6.97545	-6.45229	-7.14983	-6.88825	-6.97545	-8.02176	-7.14983	-7.4986	-7.4986	-6.45229	-6.97545	-7.14983	-7.32422	-8.54492	-7.23703	-7.06264	-8.10896	-7.67299	-8.28334	-7.06264	-8.89369
0.08	-7.06264	-6.53948	-7.23703	-7.32422	-6.97545	-6.80106	-7.23703	-7.76018	-7.67299	-8.02176	-7.76018	-7.93457	-8.10896	-8.45773	-7.32422	-7.41141	-7.32422	-7.14983	-7.41141	-7.06264	-7.4986
0.081	-6.97545	-5.84194	-6.80106	-6.97545	-7.5858	-6.88825	-7.06264	-7.32422	-7.06264	-7.14983	-6.97545	-7.93457	-6.80106	-7.67299	-6.88825	-7.32422	-8.37054	-7.67299	-7.4986	-7.5858	-7.5858
0.082	-7.41141	-6.88825	-6.97545	-7.14983	-6.80106	-6.53948	-6.88825	-6.71387	-7.32422	-7.23703	-7.14983	-8.19615	-7.14983	-7.23703	-7.5858	-7.4986	-8.71931	-7.06264	-7.76018	-8.02176	-7.93457
0.083	-7.76018	-6.53948	-6.88825	-6.19071	-7.14983	-7.4986	-7.32422	-6.36509	-6.62667	-7.06264	-7.41141	-7.93457	-7.32422	-7.23703	-7.67299	-7.4986	-7.93457	-7.4986	-7.14983	-6.36509	-7.06264
0.084	-6.45229	-7.06264	-7.32422	-6.97545	-7.32422	-7.41141	-7.14983	-7.06264	-7.4986	-7.06264	-6.80106	-7.23703	-7.23703	-7.93457	-7.4986	-7.4986	-7.32422	-7.14983	-7.5858	-7.14983	-7.93457
0.085	-6.62667	-6.80106	-7.76018	-7.5858	-6.2779	-7.41141	-7.23703	-7.23703	-7.4986	-7.23703	-7.32422	-6.97545	-7.06264	-7.84738	-8.02176	-7.4986	-6.97545	-8.19615	-7.84738	-6.97545	-7.4986
0.086	-7.4986	-6.80106	-6.45229	-6.97545	-6.97545	-7.93457	-6.62667	-7.14983	-7.06264	-6.71387	-7.5858	-7.14983	-6.80106	-8.10896	-7.14983	-6.97545	-7.93457	-7.67299	-7.4986	-7.14983	-7.41141
0.087	-6.10352	-6.10352	-7.06264	-6.53948	-7.41141	-7.23703	-6.88825	-6.62667	-7.4986	-7.5858	-7.14983	-7.84738	-6.97545	-7.93457	-7.5858	-7.14983	-7.76018	-6.88825	-7.5858	-6.62667	-7.32422
0.088	-6.88825	-6.2779	-7.32422	-6.53948	-7.23703	-6.45229	-7.14983	-6.62667	-7.06264	-6.71387	-7.32422	-6.88825	-6.88825	-7.23703	-7.14983	-7.32422	-7.67299	-7.5858	-7.67299	-6.97545	-7.67299
0.089	-5.84194	-6.36509	-6.97545	-6.80106	-7.32422	-6.80106	-6.97545	-6.45229	-6.36509	-6.53948	-6.97545	-7.41141	-6.97545	-7.67299	-7.41141	-7.41141	-8.10896	-7.76018	-7.4986	-7.84738	-7.84738
0.09	-7.06264	-6.36509	-6.88825	-6.80106	-6.71387	-7.5858	-7.41141	-7.32422	-7.76018	-7.14983	-6.80106	-7.67299	-7.67299	-7.76018	-7.23703	-7.67299	-7.76018	-7.32422	-7.67299	-6.97545	-7.76018
0.091	-6.62667	-6.53948	-6.88825	-7.32422	-7.14983	-7.67299	-7.23703	-7.84738	-7.23703	-6.36509	-6.97545	-7.84738	-7.67299	-7.14983	-8.02176	-6.80106	-7.23703	-6.97545	-8.37054	-6.88825	-7.84738
0.092	-6.71387	-6.80106	-6.53948	-7.14983	-7.41141	-7.14983	-7.14983	-6.80106	-7.14983	-7.06264	-7.84738	-7.23703	-6.88825	-7.5858	-7.5858	-7.76018	-7.32422	-7.4986	-8.19615	-8.02176	-8.28334
0.093	-6.80106	-7.06264	-6.97545	-6.97545	-7.41141	-6.97545	-7.23703	-6.97545	-7.41141	-6.71387	-7.76018	-7.23703	-6.80106	-8.02176	-7.67299	-7.84738	-7.76018	-7.4986	-8.28334	-7.23703	-8.37054
0.094	-6.45229	-6.71387	-5.92913	-7.06264	-6.53948	-7.14983	-7.93457	-6.71387	-7.76018	-7.67299	-7.41141	-7.67299	-7.32422	-7.32422	-8.10896	-7.41141	-8.71931	-7.14983	-7.5858	-7.4986	-7.93457
0.095	-6.80106	-7.06264	-6.62667	-6.80106	-6.80106	-7.32422	-7.23703	-6.97545	-7.32422	-7.32422	-7.41141	-7.4986	-7.06264	-8.10896	-8.10896	-7.4986	-8.02176	-8.02176	-7.67299	-7.5858	-8.37054
0.096	-7.14983	-7.32422	-7.14983	-6.80106	-6.71387	-7.41141	-7.41141	-6.88825	-6.80106	-6.97545	-7.14983	-7.5858	-7.14983	-8.02176	-6.88825	-7.06264	-7.67299	-7.14983	-7.93457	-7.84738	-8.8065
0.097	-6.71387	-7.06264	-6.62667	-6.80106	-6.71387	-6.97545	-7.4986	-7.84738	-7.93457	-6.36509	-7.41141	-7.67299	-6.88825	-7.06264	-7.5858	-8.10896	-7.76018	-7.14983	-7.23703	-7.32422	-7.23703
0.098	-7.06264	-6.80106	-7.14983	-7.23703	-7.32422	-7.14983	-6.71387	-6.97545	-7.5858	-7.23703	-7.32422	-7.84738	-7.23703	-7.67299	-6.62667	-7.41141	-7.93457	-6.45229	-7.93457	-7.93457	-7.4986
0.099	-6.80106	-6.88825	-6.71387	-6.45229	-7.14983	-6.10352	-7.14983	-7.32422	-7.67299	-7.93457	-7.4986	-7.41141	-6.80106	-7.14983	-6.71387	-8.71931	-7.41141	-7.84738	-6.88825	-7.84738	-8.28334
0.1	-7.06264	-6.62667	-7.14983	-6.97545	-7.14983	-6.71387	-6.62667	-6.62667	-6.88825	-7.93457	-7.5858	-7.5858	-6.88825	-7.41141	-7.67299	-7.84738	-7.5858	-7.4986	-7.23703	-8.02176	-7.41141
0.101	-7.06264	-7.14983	-7.14983	-6.80106	-7.67299	-7.4986	-7.14983	-7.4986	-7.06264	-7.4986	-6.45229	-8.19615	-7.06264	-7.76018	-8.02176	-7.41141	-7.41141	-7.32422	-7.93457	-6.88825	-8.02176
0.102	-6.53948	-6.88825	-6.88825	-7.23703	-7.23703	-7.32422	-6.71387	-7.06264	-7.4986	-7.06264	-7.06264	-8.02176	-7.4986	-7.14983	-7.4986	-7.32422	-7.93457	-7.67299	-6.71387	-7.84738	-7.76018
0.103	-6.62667	-7.41141	-7.14983	-6.97545	-7.23703	-6.71387	-6.62667	-7.23703	-7.5858	-6.71387	-7.14983	-8.10896	-7.5858	-7.32422	-7.06264	-7.5858	-7.5858	-6.88825	-7.93457	-7.5858	-7.06264
0.104	-6.10352	-6.71387	-6.62667	-6.97545	-7.76018	-5.84194	-7.14983	-7.14983	-7.23703	-6.88825	-7.84738	-7.84738	-7.32422	-7.5858	-6.62667	-7.93457	-7.76018	-6.97545	-8.45773	-8.10896	-7.41141
0.105	-7.14983	-5.84194	-6.19071	-6.80106	-7.41141	-6.80106	-6.88825	-6.62667	-6.97545	-7.14983	-7.06264	-7.23703	-7.67299	-7.32422	-7.14983	-7.41141	-7.84738	-7.67299	-8.02176	-7.5858	-7.14983
0.106	-6.97545	-7.32422	-7.23703	-6.71387	-6.53948	-6.71387	-6.88825	-6.97545	-7.06264	-6.71387	-7.41141	-7.41141	-6.71387	-7.76018	-8.02176	-7.84738	-7.4986	-6.80106	-7.76018	-7.4986	-7.76018
0.107	-6.71387	-6.62667	-7.14983	-7.06264	-6.53948	-6.2779	-7.5858	-7.23703	-7.76018	-7.23703	-7.93457	-7.4986	-7.14983	-7.5858	-7.23703	-7.41141	-7.67299	-7.76018	-8.28334	-8.19615	-6.97545
0.108	-6.45229	-6.80106	-7.14983	-6.80106	-6.71387	-6.53948	-6.88825	-7.67299	-6.97545	-6.97545	-7.41141	-7.23703	-6.80106	-7.41141	-8.02176	-7.76018	-8.28334	-7.32422	-7.67299	-7.32422	-6.97545
0.109	-21.2751	-12.8174	-6.71387	0.871931	8.98089	11.3351	18.049	13.6021	9.67843	-4.53404	-12.207	-5.58036	24.6756	56.5011	91.5527	129.046	166.277	216.239	267.072	317.383	361.764
0.11	-22.4958	-14.6484	-6.97545	-0.0871931	7.06264	12.7302	18.5721	16.3051	13.3405	6.80106	18.3977	50.3104	94.7789	160.174	223.04	278.32	307.094	337.786	369.263	401.35	456.543
0.111	-21.8855	-13.2533	-6.97545	-0.435965	4.18527	8.63212	12.9046	10.4632	6.80106	14.0381	28.8609	58.5066	114.049	182.582	242.571	278.32	298.288	317.208	350.691	380.249	432.129
0.112	-20.752	-13.3405	-7.41141	-1.56948	3.05176	6.71387	9.06808	8.28334	7.84738	14.6484	31.3023	61.4711	123.378	186.855	235.073	264.282	281.721	301.078	328.979	363.77	411.377
0.113	-19.7056	-13.1662	-6.45229	-2.35421	1.74386	5.66755	7.76018	5.49316	6.62667	17.177	32.7846	62.4302	122.506	184.849	226.964	252.25	273.176	289.917	311.192	350.08	407.976
0.114	-19.3569	-12.9918	-7.4986	-3.31334	1.39509	3.92369	7.41141	4.53404	8.54492	18.1362	33.395	66.1796	125.209	181.623	219.029	238.56	265.416	277.187	298.898	344.151	394.113
0.115	-19.3569	-12.5558	-6.97545	-2.5286	0.697545	4.01088	6.01632	6.01632	8.45773	19.4441	35.7492	65.5692	124.948	174.299	211.53	234.462	255.824	267.596	292.358	333.688	387.312
0.116	-18.3105	-12.7302	-6.80106	-2.87737	0.784738	3.7493	5.84194	5.40597	8.54492	20.4032	34.6157	66.8771	120.85	175.868	205.253	229.231	246.495	262.538	283.465	327.061	378.854
0.117	-18.4849	-12.2942	-7.14983	-2.09263	0.261579	2.70299	4.35965	4.27246	9.59124	20.8391	34.1797	65.918	119.455	172.206	200.108	221.122	242.92	255.824	279.279	320.086	366.647
0.118	-18.7465	-12.9046	-7.14983	-3.7493	-0.523158	2.87737	4.79562	3.66211	9.85282	21.7111	32.6974	66.6155	121.809	166.452	192.435	214.059	238.473	249.808	270.909	310.756	361.241
0.119	-18.3105	-12.3814	-7.4986	-2.96456	-0.348772	2.87737	4.09807	4.70843	10.0272	20.4032	32.1742	65.3076	124.425	160.61	186.855	212.751	234.462	245.972	264.282	307.443	360.107
0.12	-18.4849	-13.079	-6.97545	-3.05176	-0.610352	2.26702	3.8365	5.40597	9.85282	19.5313	31.9127	67.2259	119.89	156.512	181.536	209.525	231.672	243.007	260.359	305.001	354.614
0.121	-18.5721	-11.8583	-6.01632	-3.22614	0	2.26702	3.57492	4.97001	11.5967	20.8391	31.3895	66.7899	120.501	153.547	179.618	206.124	225.481	236.206	258.353	297.503	349.47
0.122	-18.2234	-12.0326	-6.2779	-2.35421	-0.435965	1.74386	3.92369	4.79562	10.2016	19.88	32.2614	68.3594	117.449	151.629	178.31	199.672	225.045	231.672	257.394	298.288	347.116
0.123	-17.7002	-11.6839	-5.92913	-2.70299	-0.610352	1.91825	3.8365	5.14439	9.94001	19.4441	31.8255	65.1332	116.054	156.512	175.345	198.015	219.814	229.231	255.127	296.195	343.105
0.124	-17.4386	-12.4686	-6.19071	-2.5286	-1.39509	2.17983	4.09807	4.09807	9.59124	18.6593	30.692	62.3431	112.305	151.106	170.288	196.882	214.844	224.697	251.029	292.882	343.715
0.125	-17.5258	-11.5095	-7.14983	-3.22614	-0.959124	1.91825	3.40053	5.14439	9.59124	18.8337	32.523	59.5529	112.043	150.234	168.631	194.789	212.402	219.465	250.942	289.655	337.699
0.126	-17.613	-11.8583	-5.84194	-2.70299	-1.48228	1.74386	3.57492	5.40597	10.2888	17.0898	32.959	57.5474	111.084	148.403	165.405	190.953	206.648	220.163	250.331	286.516	335.083
0.127	-17.7874	-12.2942	-6.97545	-3.31334	-1.83105	1.74386	3.7493	4.88281	10.8991	20.2288	32.6974	59.6401	110.474	148.577	167.062	188.075	202.201	217.46	245.884	284.075	334.56
0.128	-17.7002	-12.643	-6.71387	-3.66211	-1.65667	2.00544	3.66211	3.7493	10.9863	18.049	32.3486	58.3322	106.114	143.084	164.708	188.25	201.503	215.803	244.925	283.203	330.723
0.129	-17.613	-13.079	-7.14983	-3.31334	-1.04632	1.74386	2.96456	4.44685	10.7247	19.2697	32.3486	59.3785	107.073	141.253	162.528	187.465	201.329	214.233	242.31	281.285	333.426
0.13	-17.5258	-12.8174	-7.67299	-3.22614	-0.523158	1.56948	2.87737	4.70843	9.59124	19.4441	31.3895	61.2095	102.888	145.612	161.83	186.855	195.661	213.013	242.833	280.762	329.851
0.131	-17.7002	-12.3814	-7.23703	-2.79018	-1.04632	1.39509	2.96456	4.53404	9.67843	19.7928	32.6102	61.3839	100.621	140.904	161.133	180.49	195.923	208.391	243.792	279.018	326.625
0.132	-17.5258	-12.2942	-6.80106	-3.92369	-1.39509	1.65667	3.31334	4.97001	9.67843	18.3977	33.6565	60.1632	101.929	135.498	160.348	182.234	194.266	210.746	239.345	279.454	324.009
0.133	-17.8746	-12.5558	-6.97545	-2.70299	-0.435965	2.00544	3.40053	4.27246	10.7247	20.316	34.9644	59.9016	94.7789	138.114	159.389	179.095	192.958	211.094	239.694	279.105	326.277
0.134	-17.177	-12.3814	-7.32422	-3.13895	-0.871931	1.2207	2.44141	4.79562	9.85282	18.9209	34.4413	57.9834	96.174	136.806	157.645	176.915	192.784	207.171	238.037	278.756	325.753
0.135	-17.4386	-12.643	-6.62667	-3.7493	-0.959124	1.3079	2.96456	4.01088	10.1144	18.9209	32.959	56.2395	94.7789	135.236	156.512	174.386	192.435	204.642	235.509	274.397	324.097
0.136	-17.2642	-12.1198	-7.06264	-3.40053	-1.48228	1.04632	3.05176	4.79562	10.376	18.5721	32.7846	56.1523	93.5582	137.329	152.675	173.863	191.738	202.288	237.165	271.781	319.475
0.137	-17.3514	-12.2942	-6.45229	-3.57492	-1.2207	1.65667	2.35421	4.53404	10.2888	19.6184	32.0871	53.8853	98.3538	136.893	149.972	171.509	189.994	201.242	234.113	275.356	320.871
0.138	-17.0898	-12.1198	-6.97545	-3.05176	-1.13351	1.91825	3.13895	3.92369	9.94001	19.0081	31.9999	54.3213	98.2666	137.416	150.844	175.432	188.075	199.323	234.288	270.996	323.05
0.139	-17.4386	-11.9455	-6.97545	-3.40053	-0.784738	1.2207	1.83105	4.97001	10.1144	18.7465	33.4821	53.8853	98.6154	135.672	148.054	172.468	187.291	199.323	233.241	272.914	323.312
0.14	-17.7002	-11.7711	-7.5858	-2.5286	-1.39509	0.610352	2.35421	4.88281	10.2888	18.7465	32.3486	55.8036	98.3538	137.068	148.228	174.997	188.947	199.062	232.021	273.002	319.388
0.141	-17.2642	-12.207	-6.71387	-3.48772	-0.784738	0.435965	2.79018	5.0572	9.85282	19.7928	32.1742	56.5883	96.4355	135.324	144.828	172.991	188.25	199.498	231.934	268.729	316.772
0.142	-17.0898	-11.6839	-6.97545	-3.92369	-1.74386	1.74386	3.05176	4.35965	10.376	19.6184	31.3895	55.542	98.441	133.057	145.525	174.125	186.68	196.882	228.533	264.805	316.947
0.143	-17.2642	-11.3351	-7.14983	-3.7493	-1.3079	0.784738	2.26702	4.88281	10.7247	19.0081	31.9127	52.9262	98.6154	131.4	143.956	172.904	186.157	198.015	226.266	264.021	313.808
0.144	-17.177	-11.4223	-7.32422	-3.8365	-1.48228	1.13351	2.17983	3.8365	10.376	19.0953	29.9944	55.6292	98.877	132.882	145.351	171.945	185.547	201.939	226.44	263.846	315.639
0.145	-17.177	-12.3814	-6.62667	-3.92369	-0.871931	2.26702	1.91825	4.01088	10.0272	19.0081	32.959	55.542	95.4764	131.662	146.31	169.155	184.937	197.056	228.969	265.241	318.952
0.146	-17.0898	-12.1198	-7.06264	-4.09807	-1.56948	1.13351	2.87737	4.35965	9.67843	18.3105	30.256	54.4957	96.6971	132.01	143.869	169.678	187.291	198.277	226.266	263.759	315.377
0.147	-17.4386	-12.2942	-6.88825	-3.48772	-1.3079	1.2207	2.09263	4.18527	9.76563	18.3105	32.0871	51.6183	96.0868	127.738	141.689	168.195	184.937	197.231	224.261	264.108	313.459
0.148	-16.9155	-11.5095	-7.41141	-4.01088	-0.959124	1.2207	3.05176	3.92369	9.85282	17.8746	30.4304	51.6183	92.8606	129.133	142.648	167.324	184.588	193.83	222.43	262.364	314.331
0.149	-17.0898	-12.4686	-7.41141	-3.22614	-1.74386	1.04632	2.44141	4.62123	9.32966	19.7928	32.2614	53.1878	92.5119	127.651	143.433	168.98	182.146	196.708	221.122	264.893	312.674
0.15	-17.2642	-12.8174	-7.06264	-3.48772	-0.697545	1.3079	2.35421	4.79562	8.8065	18.4849	30.0816	53.8853	90.1576	127.999	141.95	171.247	181.449	193.481	220.163	262.538	311.454
0.151	-17.7002	-12.5558	-6.62667	-3.31334	-1.39509	1.13351	3.22614	4.70843	9.50405	17.7002	30.692	53.3622	93.7326	127.825	142.212	167.062	181.362	193.22	220.598	260.533	308.228
0.152	-18.1362	-12.2942	-7.23703	-3.31334	-0.871931	1.04632	2.70299	4.18527	10.0272	17.8746	30.4304	53.9725	91.3783	128.087	140.294	166.016	179.443	195.138	222.517	261.754	311.192
0.153	-17.2642	-11.4223	-6.45229	-3.57492	-1.39509	0.959124	2.26702	5.31878	9.41685	17.7874	27.6402	53.1878	93.3838	125.994	141.514	167.149	178.746	195.487	219.378	262.974	312.674
0.154	-17.3514	-11.8583	-6.62667	-3.22614	-1.2207	1.04632	1.48228	4.44685	9.50405	17.8746	28.1634	53.4494	91.4655	126.256	141.863	166.626	178.746	197.492	221.209	261.056	309.971
0.155	-16.8283	-11.8583	-7.67299	-3.57492	-1.2207	0.523158	2.35421	4.79562	9.50405	18.3977	26.9427	53.1878	88.7626	122.593	140.468	164.708	175.781	195.051	223.214	264.021	308.053
0.156	-17.7002	-12.1198	-7.23703	-3.31334	-1.3079	0.523158	2.96456	4.53404	9.59124	18.4849	28.5993	50.136	90.0704	124.425	139.683	161.743	176.043	195.225	222.43	263.323	312.936
0.157	-17.0898	-12.0326	-6.88825	-2.70299	-2.09263	0.697545	2.09263	4.53404	9.76563	19.0081	29.4713	48.5665	93.1222	123.989	141.514	163.313	176.13	191.127	223.737	262.974	309.535
0.158	-17.0898	-12.1198	-6.88825	-2.87737	-1.65667	1.48228	2.5286	4.35965	9.24247	18.7465	28.7737	49.0025	91.6399	125.035	141.427	161.569	172.729	193.133	226.004	259.574	310.059
0.159	-17.2642	-11.5095	-6.62667	-3.13895	-1.13351	0.959124	2.09263	4.53404	8.98089	18.3105	28.2506	47.9562	91.4655	124.163	140.294	163.836	174.822	192.086	225.22	258.615	309.187
0.16	-17.0027	-12.7302	-6.71387	-2.61579	-1.39509	1.3079	2.09263	4.01088	8.98089	19.3569	28.4249	46.8227	87.8906	124.773	139.858	163.487	174.473	190.953	223.127	259.923	310.931
0.161	-17.0027	-12.0326	-7.5858	-4.27246	-1.2207	1.13351	2.61579	4.79562	8.10896	17.8746	30.3432	48.2178	90.0704	121.547	137.503	162.092	176.566	190.517	225.656	260.794	313.721
0.162	-17.0898	-12.0326	-7.76018	-3.31334	-1.83105	1.3079	2.96456	4.09807	9.06808	17.5258	29.7328	51.3567	88.5882	120.326	136.893	162.702	174.909	186.68	224.173	258.702	311.89
0.163	-17.0898	-12.3814	-7.06264	-2.70299	-1.3079	0.261579	2.09263	4.01088	9.24247	17.0027	30.3432	50.8336	90.4192	122.332	134.975	160.087	173.165	187.465	224.958	257.656	316.336
0.164	-16.9155	-12.0326	-6.80106	-3.22614	-1.56948	1.39509	2.79018	4.79562	9.06808	17.2642	30.3432	50.8336	84.8389	119.803	138.811	160.174	170.288	185.808	225.133	259.923	312.674
0.165	-17.8746	-11.8583	-7.76018	-2.96456	-1.39509	1.91825	2.5286	4.62123	8.02176	16.5667	29.2969	50.136	85.5364	122.855	139.945	160.61	169.155	188.337	224.609	258.179	311.628
0.166	-17.3514	-12.3814	-6.2779	-4.01088	-1.65667	1.3079	1.91825	5.49316	8.19615	17.177	29.1225	50.8336	86.9315	121.024	135.76	158.866	170.55	189.035	223.912	259.835	309.884
0.167	-16.9155	-11.1607	-7.4986	-3.7493	-1.91825	1.74386	2.17983	4.01088	8.37054	18.3105	29.0353	51.7055	86.4083	120.065	135.585	158.779	171.334	189.035	223.04	259.574	308.402
0.168	-17.0898	-11.6839	-7.23703	-4.01088	-1.3079	1.13351	1.56948	4.53404	9.32966	17.9618	27.8146	51.2695	86.4955	118.757	131.574	158.081	173.689	187.291	224.871	258.963	308.838
0.169	-17.2642	-12.2942	-6.88825	-3.8365	-1.74386	0.348772	2.26702	4.62123	8.54492	17.9618	29.2969	51.7927	86.7571	116.054	134.452	159.999	172.206	188.163	226.092	260.794	308.576
0.17	-18.2234	-11.9455	-7.4986	-3.40053	-2.00544	1.13351	2.26702	4.09807	8.98089	17.5258	29.0353	49.6129	82.8334	118.059	134.103	155.901	172.555	189.471	220.163	257.917	310.059
0.171	-17.8746	-11.9455	-7.4986	-3.7493	-1.13351	1.48228	1.3079	4.44685	9.24247	16.3051	28.5121	49.7001	84.1413	114.572	135.324	155.204	172.904	187.988	221.819	256.348	309.187
0.172	-16.6539	-12.1198	-6.88825	-3.8365	-1.74386	1.13351	2.61579	5.0572	9.50405	16.8283	28.6865	51.0951	84.4029	114.485	133.841	157.994	170.724	189.645	220.25	256.173	309.274
0.173	-17.2642	-11.3351	-7.5858	-3.48772	-1.13351	0.784738	1.65667	4.27246	9.41685	16.1307	28.5993	50.136	83.0078	117.1	135.062	156.512	169.067	187.029	220.424	258.266	307.53
0.174	-16.6539	-11.5967	-6.88825	-2.70299	-1.56948	1.39509	2.00544	4.09807	8.02176	17.0898	29.2097	50.2232	85.0133	116.926	134.975	155.291	172.904	190.953	221.47	255.301	304.217
0.175	-17.7002	-12.1198	-6.80106	-3.7493	-1.2207	1.83105	2.17983	4.88281	8.8065	16.4795	28.4249	48.0434	83.7925	114.659	133.754	155.814	169.765	189.383	220.163	256.522	302.037
0.176	-16.6539	-11.3351	-7.23703	-3.31334	-0.348772	0.697545	2.09263	4.79562	8.8065	17.9618	27.6402	48.5665	83.6182	113.438	132.795	158.604	172.294	191.65	219.291	257.656	309.361
0.177	-16.9155	-11.6839	-6.88825	-3.92369	-1.48228	0.610352	1.65667	4.35965	7.23703	17.7874	27.553	49.3513	82.3103	113.351	133.318	157.819	170.898	191.476	220.686	256.696	305.35
0.178	-17.2642	-11.3351	-6.88825	-3.40053	-0.784738	0.435965	2.70299	4.44685	8.71931	17.8746	27.7274	47.6946	82.8334	111.433	133.318	155.291	170.724	190.604	221.645	256.086	306.309
0.179	-16.3051	-11.2479	-6.97545	-3.13895	-1.39509	0.261579	2.26702	4.18527	8.8065	16.3923	28.6865	47.869	81.8743	111.956	131.138	152.413	168.719	187.814	220.075	256.871	306.309
0.18	-17.0027	-11.8583	-6.45229	-3.57492	-1.39509	0.784738	1.83105	3.92369	7.84738	18.1362	31.1279	46.9099	83.3566	113.351	128.523	155.727	171.945	191.563	221.034	255.476	304.129
0.181	-17.2642	-12.9046	-6.80106	-4.27246	-1.48228	0.959124	2.70299	3.66211	8.10896	18.8337	30.0816	45.5148	84.4901	112.392	131.226	153.634	169.852	190.517	216.762	256.26	306.92
0.182	-17.7002	-12.5558	-7.4986	-4.53404	-1.83105	0.0871931	1.83105	3.92369	8.63212	17.7874	29.2969	47.5202	85.0133	113.874	132.359	153.198	171.422	191.999	217.024	257.132	303.606
0.183	-17.4386	-12.207	-7.67299	-3.13895	-1.2207	0.174386	2.35421	2.87737	9.06808	18.3977	28.1634	46.2995	87.0187	112.392	131.313	155.204	169.678	190.255	217.285	253.47	304.565
0.184	-17.177	-12.643	-7.67299	-3.8365	-1.39509	0.435965	2.26702	3.66211	8.10896	17.177	27.989	43.335	85.1876	111.084	132.969	153.809	171.422	187.116	219.727	253.819	304.129
0.185	-17.177	-12.2942	-7.32422	-3.22614	-1.04632	0.871931	2.26702	3.40053	8.63212	18.2234	28.6865	45.166	83.4438	109.776	130.79	150.408	171.422	188.424	221.296	253.557	303.781
0.186	-17.613	-12.643	-6.2779	-3.40053	-1.74386	0.610352	2.17983	4.35965	7.4986	17.177	27.989	45.2532	83.531	111.52	130.354	155.029	169.939	187.291	217.634	252.162	301.688
0.187	-17.8746	-12.2942	-6.88825	-3.22614	-2.00544	0.261579	2.87737	3.66211	9.06808	17.613	27.4658	46.7355	82.659	112.305	129.743	154.419	172.642	185.983	219.988	252.773	300.119
0.188	-17.4386	-12.3814	-5.84194	-3.66211	-1.65667	-0.261579	2.61579	4.53404	8.71931	18.6593	27.4658	45.5148	83.8797	114.92	126.866	154.768	170.811	184.849	215.803	253.732	300.38
0.189	-16.3051	-12.1198	-6.97545	-3.13895	-1.56948	0.610352	2.17983	4.27246	8.45773	17.2642	26.4195	47.0843	83.095	112.13	127.999	150.495	170.462	186.768	218.68	253.645	297.677
0.19	-16.3923	-11.5095	-6.97545	-3.66211	-1.2207	0.697545	2.44141	3.8365	8.02176	18.3105	26.6811	45.5148	85.362	111.346	129.569	152.326	170.637	184.501	218.419	253.122	299.77
0.191	-16.7411	-11.3351	-6.10352	-3.7493	-1.3079	0.174386	2.87737	4.09807	8.02176	16.9155	26.5067	48.3922	84.8389	113.002	128.784	152.326	169.067	184.065	215.105	251.203	302.124
0.192	-17.7002	-11.4223	-6.97545	-3.22614	-1.04632	1.48228	2.70299	3.92369	7.76018	16.8283	27.117	47.7818	84.9261	111.694	128.697	152.849	168.108	182.67	217.111	252.424	303.955
0.193	-17.177	-12.643	-6.53948	-4.01088	-1.2207	0.261579	2.17983	3.8365	7.67299	17.2642	25.8963	48.3922	83.2694	109.515	127.738	152.762	166.19	182.059	218.942	255.912	303.955
0.194	-17.4386	-11.9455	-6.80106	-3.48772	-1.04632	0.959124	1.56948	3.66211	7.93457	17.3514	26.5939	47.2586	82.5718	110.822	127.651	153.024	165.754	183.28	218.244	255.127	302.56
0.195	-17.7874	-11.4223	-6.80106	-3.05176	-1.13351	1.48228	2.09263	4.44685	8.63212	17.7874	26.3323	45.602	84.7517	108.991	130.092	150.059	165.144	179.182	215.803	253.122	305.001
0.196	-16.6539	-11.5967	-5.84194	-3.7493	-1.39509	1.04632	1.74386	3.8365	8.19615	17.0898	26.9427	47.869	83.9669	109.602	127.825	149.885	164.621	181.71	214.408	252.424	299.77
0.197	-17.613	-12.5558	-7.4986	-3.05176	-1.48228	1.3079	1.13351	3.40053	7.84738	18.7465	25.4604	47.9562	84.8389	109.079	127.912	150.495	167.498	182.059	220.075	250.68	300.642
0.198	-17.5258	-11.9455	-7.06264	-3.40053	-1.3079	0.435965	2.09263	4.62123	8.45773	17.2642	24.85	44.3813	85.1004	107.771	126.866	152.065	167.149	183.193	218.855	250.593	302.734
0.199	-17.0898	-11.6839	-7.32422	-3.40053	-1.48228	0.174386	2.09263	4.01088	7.32422	18.1362	24.6756	44.2069	84.9261	109.253	124.512	150.146	167.847	181.71	217.547	251.116	300.729
0.2	-16.7411	-11.7711	-6.97545	-4.01088	-1.56948	1.2207	1.3079	4.01088	7.67299	16.6539	23.2806	44.8172	83.8797	110.038	127.563	151.367	162.528	180.838	214.495	251.639	302.647
0.201	-16.9155	-11.8583	-7.41141	-3.48772	-2.09263	0.784738	1.74386	4.01088	7.67299	16.2179	24.5884	43.5093	83.0078	109.079	127.389	151.018	163.574	181.798	219.378	252.773	298.636
0.202	-17.7002	-11.5095	-7.14983	-3.92369	-1.48228	0.348772	2.09263	5.14439	7.93457	16.3051	24.7628	45.0788	82.0487	109.253	126.343	152.065	165.231	182.146	219.203	253.906	302.037
0.203	-16.8283	-11.6839	-7.5858	-2.79018	-1.39509	0.523158	2.17983	3.13895	8.37054	16.7411	26.5939	46.7355	84.0541	108.119	127.128	151.193	163.313	181.536	220.424	251.639	299.247
0.204	-16.9155	-11.5967	-6.80106	-3.8365	-1.04632	0.523158	1.83105	4.53404	7.4986	15.9563	25.8963	46.8227	82.5718	110.038	126.081	150.495	161.918	179.792	217.634	251.29	299.857
0.205	-16.7411	-12.9918	-6.45229	-3.31334	-1.48228	0.174386	2.35421	5.31878	8.37054	17.4386	25.3732	46.8227	82.8334	110.561	129.395	151.803	162.528	180.054	216.064	251.029	299.595
0.206	-17.0027	-12.2942	-6.62667	-3.7493	-1.83105	0.348772	2.09263	4.09807	6.88825	17.2642	25.6348	46.2995	80.828	107.945	128.435	152.152	163.487	183.193	217.46	253.296	297.764
0.207	-16.8283	-11.8583	-6.71387	-4.35965	-0.784738	1.48228	2.00544	3.7493	7.4986	16.4795	27.2914	45.2532	82.3103	109.079	127.128	148.839	163.661	183.193	216.064	256.173	299.77
0.208	-16.6539	-12.207	-6.45229	-3.57492	-0.959124	1.48228	2.09263	4.01088	8.28334	16.1307	27.2042	47.5202	80.7408	109.079	125.994	146.659	166.016	182.321	215.803	254.255	299.421
0.209	-17.0898	-11.9455	-6.71387	-3.48772	-0.610352	1.2207	2.79018	4.09807	8.63212	15.0844	27.7274	46.9971	79.7817	108.468	127.999	148.228	164.533	180.664	217.198	252.686	302.211
0.21	-16.3051	-12.207	-7.4986	-3.7493	-1.13351	1.2207	2.61579	3.92369	8.37054	15.346	28.0762	44.73	81.6127	107.422	131.226	151.28	163.749	180.402	214.582	251.814	302.298
0.211	-16.6539	-12.2942	-7.06264	-4.01088	-2.09263	0.871931	2.00544	3.57492	7.67299	16.0435	27.989	44.4685	79.8689	105.591	129.395	150.757	163.487	181.449	215.105	253.296	301.426
0.212	-16.7411	-12.3814	-6.80106	-3.66211	-1.3079	0.348772	1.56948	3.7493	7.41141	16.3923	28.4249	45.3404	80.4792	104.719	128.087	152.152	165.231	178.92	216.239	254.081	298.288
0.213	-16.9155	-11.9455	-7.14983	-3.22614	-1.48228	0.435965	2.00544	4.18527	8.45773	15.4332	29.1225	46.2123	82.2231	106.114	128.261	150.844	162.964	180.49	214.582	253.645	299.334
0.214	-17.177	-11.7711	-7.76018	-3.7493	-1.39509	1.04632	2.00544	3.57492	8.02176	15.2588	28.5121	44.8172	83.2694	105.504	124.337	151.106	162.092	183.28	215.716	249.808	297.503
0.215	-17.4386	-12.207	-6.36509	-2.87737	-2.09263	0.174386	2.5286	3.66211	8.37054	15.6076	28.1634	46.6483	83.531	107.247	128.435	149.798	161.22	184.501	215.018	249.634	299.508
0.216	-16.3051	-12.2942	-7.14983	-3.92369	-1.83105	0.348772	1.65667	3.7493	6.97545	15.6948	27.0299	45.9508	83.3566	108.381	125.471	152.413	159.738	182.146	215.716	248.239	301.862
0.217	-17.3514	-11.9455	-6.71387	-3.7493	-2.00544	-0.174386	1.91825	3.8365	7.41141	15.2588	25.286	47.6946	82.2231	105.765	126.168	150.146	159.738	184.588	216.5	248.762	299.857
0.218	-17.5258	-12.207	-6.71387	-4.79562	-1.65667	0.348772	1.39509	4.09807	7.5858	15.5204	24.1525	49.0025	80.9152	104.98	128.174	149.187	158.343	183.018	218.506	247.628	300.031
0.219	-17.0898	-12.1198	-6.97545	-4.18527	-1.2207	0.784738	1.65667	4.70843	8.54492	15.0844	24.3269	47.0843	82.3103	105.765	126.081	149.885	158.43	183.28	214.408	248.5	296.369
0.22	-17.4386	-12.207	-6.53948	-3.92369	-2.26702	0.435965	2.00544	4.09807	7.67299	15.4332	24.7628	48.0434	79.3457	105.852	126.168	151.89	159.912	184.588	215.105	247.367	298.2
0.221	-16.4795	-11.5095	-6.97545	-3.05176	-1.74386	0.435965	2.17983	4.70843	8.02176	15.2588	26.5939	48.7409	79.9561	105.504	128.871	151.542	159.999	182.059	216.5	247.541	297.067
0.222	-16.4795	-11.9455	-6.71387	-3.48772	-1.74386	0.697545	2.5286	4.27246	8.19615	14.9972	26.0707	47.3458	83.3566	105.591	127.215	148.664	160.697	182.408	216.588	248.5	296.718
0.223	-17.4386	-11.5095	-6.88825	-3.7493	-1.2207	0.784738	1.39509	4.09807	8.19615	14.91	26.3323	44.1197	84.7517	105.678	125.471	149.972	159.127	182.844	214.321	249.808	297.852
0.224	-16.8283	-11.1607	-6.36509	-3.92369	-1.39509	1.04632	1.91825	4.27246	8.10896	14.5612	26.5067	46.2123	83.6182	104.37	123.814	148.839	160.61	181.362	212.228	250.767	294.713
0.225	-17.0027	-12.3814	-6.53948	-4.09807	-1.13351	0.348772	2.09263	3.92369	7.4986	14.6484	25.8092	44.9916	82.5718	104.719	126.081	149.1	157.035	181.972	214.408	251.901	296.108
0.226	-17.0027	-11.0735	-6.80106	-3.57492	-2.35421	0.610352	2.09263	4.09807	7.32422	15.9563	26.1579	44.1197	84.3157	105.155	124.512	145.438	159.476	182.408	218.07	251.203	295.933
0.227	-17.4386	-11.4223	-6.88825	-3.66211	-2.17983	1.13351	1.65667	4.18527	7.93457	16.3051	26.0707	43.7709	84.4029	105.678	124.25	148.141	157.558	177.961	213.536	249.459	296.369
0.228	-16.4795	-10.5504	-6.2779	-3.13895	-1.83105	0.348772	1.74386	4.09807	7.5858	15.5204	25.1988	45.166	86.1468	106.724	125.209	148.141	157.819	181.013	213.187	247.018	298.2
0.229	-16.7411	-11.4223	-6.53948	-3.40053	-1.3079	0.435965	2.44141	3.66211	8.19615	14.6484	26.0707	42.7246	84.6645	106.288	126.168	147.443	156.25	178.833	214.059	246.146	298.723
0.23	-16.3923	-12.3814	-6.97545	-3.40053	-0.784738	-0.0871931	0.959124	4.18527	7.93457	15.5204	25.8092	42.1143	84.4029	103.585	123.291	145.525	156.86	178.746	215.367	244.664	295.149
0.231	-16.7411	-11.8583	-7.4986	-4.27246	-1.04632	0.174386	1.65667	3.7493	6.97545	15.7819	26.2451	42.9862	87.0187	103.585	126.168	149.623	155.814	180.315	213.885	248.936	298.288
0.232	-17.177	-12.3814	-7.23703	-4.70843	-1.3079	0.523158	2.00544	4.44685	7.23703	14.8228	26.4195	44.2941	86.7571	103.237	125.035	146.746	157.122	180.664	213.797	250.07	297.328
0.233	-16.8283	-11.8583	-6.62667	-3.57492	-1.3079	1.39509	1.13351	3.57492	8.02176	14.9972	24.5884	45.5148	84.4029	103.411	121.286	149.449	157.471	179.356	213.187	247.192	301.862
0.234	-16.8283	-12.1198	-6.88825	-3.57492	-1.04632	0.0871931	2.09263	4.09807	7.84738	15.2588	25.3732	45.2532	85.6236	102.016	123.553	149.798	157.819	178.048	213.1	244.228	301.252
0.235	-17.3514	-12.2942	-7.06264	-3.31334	-0.959124	-0.261579	1.74386	4.18527	8.54492	15.9563	23.6293	46.9971	84.5773	103.847	121.896	148.839	158.343	180.054	210.658	245.274	298.985
0.236	-17.0898	-11.5967	-7.32422	-3.7493	-1.83105	0	1.65667	4.09807	7.84738	15.0844	24.4141	47.2586	85.1004	100.708	123.814	148.577	158.168	178.484	211.182	244.141	297.416
0.237	-17.0898	-11.8583	-7.06264	-4.35965	-1.04632	0.523158	2.09263	4.70843	6.88825	15.1716	23.8909	45.602	84.5773	99.7489	123.989	145.089	157.035	179.618	211.094	246.931	298.549
0.238	-16.5667	-12.5558	-6.62667	-3.40053	-1.56948	0	1.83105	4.27246	8.28334	15.346	25.0244	45.5148	81.1768	100.708	124.686	146.048	157.732	181.536	208.74	244.751	299.857
0.239	-16.2179	-12.207	-6.97545	-2.79018	-0.784738	0.959124	1.56948	4.97001	7.5858	14.6484	25.8963	45.166	80.7408	102.19	123.727	147.443	158.779	179.967	210.746	247.541	296.456
0.24	-17.177	-11.3351	-6.53948	-3.48772	-1.04632	0.435965	1.56948	4.01088	7.84738	15.7819	23.8909	45.8636	81.3511	104.109	121.46	147.095	159.302	178.223	208.74	248.849	295.585
0.241	-16.9155	-11.9455	-5.84194	-4.53404	-1.56948	0.610352	1.91825	5.40597	7.41141	16.3051	26.7683	43.6837	81.3511	99.4001	123.378	146.572	158.779	178.31	210.484	247.803	296.369
0.242	-16.9155	-11.7711	-7.5858	-3.40053	-1.91825	0.871931	1.83105	4.27246	8.8065	14.5612	25.8963	45.5148	81.0896	100.272	120.937	147.618	157.645	176.566	210.397	247.367	298.549
0.243	-16.1307	-12.207	-6.45229	-4.01088	-1.65667	0.348772	1.65667	4.79562	8.10896	14.1253	27.4658	44.2069	80.392	100.795	120.414	148.926	156.86	176.74	209.699	249.808	299.508
0.244	-16.4795	-12.0326	-6.62667	-3.48772	-1.65667	0.697545	1.91825	4.27246	8.63212	14.6484	26.2451	46.8227	81.3511	102.365	119.716	147.095	156.512	176.566	208.74	247.803	298.462
0.245	-16.6539	-12.0326	-6.71387	-3.7493	-1.83105	0.610352	2.17983	4.70843	8.45773	14.2997	26.5939	46.6483	83.1822	100.708	120.065	144.915	157.471	179.443	208.566	249.634	291.138
0.246	-17.3514	-11.5967	-6.80106	-3.13895	-1.48228	0.348772	1.56948	4.27246	8.98089	14.2125	26.3323	44.9044	82.1359	97.0459	119.28	144.217	155.378	178.571	210.048	247.541	296.108
0.247	-17.2642	-11.7711	-7.14983	-2.87737	-1.83105	0.348772	1.65667	4.01088	8.28334	14.6484	27.0299	43.5093	81.264	96.4355	121.722	143.956	157.645	180.054	210.484	248.152	293.23
0.248	-16.4795	-12.643	-7.41141	-3.8365	-2.35421	0.261579	1.56948	3.40053	8.37054	14.0381	27.2914	43.1606	80.2176	97.1331	119.019	143.345	159.389	178.135	211.007	246.495	294.887
0.249	-17.177	-11.4223	-8.10896	-3.48772	-2.09263	0.174386	1.48228	4.88281	8.71931	15.346	27.989	43.5965	82.0487	93.2966	117.972	144.741	159.389	178.571	208.915	241.525	297.764
0.25	-18.2234	-12.4686	-6.80106	-4.35965	-1.56948	0.697545	1.83105	4.35965	8.28334	14.9972	26.8555	42.5502	82.9206	96.3484	120.239	144.828	156.337	179.531	209.699	243.182	295.236
0.251	-17.0027	-11.7711	-7.32422	-3.31334	-1.83105	0	2.44141	2.87737	8.71931	14.2997	25.1988	43.335	82.3975	98.877	119.106	142.125	160.697	178.135	207.694	244.141	296.282
0.252	-16.9155	-11.4223	-6.97545	-3.57492	-1.74386	0	2.17983	3.48772	7.93457	15.1716	25.8092	44.4685	82.7462	100.534	119.803	141.514	157.645	178.223	207.084	245.884	298.2
0.253	-16.7411	-12.207	-7.06264	-3.66211	-1.56948	0.174386	2.35421	3.22614	8.37054	15.9563	25.4604	42.0271	80.2176	100.446	119.193	142.997	155.64	177.176	206.212	247.105	294.364
0.254	-16.8283	-12.207	-6.71387	-4.53404	-2.00544	-0.174386	2.44141	3.40053	8.37054	16.1307	26.2451	43.7709	79.8689	99.8361	116.141	143.084	154.506	176.304	205.078	240.479	294.625
0.255	-17.0027	-12.4686	-6.88825	-3.48772	-1.56948	0.0871931	2.17983	4.27246	8.37054	15.8691	24.2397	43.0734	78.2994	97.6563	118.757	143.258	154.855	175.607	206.473	244.315	292.969
0.256	-17.5258	-12.0326	-6.88825	-3.8365	-1.83105	0.871931	1.3079	4.44685	8.45773	15.0844	27.0299	45.7764	81.7871	99.5745	118.757	143.52	154.157	177.002	205.863	244.053	296.021
0.257	-16.4795	-11.9455	-7.5858	-3.48772	-1.13351	0	1.83105	4.09807	8.63212	15.5204	25.722	45.602	81.6999	101.493	119.28	142.212	154.942	172.904	205.95	244.315	295.672
0.258	-16.8283	-12.4686	-7.41141	-4.35965	-1.48228	0.610352	2.09263	3.13895	8.98089	15.0844	25.722	45.6892	83.2694	102.452	119.019	141.166	155.116	173.34	208.043	245.536	293.23
0.259	-17.0027	-11.6839	-7.23703	-3.57492	-1.74386	0.174386	2.44141	4.09807	8.10896	15.8691	27.0299	45.8636	80.9152	104.893	120.85	143.869	154.855	177.612	207.345	245.274	296.021
0.26	-16.8283	-11.5967	-6.71387	-3.7493	-1.83105	0.261579	1.83105	3.48772	8.19615	15.6948	24.9372	45.4276	80.9152	101.057	121.896	144.741	154.419	175.258	204.293	243.705	295.061
0.261	-16.0435	-12.2942	-6.71387	-3.48772	-0.871931	0.871931	1.56948	4.01088	7.4986	16.1307	24.5884	45.9508	81.9615	102.277	118.321	145.176	152.762	174.648	208.304	241.176	294.538
0.262	-18.1362	-11.8583	-6.88825	-3.31334	-1.91825	0.610352	1.74386	3.7493	7.5858	16.1307	23.5421	44.73	81.8743	98.7898	119.803	145.612	152.501	173.863	206.124	242.746	292.969
0.263	-17.7002	-12.0326	-6.53948	-3.13895	-1.65667	0.435965	1.65667	4.44685	8.89369	15.1716	23.7165	44.2069	79.4329	99.3129	119.542	147.095	152.849	175.607	204.032	244.402	295.41
0.264	-16.7411	-11.7711	-6.80106	-3.7493	-1.91825	0.348772	2.35421	4.27246	8.45773	14.9972	26.0707	44.0325	79.6945	100.359	120.239	143.956	153.547	174.561	204.555	242.222	293.579
0.265	-17.0898	-12.2942	-6.97545	-3.48772	-1.2207	-0.0871931	1.48228	3.22614	7.93457	14.2125	24.1525	44.1197	78.561	100.708	119.106	146.31	152.065	172.991	204.991	241.961	294.189
0.266	-16.6539	-11.9455	-6.36509	-3.40053	-1.48228	-0.610352	2.09263	3.92369	7.14983	15.2588	23.8037	44.9044	77.1659	102.713	119.193	142.212	151.542	172.119	203.77	244.315	293.23
0.267	-17.7002	-12.5558	-7.23703	-3.57492	-1.48228	-0.261579	1.3079	4.18527	7.32422	15.6076	25.6348	44.5557	77.0787	102.975	117.885	141.078	149.623	174.299	205.514	239.345	290.44
0.268	-17.177	-11.4223	-7.06264	-4.09807	-1.56948	0.435965	1.74386	3.66211	7.32422	14.91	26.3323	45.9508	78.3866	105.155	119.28	140.206	150.495	175.694	203.683	243.443	292.794
0.269	-17.177	-12.4686	-7.23703	-3.92369	-2.09263	-0.348772	2.00544	3.57492	6.71387	15.7819	25.9835	46.3867	79.8689	103.324	117.972	141.689	150.844	177.264	203.421	241.786	292.01
0.27	-16.4795	-12.0326	-7.41141	-4.35965	-1.39509	-0.435965	1.74386	3.7493	7.14983	15.9563	24.5884	46.7355	80.2176	101.318	116.926	141.689	151.803	174.561	202.898	243.356	291.486
0.271	-17.3514	-12.2942	-6.71387	-3.8365	-1.65667	-0.174386	1.13351	4.35965	7.14983	14.4741	23.4549	45.4276	81.4383	99.9233	115.705	140.381	152.588	176.479	203.596	239.607	289.394
0.272	-16.9155	-12.2942	-6.97545	-3.31334	-1.04632	0.784738	2.09263	3.48772	8.54492	15.2588	22.7574	43.6837	77.6018	101.144	119.106	139.771	153.983	175.171	204.817	239.519	291.486
0.273	-17.0027	-11.0735	-6.71387	-3.8365	-1.91825	-0.348772	1.13351	3.92369	8.19615	14.91	24.85	44.6429	75.858	102.626	118.583	138.463	153.809	173.253	204.729	242.135	291.486
0.274	-16.3923	-12.3814	-6.53948	-4.35965	-1.04632	0.697545	2.35421	3.66211	7.93457	15.6076	24.85	41.6783	76.3811	100.359	117.623	140.119	150.582	171.945	202.114	239.955	290.702
0.275	-16.8283	-11.5967	-6.80106	-3.7493	-2.44141	1.39509	2.00544	4.62123	8.02176	15.9563	25.286	43.6837	74.8117	99.2257	117.362	140.642	151.629	173.863	202.026	239.171	291.399
0.276	-17.0898	-12.3814	-6.45229	-2.96456	-1.3079	0.435965	1.56948	4.70843	8.02176	16.0435	24.1525	45.0788	75.2476	97.5691	115.356	141.863	147.356	177.002	201.678	240.304	292.184
0.277	-16.3051	-10.7247	-6.62667	-3.40053	-1.65667	0.174386	2.09263	4.18527	8.19615	15.7819	24.2397	45.2532	75.858	96.3484	115.444	140.817	146.223	176.566	203.945	239.868	290.789
0.278	-17.0898	-12.1198	-6.01632	-3.7493	-0.959124	0.610352	1.65667	4.35965	7.84738	15.6948	24.2397	46.1251	77.9506	98.9641	113.961	140.73	150.234	175.607	201.765	239.171	289.655
0.279	-17.2642	-11.5095	-7.06264	-3.7493	-0.959124	0.784738	1.56948	4.27246	7.84738	15.6076	23.8909	44.0325	79.9561	100.098	115.88	139.073	151.018	176.13	202.55	240.653	289.568
0.28	-16.8283	-12.2942	-7.5858	-3.8365	-1.91825	-0.0871931	1.56948	4.09807	6.88825	15.8691	25.1988	45.4276	79.6073	97.7434	115.531	139.16	152.675	179.182	203.16	241.961	291.486
0.281	-17.2642	-12.2942	-7.14983	-3.7493	-1.04632	-0.174386	2.17983	4.70843	8.28334	15.346	24.5884	47.0843	78.0378	98.0922	118.234	140.119	150.495	175.694	203.596	237.078	290.876
0.282	-16.4795	-12.3814	-7.32422	-3.8365	-2.09263	0	1.74386	4.44685	8.89369	16.5667	23.6293	44.3813	77.2531	97.8306	116.316	138.55	149.972	176.043	202.811	243.356	291.922
0.283	-17.3514	-11.7711	-7.5858	-3.57492	-1.04632	0	1.13351	3.92369	6.88825	15.346	22.4958	47.2586	77.2531	100.534	120.152	140.991	148.054	175.432	205.427	243.269	291.225
0.284	-17.0898	-11.7711	-6.53948	-3.48772	-1.65667	-0.0871931	2.00544	2.35421	8.28334	14.6484	25.0244	45.9508	77.5146	98.9641	118.147	140.468	148.403	174.125	204.381	243.966	293.579
0.285	-17.177	-11.1607	-7.41141	-3.31334	-2.00544	0.784738	1.39509	3.13895	7.32422	15.0844	23.8037	42.6374	77.8634	99.7489	117.362	138.463	148.664	173.514	202.375	240.479	291.835
0.286	-16.3923	-12.3814	-6.80106	-3.13895	-1.91825	0.435965	1.56948	3.8365	7.84738	15.9563	24.4141	43.0734	75.0732	101.842	117.449	137.329	148.664	172.729	204.468	242.746	289.307
0.287	-16.3051	-12.2942	-6.62667	-3.57492	-1.56948	0.784738	2.09263	3.57492	8.19615	15.5204	27.2042	42.9862	74.8989	100.795	117.275	137.591	148.403	171.77	204.381	241.874	291.835
0.288	-16.7411	-11.7711	-6.88825	-3.66211	-1.65667	0.261579	1.65667	4.18527	8.54492	15.0844	26.5067	42.3758	76.8171	100.359	117.972	137.852	150.844	174.212	203.77	241.874	294.015
0.289	-16.8283	-11.0735	-6.71387	-3.22614	-1.3079	0.348772	1.56948	4.53404	8.71931	16.1307	25.1988	43.335	76.4683	101.929	119.89	137.852	150.582	173.078	201.678	243.792	288.696
0.29	-16.7411	-10.6376	-6.53948	-3.22614	-1.2207	0.348772	1.74386	4.35965	8.71931	15.9563	23.8909	44.73	75.5964	100.01	119.106	138.201	147.531	171.422	200.893	245.797	292.097
0.291	-16.6539	-11.3351	-6.01632	-3.31334	-1.91825	0.435965	0.959124	4.01088	8.45773	16.3923	22.8446	43.6837	74.8989	101.58	116.316	136.806	149.013	172.206	201.852	243.792	290.353
0.292	-17.0027	-11.9455	-7.06264	-4.44685	-1.39509	0.610352	1.65667	4.01088	7.4986	15.9563	24.2397	42.6374	73.0678	102.103	116.926	137.416	149.449	174.648	202.375	242.746	290.876
0.293	-16.5667	-12.0326	-6.36509	-4.18527	-1.56948	0.174386	0.871931	4.01088	8.89369	15.6948	24.3269	42.7246	74.7245	100.795	116.403	135.149	147.618	174.997	202.637	243.094	291.225
0.294	-17.3514	-11.5967	-7.14983	-2.87737	-0.261579	0.261579	1.74386	3.48772	8.45773	14.5612	22.8446	41.9399	71.6727	98.9641	116.839	138.724	149.013	174.561	200.108	241.002	287.563
0.295	-17.613	-11.6839	-7.67299	-3.8365	-1.39509	0.348772	2.44141	3.66211	8.28334	14.91	22.583	40.4576	73.8525	99.8361	114.92	138.114	147.705	173.078	202.811	239.258	284.075
0.296	-17.4386	-12.643	-6.71387	-3.48772	-1.83105	1.04632	1.65667	3.7493	8.37054	15.0844	23.6293	41.2423	73.2422	101.144	114.572	139.247	147.531	173.514	203.596	241.699	285.993
0.297	-17.0027	-11.7711	-6.88825	-3.57492	-1.91825	0.435965	2.00544	4.35965	7.76018	15.346	22.3214	42.899	74.1141	100.795	115.531	136.37	147.008	174.386	202.55	241.263	287.127
0.298	-17.0898	-11.4223	-7.23703	-4.18527	-2.44141	0.0871931	2.35421	3.31334	8.89369	14.0381	23.5421	43.9453	75.1604	103.498	115.531	136.98	144.741	173.689	200.108	241.438	287.65
0.299	-16.9155	-11.9455	-7.5858	-4.09807	-1.2207	0.0871931	1.65667	3.66211	8.19615	14.6484	23.2806	43.5093	75.5964	100.272	116.577	137.678	146.833	177.176	201.416	240.566	286.778
0.3	-16.7411	-12.8174	-7.41141	-3.57492	-1.74386	0	1.74386	3.31334	8.71931	14.2997	23.3677	44.1197	74.4629	99.0513	117.798	138.811	145.612	174.648	201.329	240.827	286.691
0.301	-16.6539	-12.207	-6.88825	-3.66211	-1.83105	-0.174386	1.91825	4.01088	8.10896	14.7356	22.3214	43.1606	73.0678	96.4355	118.408	140.206	147.967	176.043	203.247	242.746	290.353
0.302	-16.3923	-11.8583	-7.06264	-2.96456	-1.48228	0.348772	2.09263	4.09807	8.8065	15.2588	22.8446	44.6429	71.8471	99.4873	119.106	138.027	149.362	173.689	202.724	240.827	292.358
0.303	-17.0027	-12.207	-6.71387	-3.66211	-1.48228	0.435965	1.48228	4.09807	9.06808	15.5204	22.6702	44.73	73.8525	98.2666	119.106	140.119	146.484	175.345	205.078	245.013	292.184
0.304	-15.6948	-11.4223	-6.45229	-3.7493	-1.13351	0.697545	1.83105	4.27246	8.54492	14.8228	23.8037	44.1197	72.719	98.7026	119.019	138.55	146.92	173.514	204.293	241.874	291.138
0.305	-17.0898	-12.0326	-6.45229	-4.27246	-1.48228	0.959124	1.65667	4.27246	8.63212	15.0844	23.1934	45.602	72.9806	99.7489	119.629	139.771	144.043	170.811	204.381	241.176	287.737
0.306	-15.9563	-11.9455	-6.10352	-4.44685	-1.48228	1.04632	2.00544	4.62123	7.84738	14.9972	23.019	42.3758	76.9043	99.0513	118.408	136.021	146.397	175.258	201.59	239.519	287.824
0.307	-16.4795	-11.5095	-5.66755	-3.22614	-1.2207	1.13351	1.65667	4.44685	8.89369	16.2179	23.7165	42.899	74.6373	97.7434	121.373	139.509	145.874	174.473	201.852	239.694	288.435
0.308	-15.5204	-11.8583	-6.53948	-3.13895	-1.74386	1.13351	1.83105	4.01088	8.54492	17.0027	22.9318	42.6374	74.7245	97.0459	117.972	135.847	145.089	171.77	202.637	239.432	287.999
0.309	-1.74386	-4.70843	-7.14983	-10.8119	-16.0435	-17.613	-21.2751	-17.8746	-20.316	-20.752	-27.989	-32.2614	-43.5965	-51.7055	-54.5829	-51.5311	-42.9862	-47.5202	-50.2232	-55.8908	-53.7109
0.31	-0.871931	-4.18527	-5.84194	-10.8119	-14.7356	-18.4849	-24.1525	-25.1988	-28.1634	-32.6974	-38.1906	-44.2941	-47.7818	-57.1987	-59.4657	-61.7327	-61.4711	-65.482	-69.9288	-75.7708	-80.6536
0.311	-2.00544	-4.01088	-6.10352	-9.32966	-12.3814	-15.4332	-18.4849	-19.88	-23.1934	-24.6756	-29.4713	-32.4358	-35.0516	-41.5911	-43.7709	-44.73	-45.602	-46.8227	-51.7927	-54.7573	-58.5066
0.312	-2.79018	-4.27246	-6.36509	-9.06808	-11.1607	-13.4277	-16.3923	-16.6539	-19.88	-21.2751	-24.4141	-27.117	-28.0762	-34.5285	-35.0516	-36.2723	-36.5339	-38.8881	-41.2423	-44.2069	-47.1715
0.313	-3.66211	-5.31878	-6.19071	-8.63212	-10.7247	-11.7711	-14.9972	-15.346	-18.1362	-19.5313	-20.8391	-23.7165	-24.1525	-29.9072	-30.692	-30.8664	-31.6511	-32.4358	-35.7492	-37.6674	-40.0216
0.314	-4.53404	-6.10352	-7.14983	-8.54492	-9.59124	-11.5095	-13.2533	-14.7356	-16.6539	-17.0027	-19.3569	-20.8391	-21.7111	-27.117	-27.3786	-27.8146	-28.2506	-28.8609	-31.9999	-33.1334	-35.8364
0.315	-5.40597	-6.2779	-6.97545	-8.98089	-10.6376	-11.4223	-12.2942	-12.8174	-15.0844	-16.1307	-17.5258	-20.5776	-20.4032	-24.1525	-24.5013	-25.4604	-26.3323	-25.8963	-29.1225	-30.3432	-33.0462
0.316	-5.40597	-5.84194	-7.14983	-8.71931	-9.15527	-10.1144	-11.8583	-12.7302	-14.8228	-15.2588	-16.5667	-18.6593	-18.9209	-23.2806	-22.2342	-23.019	-23.5421	-24.3269	-26.2451	-27.989	-30.6048
0.317	-5.31878	-6.36509	-7.06264	-8.19615	-8.89369	-10.5504	-11.4223	-12.5558	-14.5612	-14.2997	-15.8691	-18.049	-17.5258	-21.6239	-21.4495	-21.6239	-22.4086	-22.4086	-24.5884	-26.9427	-27.9018
0.318	-4.79562	-6.45229	-6.80106	-8.19615	-8.8065	-10.2888	-10.6376	-12.0326	-13.5149	-13.8637	-15.0844	-16.7411	-16.7411	-19.88	-20.0544	-20.4904	-20.5776	-21.6239	-23.2806	-24.9372	-26.6811
0.319	-5.75474	-6.10352	-7.06264	-8.37054	-8.45773	-9.85282	-10.376	-11.0735	-12.5558	-14.2125	-14.7356	-15.5204	-16.1307	-18.4849	-19.0081	-19.1825	-19.7928	-21.1007	-21.9727	-23.019	-24.4141
0.32	-5.66755	-5.49316	-7.41141	-7.5858	-8.28334	-9.76563	-10.0272	-11.6839	-11.9455	-13.079	-13.1662	-14.8228	-15.0844	-17.8746	-17.8746	-18.7465	-19.1825	-20.1416	-21.6239	-23.019	-24.1525
0.321	-5.40597	-6.62667	-6.80106	-7.5858	-9.24247	-9.24247	-10.7247	-11.3351	-12.643	-12.3814	-13.7765	-14.5612	-15.346	-17.9618	-17.613	-18.2234	-18.4849	-19.3569	-21.0135	-20.9263	-22.8446
0.322	-4.97001	-5.31878	-6.62667	-8.19615	-8.54492	-9.59124	-9.76563	-10.8119	-11.9455	-12.207	-13.2533	-14.8228	-14.1253	-16.8283	-16.7411	-17.0027	-17.3514	-19.4441	-19.1825	-21.1007	-22.4086
0.323	-4.88281	-6.2779	-6.71387	-7.41141	-8.28334	-9.41685	-9.85282	-10.8991	-11.2479	-11.9455	-12.5558	-13.5149	-13.6021	-16.5667	-15.8691	-17.2642	-17.0898	-17.9618	-19.3569	-20.5776	-21.5367
0.324	-4.97001	-5.31878	-6.53948	-7.93457	-8.19615	-8.28334	-10.0272	-10.5504	-11.5967	-11.5095	-12.643	-13.2533	-13.3405	-15.9563	-15.9563	-16.9155	-17.3514	-17.4386	-18.3105	-20.316	-21.1007
0.325	-5.0572	-6.10352	-6.80106	-7.06264	-7.93457	-9.06808	-9.85282	-9.94001	-10.5504	-11.1607	-11.9455	-14.0381	-13.2533	-15.9563	-16.1307	-16.1307	-16.4795	-17.0898	-18.5721	-19.0953	-20.9263
0.326	-6.19071	-6.2779	-6.53948	-6.97545	-8.10896	-9.15527	-9.67843	-10.376	-10.4632	-10.8991	-11.5095	-12.643	-13.6893	-15.6076	-16.0435	-15.8691	-16.3923	-17.613	-17.5258	-18.6593	-19.9672
0.327	-5.66755	-6.45229	-6.53948	-7.5858	-8.54492	-8.45773	-9.76563	-11.2479	-10.6376	-11.2479	-11.9455	-13.4277	-13.5149	-14.5612	-16.0435	-16.1307	-16.3051	-16.5667	-17.9618	-17.8746	-19.5313
0.328	-5.66755	-6.62667	-6.45229	-8.10896	-8.37054	-9.67843	-9.94001	-10.4632	-10.8991	-11.3351	-11.6839	-12.4686	-12.3814	-14.2997	-14.6484	-15.9563	-15.5204	-15.2588	-17.177	-17.7002	-18.9209
0.329	-5.75474	-6.19071	-6.45229	-6.88825	-7.84738	-8.8065	-9.41685	-9.67843	-9.59124	-10.8991	-11.5967	-12.4686	-12.7302	-13.7765	-14.8228	-14.2997	-15.6948	-15.4332	-16.7411	-17.7002	-18.3977
0.33	-5.75474	-6.10352	-7.4986	-7.5858	-7.32422	-8.10896	-8.28334	-9.15527	-9.85282	-10.4632	-11.3351	-12.643	-13.1662	-14.0381	-14.1253	-14.2125	-14.8228	-16.1307	-15.8691	-16.7411	-17.613
0.331	-6.62667	-5.66755	-6.10352	-6.88825	-7.84738	-9.24247	-8.98089	-9.59124	-9.32966	-10.7247	-11.1607	-12.207	-12.8174	-13.5149	-13.5149	-14.0381	-14.5612	-15.6076	-15.4332	-16.7411	-18.2234
0.332	-6.01632	-6.80106	-6.71387	-7.23703	-7.41141	-8.54492	-9.24247	-9.15527	-9.76563	-10.2016	-11.2479	-11.7711	-12.207	-13.1662	-14.3869	-14.3869	-13.6893	-15.1716	-15.6076	-16.0435	-17.5258
0.333	-6.19071	-6.71387	-7.14983	-7.23703	-8.02176	-8.8065	-8.45773	-9.32966	-9.67843	-10.5504	-11.5095	-12.207	-13.079	-12.9046	-13.3405	-13.6021	-13.6021	-14.2997	-15.1716	-15.9563	-17.4386
0.334	-5.92913	-7.84738	-6.80106	-7.84738	-7.84738	-9.06808	-9.32966	-9.59124	-9.85282	-10.1144	-10.9863	-12.1198	-12.1198	-12.643	-12.9918	-13.5149	-13.2533	-13.9509	-14.9972	-15.6948	-16.3051
0.335	-5.66755	-6.53948	-7.4986	-7.41141	-7.4986	-8.71931	-9.41685	-9.32966	-9.85282	-9.85282	-10.9863	-11.3351	-12.207	-12.643	-13.1662	-12.8174	-13.5149	-14.3869	-14.91	-15.1716	-16.3051
0.336	-6.01632	-7.41141	-6.97545	-7.32422	-7.4986	-8.89369	-8.98089	-8.8065	-10.2016	-10.1144	-10.2016	-11.3351	-11.1607	-12.4686	-12.4686	-13.079	-14.2125	-13.7765	-13.8637	-14.8228	-15.7819
0.337	-6.53948	-6.80106	-7.14983	-7.76018	-7.14983	-8.63212	-8.98089	-9.32966	-9.06808	-10.2888	-10.2016	-11.1607	-11.6839	-11.9455	-12.5558	-13.2533	-13.8637	-13.6021	-14.3869	-14.91	-15.4332
0.338	-5.84194	-6.88825	-7.06264	-8.02176	-7.76018	-9.15527	-8.71931	-8.19615	-9.50405	-9.76563	-10.376	-11.4223	-10.8991	-12.3814	-12.9918	-12.4686	-12.9046	-14.2125	-14.7356	-14.5612	-16.2179
0.339	-6.01632	-6.62667	-6.71387	-7.14983	-7.23703	-8.10896	-8.63212	-9.32966	-9.50405	-10.0272	-10.8991	-11.4223	-10.5504	-12.0326	-12.3814	-12.9046	-13.9509	-13.6893	-14.4741	-14.3869	-16.2179
0.34	-5.49316	-6.97545	-6.36509	-6.97545	-7.32422	-8.19615	-8.37054	-8.37054	-9.24247	-9.50405	-9.76563	-10.8991	-11.1607	-12.4686	-12.5558	-12.9918	-13.1662	-13.6021	-14.0381	-14.4741	-15.5204
0.341	-5.75474	-6.62667	-6.80106	-7.14983	-6.88825	-8.02176	-8.02176	-8.45773	-8.71931	-9.41685	-10.6376	-10.9863	-10.4632	-11.8583	-12.9918	-11.9455	-12.8174	-13.7765	-13.7765	-14.8228	-14.91
0.342	-6.45229	-5.92913	-6.10352	-7.41141	-7.67299	-8.02176	-8.89369	-8.71931	-9.94001	-9.59124	-9.67843	-10.4632	-10.376	-10.9863	-12.2942	-12.8174	-13.7765	-13.2533	-13.7765	-14.5612	-15.5204
0.343	-5.92913	-6.71387	-6.45229	-7.5858	-7.93457	-8.54492	-8.19615	-9.15527	-9.85282	-9.24247	-9.76563	-10.8991	-11.1607	-11.3351	-12.7302	-12.2942	-12.3814	-12.9046	-13.4277	-13.9509	-14.5612
0.344	-6.2779	-6.2779	-6.71387	-7.32422	-7.67299	-8.02176	-9.06808	-9.32966	-9.41685	-9.24247	-10.376	-9.94001	-11.0735	-11.5967	-12.4686	-11.9455	-12.643	-13.079	-14.0381	-14.5612	-14.8228
0.345	-6.19071	-6.97545	-6.53948	-7.4986	-8.37054	-8.19615	-8.71931	-9.15527	-8.89369	-9.59124	-9.50405	-10.4632	-10.8119	-11.2479	-11.7711	-11.3351	-13.079	-13.1662	-13.6021	-14.3869	-14.5612
0.346	-6.19071	-6.45229	-6.36509	-7.14983	-7.67299	-8.63212	-8.54492	-8.63212	-8.71931	-9.59124	-9.94001	-10.2016	-10.5504	-10.8119	-11.9455	-11.8583	-12.3814	-12.4686	-13.1662	-13.4277	-14.7356
0.347	-5.66755	-6.97545	-7.32422	-7.41141	-7.84738	-8.8065	-9.15527	-8.54492	-8.54492	-9.24247	-9.76563	-9.94001	-10.8119	-11.7711	-11.0735	-11.7711	-12.3814	-12.3814	-12.7302	-13.8637	-14.1253
0.348	-6.45229	-6.88825	-6.53948	-7.41141	-7.84738	-8.28334	-8.28334	-8.63212	-9.06808	-8.98089	-9.32966	-10.5504	-10.1144	-10.9863	-11.2479	-12.1198	-11.3351	-11.9455	-12.7302	-13.5149	-14.8228
0.349	-6.71387	-7.23703	-6.71387	-7.67299	-8.28334	-8.02176	-8.10896	-8.10896	-8.37054	-8.71931	-9.85282	-10.5504	-10.1144	-10.0272	-10.6376	-11.9455	-12.4686	-12.7302	-12.1198	-13.4277	-13.7765
0.35	-6.53948	-6.97545	-6.80106	-6.97545	-7.93457	-8.37054	-8.19615	-8.45773	-8.54492	-9.50405	-10.1144	-10.2888	-10.8991	-10.7247	-10.376	-12.207	-11.5967	-11.7711	-12.2942	-12.643	-14.1253
0.351	-6.19071	-6.62667	-6.97545	-7.4986	-7.23703	-8.28334	-8.37054	-8.45773	-9.32966	-8.8065	-9.41685	-10.6376	-10.2888	-10.5504	-11.5967	-11.4223	-12.5558	-13.079	-12.9046	-12.7302	-14.1253
0.352	-6.71387	-6.2779	-7.41141	-7.14983	-7.06264	-8.02176	-8.63212	-8.45773	-8.98089	-8.54492	-9.94001	-9.85282	-10.1144	-10.9863	-11.5967	-11.9455	-11.7711	-11.1607	-12.4686	-13.3405	-13.2533
0.353	-6.71387	-3.40053	-7.14983	-7.84738	-7.23703	-8.54492	-8.37054	-7.4986	-8.02176	-9.06808	-9.41685	-9.50405	-9.50405	-10.4632	-10.376	-10.7247	-11.9455	-11.9455	-12.207	-12.7302	-13.2533
0.354	-6.19071	-5.92913	-7.32422	-7.23703	-7.84738	-8.28334	-8.19615	-7.76018	-8.98089	-8.63212	-8.8065	-9.32966	-9.94001	-10.4632	-11.4223	-10.9863	-13.4277	-11.7711	-12.2942	-12.3814	-13.1662
0.355	-6.80106	-7.14983	-7.14983	-6.36509	-7.06264	-8.28334	-8.02176	-7.93457	-9.32966	-9.50405	-9.15527	-9.06808	-10.1144	-10.5504	-11.0735	-10.376	-11.9455	-11.6839	-12.207	-12.4686	-12.9046
0.356	-6.53948	-6.62667	-6.36509	-7.4986	-6.97545	-8.54492	-8.98089	-8.28334	-8.89369	-8.71931	-9.15527	-10.4632	-9.94001	-11.2479	-10.5504	-11.5095	-11.7711	-11.4223	-12.2942	-12.7302	-13.7765
0.357	-6.2779	-6.10352	-6.88825	-6.62667	-7.41141	-8.10896	-8.54492	-9.32966	-8.8065	-8.45773	-9.76563	-9.06808	-10.2888	-10.9863	-11.0735	-11.2479	-12.1198	-11.5967	-11.5095	-12.0326	-12.9046
0.358	-6.10352	-6.45229	-6.97545	-7.14983	-7.32422	-8.28334	-8.54492	-8.28334	-9.15527	-9.24247	-9.15527	-9.50405	-9.85282	-10.8119	-10.4632	-10.7247	-11.5967	-11.7711	-11.9455	-12.3814	-13.1662
0.359	-6.71387	-6.10352	-6.36509	-7.32422	-7.5858	-8.28334	-8.45773	-8.19615	-8.8065	-8.8065	-8.98089	-10.2016	-9.67843	-10.4632	-10.8991	-11.0735	-11.3351	-11.8583	-12.643	-11.9455	-12.7302
0.36	-6.10352	-5.75474	-6.2779	-7.06264	-7.23703	-6.71387	-7.93457	-8.10896	-8.71931	-8.8065	-8.54492	-9.85282	-9.41685	-10.2016	-10.4632	-10.9863	-11.5967	-12.0326	-11.5095	-12.1198	-13.2533
0.361	-6.36509	-7.4986	-7.06264	-7.5858	-7.93457	-7.67299	-8.71931	-8.10896	-8.37054	-8.28334	-8.28334	-9.94001	-9.59124	-10.2888	-11.4223	-10.7247	-11.0735	-11.6839	-12.207	-12.5558	-12.3814
0.362	-6.36509	-6.53948	-6.53948	-7.4986	-7.4986	-8.10896	-8.02176	-8.19615	-8.98089	-8.19615	-8.63212	-10.8991	-10.1144	-9.94001	-10.8119	-11.1607	-11.0735	-12.1198	-11.0735	-12.4686	-12.8174
0.363	-6.01632	-6.36509	-6.62667	-7.93457	-7.5858	-7.4986	-8.71931	-8.10896	-9.32966	-8.54492	-9.41685	-9.24247	-9.59124	-10.8119	-10.7247	-11.2479	-10.8119	-12.207	-11.4223	-12.207	-12.9918
0.364	-7.06264	-6.80106	-7.06264	-7.93457	-7.93457	-7.41141	-7.4986	-8.54492	-8.8065	-8.37054	-9.50405	-9.67843	-9.32966	-11.1607	-10.4632	-11.3351	-11.6839	-11.5967	-10.6376	-11.6839	-11.9455
0.365	-7.06264	-6.62667	-6.71387	-7.84738	-8.28334	-7.76018	-7.5858	-7.76018	-8.63212	-8.10896	-9.15527	-9.50405	-9.94001	-10.1144	-10.1144	-10.2888	-11.0735	-11.0735	-11.8583	-12.207	-12.0326
0.366	-6.45229	-6.62667	-7.06264	-7.4986	-7.32422	-7.32422	-8.37054	-8.02176	-8.89369	-8.63212	-9.15527	-9.76563	-9.32966	-10.2888	-10.7247	-10.8991	-11.1607	-11.1607	-10.9863	-11.5095	-11.6839
0.367	-6.62667	-6.62667	-7.67299	-7.67299	-7.5858	-8.54492	-7.5858	-8.45773	-9.06808	-8.19615	-9.06808	-9.85282	-9.32966	-9.94001	-10.6376	-10.5504	-10.8991	-10.6376	-12.1198	-11.2479	-12.5558
0.368	-6.01632	-6.53948	-7.4986	-7.5858	-7.14983	-7.4986	-7.5858	-8.28334	-8.45773	-8.8065	-8.89369	-9.32966	-9.59124	-9.32966	-10.4632	-9.59124	-11.1607	-10.1144	-11.7711	-11.7711	-12.7302
0.369	-6.97545	-6.71387	-6.80106	-7.14983	-7.76018	-7.93457	-7.67299	-8.02176	-8.54492	-8.02176	-8.37054	-8.89369	-8.98089	-9.59124	-10.8991	-10.4632	-10.8991	-11.2479	-11.6839	-11.0735	-11.6839
0.37	-6.19071	-7.14983	-6.71387	-6.71387	-6.80106	-7.93457	-8.02176	-8.28334	-8.28334	-8.63212	-8.63212	-9.32966	-9.50405	-10.5504	-10.376	-10.2016	-10.8119	-11.0735	-10.9863	-10.9863	-12.0326
0.371	-5.84194	-7.32422	-6.45229	-6.71387	-7.41141	-7.67299	-7.84738	-8.37054	-8.02176	-7.93457	-9.15527	-8.98089	-9.32966	-9.85282	-10.5504	-10.2016	-10.8991	-10.9863	-11.5967	-10.7247	-11.5095
0.372	-5.40597	-6.45229	-7.32422	-6.88825	-7.41141	-7.4986	-8.19615	-7.84738	-8.89369	-8.71931	-8.89369	-8.8065	-9.50405	-10.0272	-10.2016	-10.2016	-10.6376	-10.8991	-10.8991	-11.0735	-12.4686
0.373	-6.36509	-6.01632	-5.92913	-6.97545	-7.14983	-7.93457	-8.54492	-7.67299	-7.93457	-8.54492	-8.28334	-9.24247	-9.76563	-9.24247	-10.2016	-10.0272	-11.2479	-11.0735	-11.4223	-10.8119	-12.4686
0.374	-6.62667	-6.62667	-6.19071	-7.41141	-7.4986	-7.76018	-7.76018	-7.41141	-8.54492	-8.02176	-8.98089	-9.15527	-9.94001	-10.1144	-9.94001	-10.1144	-10.5504	-10.9863	-11.4223	-11.5095	-12.5558
0.375	-7.14983	-6.36509	-6.71387	-7.32422	-6.88825	-7.32422	-7.93457	-8.02176	-8.10896	-7.76018	-8.54492	-9.59124	-9.15527	-10.2888	-9.94001	-10.376	-10.4632	-11.6839	-11.2479	-11.2479	-12.4686
0.376	-6.62667	-6.53948	-6.62667	-6.80106	-7.84738	-7.06264	-8.63212	-8.02176	-8.54492	-8.28334	-8.98089	-8.98089	-9.06808	-9.59124	-9.85282	-11.1607	-10.9863	-10.7247	-11.4223	-11.4223	-12.5558
0.377	-6.80106	-6.71387	-6.36509	-7.41141	-7.67299	-6.97545	-8.02176	-7.14983	-7.93457	-7.76018	-8.45773	-9.24247	-9.32966	-9.67843	-9.24247	-10.1144	-10.4632	-10.0272	-10.7247	-11.5967	-12.1198
0.378	-6.53948	-6.62667	-6.71387	-7.23703	-7.32422	-7.23703	-8.02176	-7.41141	-7.93457	-8.02176	-8.8065	-8.98089	-9.15527	-10.0272	-8.8065	-10.2888	-9.85282	-10.8991	-11.4223	-10.9863	-11.8583
0.379	-6.36509	-6.45229	-7.14983	-6.97545	-7.14983	-7.14983	-7.76018	-8.71931	-7.76018	-7.93457	-8.10896	-9.32966	-10.1144	-9.94001	-9.85282	-9.41685	-10.4632	-10.6376	-10.8991	-11.0735	-12.0326
0.38	-7.06264	-6.88825	-7.23703	-7.67299	-6.97545	-7.14983	-7.23703	-8.45773	-8.98089	-8.02176	-9.67843	-9.32966	-9.24247	-9.41685	-9.94001	-9.94001	-10.376	-9.94001	-10.8991	-10.8991	-11.6839
0.381	-7.14983	-6.62667	-6.97545	-7.4986	-7.32422	-8.19615	-8.19615	-7.93457	-8.63212	-8.02176	-8.89369	-8.8065	-9.67843	-9.76563	-10.0272	-10.0272	-10.4632	-10.6376	-10.5504	-11.0735	-11.5095
0.382	-6.62667	-6.53948	-6.62667	-7.41141	-7.41141	-8.28334	-8.54492	-8.02176	-8.45773	-8.19615	-9.67843	-9.32966	-9.24247	-9.59124	-9.50405	-10.2016	-10.0272	-10.1144	-10.8991	-11.3351	-11.9455
0.383	-6.45229	-6.71387	-7.32422	-7.41141	-7.5858	-7.4986	-7.76018	-7.67299	-8.71931	-8.8065	-8.28334	-9.59124	-9.15527	-9.76563	-9.15527	-9.24247	-10.8991	-10.7247	-10.8119	-10.4632	-11.2479
0.384	-6.80106	-6.53948	-7.5858	-6.97545	-6.97545	-7.84738	-8.10896	-8.02176	-8.45773	-7.67299	-8.10896	-8.71931	-9.06808	-9.59124	-9.59124	-10.1144	-11.4223	-9.59124	-10.9863	-11.5095	-11.4223
0.385	-7.23703	-5.75474	-7.14983	-7.23703	-7.4986	-6.62667	-8.37054	-7.76018	-8.45773	-7.67299	-8.54492	-8.98089	-9.24247	-9.76563	-8.71931	-9.41685	-10.9863	-9.94001	-10.5504	-11.0735	-11.0735
0.386	-6.71387	-6.88825	-6.88825	-7.06264	-7.32422	-7.14983	-8.02176	-8.10896	-8.10896	-8.10896	-8.19615	-9.15527	-10.0272	-10.0272	-9.94001	-9.94001	-9.50405	-10.4632	-10.2888	-10.6376	-11.2479
0.387	-6.62667	-6.71387	-7.06264	-6.62667	-7.23703	-6.88825	-7.41141	-6.88825	-8.63212	-7.93457	-8.54492	-8.8065	-8.89369	-9.67843	-9.59124	-9.24247	-10.6376	-10.4632	-11.1607	-10.7247	-11.0735
0.388	-5.66755	-6.71387	-7.32422	-7.41141	-7.4986	-7.14983	-7.67299	-8.02176	-8.54492	-7.14983	-8.54492	-8.8065	-9.06808	-9.59124	-9.41685	-9.94001	-9.76563	-10.8119	-10.8991	-10.7247	-10.8991
0.389	-6.53948	-6.80106	-6.2779	-6.62667	-7.41141	-7.41141	-8.19615	-7.4986	-7.76018	-7.76018	-8.28334	-8.98089	-9.59124	-8.28334	-9.06808	-9.59124	-10.5504	-9.50405	-10.2888	-10.7247	-11.5967
0.39	-5.75474	-6.01632	-6.97545	-7.06264	-6.88825	-7.32422	-8.10896	-8.63212	-8.45773	-7.84738	-7.93457	-8.54492	-9.06808	-9.85282	-10.0272	-10.1144	-11.1607	-11.3351	-9.76563	-10.8991	-11.0735
0.391	-6.45229	-6.19071	-6.53948	-6.88825	-7.41141	-7.5858	-7.93457	-7.5858	-7.76018	-7.93457	-8.02176	-8.63212	-9.15527	-8.71931	-9.32966	-9.76563	-10.2888	-10.4632	-10.9863	-10.6376	-11.1607
0.392	-6.01632	-6.10352	-6.88825	-7.23703	-7.23703	-7.41141	-7.76018	-8.28334	-8.71931	-8.10896	-8.19615	-9.24247	-8.8065	-9.06808	-9.32966	-10.2016	-10.5504	-9.94001	-10.5504	-10.8991	-11.5967
0.393	-6.01632	-6.01632	-6.36509	-7.4986	-7.5858	-7.32422	-8.10896	-8.63212	-8.37054	-8.10896	-8.54492	-8.71931	-8.63212	-8.98089	-9.59124	-9.50405	-9.85282	-10.1144	-9.76563	-10.6376	-11.3351
0.394	-6.88825	-6.88825	-6.19071	-6.2779	-7.32422	-7.76018	-8.02176	-7.67299	-7.84738	-8.10896	-8.54492	-8.89369	-8.37054	-9.50405	-9.15527	-9.67843	-10.0272	-10.4632	-10.2888	-10.8119	-10.8991
0.395	-7.5858	-7.14983	-7.23703	-7.41141	-6.88825	-6.62667	-8.10896	-7.41141	-7.76018	-7.93457	-8.37054	-8.71931	-8.54492	-9.15527	-9.24247	-10.2016	-9.67843	-9.85282	-11.5967	-10.9863	-11.2479
0.396	-6.88825	-7.5858	-6.88825	-6.80106	-7.5858	-7.14983	-6.97545	-7.41141	-8.63212	-8.02176	-8.10896	-9.06808	-8.37054	-8.71931	-9.32966	-9.67843	-9.67843	-9.67843	-11.5967	-10.4632	-11.2479
0.397	-6.19071	-7.14983	-6.97545	-6.88825	-7.23703	-8.28334	-6.97545	-8.37054	-8.8065	-7.67299	-8.54492	-8.45773	-9.06808	-9.06808	-9.32966	-9.32966	-10.376	-10.376	-10.4632	-10.9863	-11.2479
0.398	-6.71387	-7.14983	-7.14983	-6.2779	-7.67299	-8.37054	-7.32422	-8.02176	-7.4986	-7.32422	-7.76018	-8.45773	-8.98089	-9.15527	-10.0272	-10.4632	-10.376	-10.1144	-10.9863	-10.2016	-10.8991
0.399	-6.2779	-6.97545	-6.80106	-7.32422	-7.14983	-7.67299	-7.84738	-7.67299	-8.10896	-8.02176	-8.89369	-9.15527	-8.63212	-9.15527	-9.50405	-10.2016	-10.376	-9.24247	-10.2888	-10.2888	-10.1144
0.4	-7.06264	-6.88825	-6.97545	-7.23703	-8.02176	-7.14983	-7.76018	-7.5858	-8.28334	-8.02176	-8.10896	-8.54492	-8.71931	-9.59124	-9.32966	-9.15527	-9.41685	-9.85282	-9.67843	-9.32966	-10.7247
0.401	-6.10352	-6.01632	-7.41141	-7.41141	-7.4986	-7.32422	-7.67299	-8.19615	-8.02176	-7.93457	-8.37054	-8.10896	-8.63212	-8.8065	-9.32966	-9.06808	-10.6376	-10.0272	-10.8119	-10.4632	-11.0735
0.402	-6.53948	-6.62667	-7.41141	-6.80106	-7.06264	-7.41141	-7.76018	-7.5858	-8.28334	-7.5858	-8.8065	-8.19615	-8.02176	-9.41685	-9.50405	-9.24247	-10.0272	-9.41685	-9.76563	-10.4632	-10.7247
0.403	-5.84194	-6.88825	-7.4986	-6.80106	-7.5858	-6.80106	-7.32422	-7.93457	-8.45773	-7.93457	-7.84738	-8.45773	-8.89369	-8.98089	-9.50405	-9.59124	-9.94001	-9.59124	-9.41685	-9.94001	-10.8119
0.404	-6.2779	-6.53948	-7.06264	-7.32422	-7.76018	-7.4986	-7.67299	-7.84738	-7.93457	-8.10896	-8.28334	-8.28334	-8.98089	-8.98089	-9.24247	-8.71931	-9.24247	-9.67843	-9.85282	-9.41685	-11.3351
0.405	-7.06264	-6.2779	-6.36509	-6.97545	-7.67299	-7.41141	-7.41141	-7.76018	-7.32422	-8.28334	-8.54492	-8.8065	-8.37054	-8.45773	-9.41685	-9.59124	-10.0272	-9.67843	-10.0272	-10.2016	-11.2479
0.406	-5.84194	-6.53948	-6.45229	-6.80106	-7.14983	-6.97545	-7.41141	-7.93457	-8.54492	-7.14983	-8.89369	-8.63212	-8.45773	-9.15527	-9.59124	-9.67843	-9.94001	-10.2888	-9.59124	-10.2888	-11.4223
0.407	-6.71387	-6.2779	-6.45229	-6.97545	-7.23703	-7.41141	-7.5858	-8.10896	-7.84738	-7.76018	-8.19615	-8.89369	-8.71931	-8.54492	-9.59124	-9.50405	-8.98089	-9.76563	-10.376	-10.376	-11.5095
0.408	-6.71387	-6.97545	-6.36509	-7.41141	-7.5858	-7.23703	-7.5858	-8.37054	-7.5858	-7.76018	-8.63212	-8.63212	-9.06808	-9.06808	-9.32966	-9.32966	-9.67843	-9.06808	-11.1607	-10.8119	-10.6376
0.409	-6.10352	-6.36509	-6.97545	-6.36509	-7.06264	-7.14983	-7.06264	-7.76018	-8.02176	-7.32422	-8.02176	-8.10896	-8.89369	-8.89369	-8.71931	-9.94001	-10.1144	-9.85282	-10.0272	-10.0272	-10.7247
0.41	-6.19071	-5.92913	-6.45229	-6.53948	-7.32422	-7.23703	-7.67299	-8.10896	-8.8065	-7.67299	-8.28334	-8.02176	-8.8065	-8.63212	-9.24247	-9.15527	-9.59124	-9.50405	-10.0272	-10.6376	-10.4632
0.411	-6.36509	-6.71387	-6.36509	-7.32422	-7.14983	-7.14983	-7.84738	-7.4986	-8.02176	-8.19615	-8.28334	-7.93457	-8.8065	-9.06808	-9.32966	-9.15527	-9.94001	-8.98089	-9.76563	-10.1144	-11.4223
0.412	-6.71387	-5.66755	-6.88825	-6.19071	-6.97545	-7.84738	-7.93457	-7.41141	-7.84738	-8.10896	-7.93457	-9.15527	-7.76018	-8.8065	-9.06808	-8.8065	-9.76563	-10.2016	-10.2888	-9.85282	-10.8119
0.413	-6.71387	-6.53948	-6.71387	-7.06264	-6.36509	-7.4986	-7.32422	-7.93457	-7.84738	-8.10896	-8.71931	-8.8065	-8.8065	-9.15527	-9.94001	-9.06808	-8.89369	-9.85282	-10.9863	-10.2016	-10.376
0.414	-6.80106	-6.71387	-7.93457	-6.80106	-7.06264	-7.4986	-7.32422	-7.93457	-8.45773	-8.28334	-8.98089	-8.28334	-8.63212	-8.98089	-9.85282	-8.89369	-9.24247	-8.98089	-10.2016	-10.2016	-10.5504
0.415	-6.19071	-6.45229	-6.62667	-7.41141	-7.23703	-7.41141	-7.14983	-7.67299	-8.10896	-6.88825	-8.63212	-7.93457	-9.50405	-8.71931	-8.28334	-8.89369	-9.32966	-8.98089	-10.1144	-10.2888	-10.6376
0.416	-5.66755	-6.2779	-7.06264	-7.06264	-6.53948	-7.84738	-6.71387	-7.32422	-8.02176	-7.84738	-8.28334	-8.45773	-8.71931	-8.89369	-8.71931	-9.59124	-8.63212	-8.98089	-9.59124	-8.89369	-10.2888
0.417	-6.01632	-6.80106	-7.14983	-6.19071	-6.71387	-8.10896	-7.5858	-7.84738	-7.76018	-7.84738	-8.28334	-8.28334	-8.98089	-8.71931	-9.32966	-9.06808	-9.50405	-9.15527	-10.376	-9.67843	-10.8119
0.418	-7.84738	-7.23703	-6.88825	-7.06264	-7.32422	-7.93457	-8.28334	-7.84738	-8.10896	-7.4986	-8.54492	-8.02176	-8.8065	-8.45773	-8.89369	-8.89369	-9.15527	-8.98089	-10.2016	-9.85282	-10.5504
0.419	-6.53948	-6.97545	-6.97545	-7.06264	-7.06264	-7.14983	-8.28334	-7.4986	-8.19615	-8.19615	-8.8065	-8.37054	-8.8065	-8.89369	-8.19615	-8.89369	-8.98089	-9.32966	-10.4632	-9.76563	-10.1144
0.42	-6.45229	-6.97545	-6.71387	-6.97545	-7.41141	-6.45229	-8.19615	-7.41141	-7.5858	-7.93457	-8.37054	-8.71931	-8.54492	-8.71931	-9.24247	-9.50405	-8.71931	-9.41685	-9.24247	-9.41685	-10.2016
0.421	-6.97545	-6.62667	-5.92913	-6.71387	-6.88825	-7.67299	-7.41141	-7.32422	-7.41141	-7.5858	-8.19615	-9.15527	-8.10896	-8.45773	-8.89369	-9.06808	-8.89369	-9.41685	-9.85282	-9.94001	-10.4632
0.422	-5.92913	-7.32422	-6.71387	-6.80106	-7.67299	-7.67299	-7.84738	-7.5858	-7.76018	-7.4986	-8.10896	-8.8065	-8.89369	-8.28334	-8.89369	-9.06808	-8.54492	-9.76563	-9.50405	-10.4632	-10.6376
0.423	-6.88825	-6.71387	-6.53948	-6.45229	-7.76018	-7.23703	-7.4986	-7.4986	-7.84738	-7.5858	-8.02176	-8.54492	-8.63212	-8.89369	-8.71931	-9.15527	-9.32966	-9.41685	-10.1144	-10.2888	-11.0735
0.424	-6.19071	-6.62667	-6.36509	-6.97545	-7.84738	-7.76018	-7.41141	-7.93457	-8.10896	-7.41141	-8.19615	-8.28334	-8.71931	-9.06808	-9.50405	-8.71931	-9.32966	-9.76563	-10.2888	-10.376	-10.7247
0.425	-6.62667	-6.45229	-7.41141	-6.97545	-7.06264	-7.5858	-6.80106	-7.76018	-8.02176	-7.93457	-7.84738	-7.84738	-7.93457	-7.5858	-8.71931	-10.2016	-9.41685	-9.67843	-10.2016	-9.94001	-10.376
0.426	-6.19071	-6.19071	-7.41141	-7.41141	-7.32422	-6.97545	-8.10896	-7.06264	-7.67299	-7.14983	-8.28334	-8.10896	-8.89369	-8.71931	-8.8065	-8.71931	-8.89369	-8.98089	-10.2016	-10.7247	-10.5504
0.427	-6.62667	-7.06264	-6.53948	-7.76018	-6.2779	-7.76018	-7.23703	-7.14983	-8.02176	-7.23703	-8.10896	-8.63212	-7.67299	-8.8065	-9.24247	-9.24247	-8.8065	-8.98089	-9.59124	-10.376	-10.6376
0.428	-6.19071	-6.62667	-6.45229	-6.71387	-7.06264	-7.41141	-7.93457	-7.4986	-8.45773	-7.14983	-8.45773	-8.71931	-8.71931	-8.89369	-9.85282	-8.63212	-9.67843	-9.67843	-9.94001	-9.32966	-10.7247
0.429	-6.62667	-6.62667	-6.88825	-6.80106	-6.97545	-7.5858	-8.28334	-7.06264	-7.93457	-7.5858	-7.84738	-8.89369	-8.28334	-8.89369	-9.15527	-8.54492	-9.76563	-4.97001	-9.94001	-9.32966	-10.6376
0.43	-7.06264	-6.2779	-7.14983	-6.97545	-7.41141	-8.02176	-8.37054	-7.76018	-8.45773	-8.02176	-8.54492	-8.54492	-8.37054	-9.15527	-10.0272	-8.37054	-8.71931	-8.63212	-9.50405	-9.50405	-10.2888
0.431	-6.71387	-6.53948	-7.06264	-6.53948	-7.5858	-7.41141	-7.14983	-7.41141	-7.67299	-7.4986	-7.5858	-7.5858	-8.98089	-8.37054	-8.8065	-9.41685	-8.71931	-8.98089	-9.76563	-9.76563	-10.4632
0.432	-6.53948	-6.71387	-6.88825	-7.32422	-7.5858	-7.32422	-6.62667	-7.14983	-7.84738	-8.19615	-8.19615	-9.06808	-8.63212	-9.32966	-8.28334	-8.98089	-9.76563	-9.41685	-10.0272	-10.376	-11.8583
0.433	-6.53948	-6.45229	-6.97545	-7.14983	-6.71387	-7.32422	-7.4986	-7.67299	-7.93457	-8.02176	-8.10896	-8.19615	-8.98089	-8.54492	-8.98089	-8.71931	-9.50405	-8.89369	-9.32966	-9.50405	-10.2888
0.434	-6.01632	-7.5858	-7.4986	-6.80106	-7.23703	-7.93457	-7.4986	-7.5858	-8.10896	-7.84738	-7.93457	-7.76018	-8.19615	-8.19615	-9.24247	-9.24247	-8.89369	-9.06808	-9.24247	-9.67843	-10.2888
0.435	-6.71387	-7.06264	-6.88825	-7.23703	-7.32422	-7.06264	-7.06264	-7.06264	-7.32422	-8.19615	-7.84738	-8.37054	-8.02176	-8.8065	-9.24247	-8.28334	-8.71931	-8.8065	-9.50405	-9.85282	-10.4632
0.436	-6.2779	-7.23703	-7.23703	-6.88825	-7.06264	-6.80106	-7.84738	-7.32422	-8.45773	-7.67299	-8.19615	-8.98089	-8.10896	-9.15527	-8.89369	-9.32966	-9.32966	-8.8065	-8.89369	-9.59124	-10.8991
0.437	-5.92913	-6.62667	-7.23703	-6.88825	-7.67299	-7.41141	-6.80106	-7.76018	-6.97545	-7.32422	-8.10896	-7.23703	-7.84738	-8.89369	-8.98089	-9.67843	-9.50405	-8.10896	-8.8065	-9.85282	-9.59124
0.438	-6.36509	-7.14983	-7.23703	-7.5858	-7.41141	-7.32422	-6.97545	-7.23703	-8.19615	-7.5858	-8.10896	-7.5858	-9.06808	-9.85282	-8.37054	-8.8065	-9.06808	-9.50405	-8.89369	-10.376	-10.6376
0.439	-6.45229	-6.36509	-6.80106	-6.2779	-6.97545	-7.76018	-7.4986	-7.76018	-7.84738	-8.71931	-8.45773	-8.10896	-8.8065	-8.98089	-8.89369	-8.37054	-9.15527	-8.37054	-8.63212	-9.59124	-10.0272
0.44	-6.80106	-7.32422	-6.71387	-6.71387	-6.45229	-7.5858	-8.10896	-8.19615	-7.5858	-7.5858	-8.10896	-8.02176	-8.54492	-8.89369	-9.15527	-8.71931	-9.76563	-9.15527	-9.94001	-9.67843	-10.6376
0.441	-6.2779	-6.01632	-6.71387	-7.06264	-7.76018	-8.02176	-7.76018	-6.71387	-7.32422	-7.14983	-8.02176	-7.84738	-8.02176	-9.15527	-9.06808	-9.24247	-8.89369	-9.15527	-8.98089	-9.76563	-10.0272
0.442	-6.62667	-6.71387	-6.88825	-6.36509	-6.53948	-7.5858	-7.41141	-7.5858	-8.19615	-7.84738	-8.02176	-8.63212	-8.37054	-7.93457	-8.8065	-8.89369	-9.41685	-9.06808	-10.2016	-10.2888	-10.1144
0.443	-6.2779	-6.80106	-6.97545	-7.14983	-7.76018	-7.06264	-7.41141	-7.5858	-7.32422	-8.63212	-8.10896	-8.71931	-8.37054	-8.71931	-9.15527	-8.71931	-9.32966	-9.15527	-10.0272	-10.0272	-10.5504
0.444	-5.92913	-6.53948	-6.80106	-7.23703	-7.32422	-7.41141	-8.45773	-7.41141	-7.06264	-7.14983	-7.76018	-8.10896	-8.63212	-8.98089	-8.98089	-9.24247	-9.67843	-8.89369	-9.50405	-9.76563	-9.67843
0.445	-6.45229	-7.14983	-6.45229	-7.06264	-7.14983	-7.4986	-7.67299	-7.5858	-6.88825	-8.02176	-7.84738	-8.10896	-8.28334	-8.37054	-9.41685	-8.63212	-8.89369	-8.98089	-9.50405	-10.0272	-9.50405
0.446	-6.88825	-7.14983	-6.01632	-6.71387	-6.62667	-7.67299	-8.28334	-7.5858	-7.5858	-7.93457	-8.54492	-7.93457	-7.93457	-8.63212	-8.98089	-8.63212	-9.41685	-7.93457	-9.50405	-9.41685	-10.6376
0.447	-6.01632	-7.14983	-6.2779	-6.01632	-7.76018	-7.76018	-8.45773	-7.84738	-7.67299	-7.5858	-8.71931	-8.54492	-8.10896	-9.32966	-9.15527	-8.89369	-8.98089	-8.37054	-10.1144	-9.85282	-10.1144
0.448	-6.45229	-7.06264	-7.23703	-7.4986	-7.32422	-7.4986	-7.67299	-6.97545	-7.67299	-7.5858	-7.23703	-8.37054	-8.71931	-9.06808	-8.10896	-8.37054	-9.06808	-9.15527	-10.2016	-8.8065	-10.2016
0.449	-6.53948	-6.53948	-7.4986	-6.88825	-7.32422	-7.84738	-7.41141	-7.84738	-7.23703	-7.84738	-8.19615	-8.10896	-7.67299	-8.28334	-9.24247	-8.71931	-9.06808	-8.71931	-9.67843	-9.67843	-10.2016
0.45	-6.71387	-7.06264	-6.53948	-6.53948	-6.88825	-7.84738	-7.84738	-7.5858	-7.5858	-7.76018	-7.67299	-8.63212	-8.28334	-8.37054	-8.19615	-9.24247	-9.24247	-8.19615	-9.50405	-8.98089	-10.6376
0.451	-6.62667	-7.41141	-6.10352	-7.41141	-7.41141	-7.67299	-7.93457	-6.88825	-7.5858	-7.84738	-7.76018	-8.45773	-8.54492	-8.45773	-8.37054	-9.15527	-9.24247	-8.63212	-8.54492	-9.41685	-10.2016
0.452	-6.53948	-6.2779	-7.67299	-7.5858	-7.14983	-7.67299	-7.5858	-7.06264	-8.10896	-7.76018	-7.93457	-8.54492	-8.02176	-8.28334	-8.98089	-8.63212	-8.02176	-8.71931	-8.8065	-8.98089	-10.2888
0.453	-6.36509	-6.53948	-6.62667	-6.80106	-6.80106	-7.41141	-7.5858	-7.14983	-7.76018	-8.02176	-7.76018	-8.37054	-8.02176	-8.37054	-7.84738	-8.02176	-8.54492	-9.15527	-9.59124	-9.32966	-9.32966
0.454	-5.92913	-6.45229	-7.14983	-7.32422	-7.23703	-7.06264	-7.93457	-7.23703	-8.02176	-7.67299	-8.54492	-7.93457	-9.15527	-8.98089	-8.37054	-8.63212	-9.67843	-8.45773	-8.98089	-9.59124	-10.4632
0.455	-6.80106	-6.53948	-6.45229	-7.06264	-7.67299	-7.4986	-7.41141	-6.80106	-6.88825	-8.10896	-7.14983	-8.02176	-8.10896	-8.45773	-8.71931	-8.63212	-8.8065	-9.32966	-9.15527	-9.24247	-10.2016
0.456	-6.10352	-6.36509	-6.53948	-6.71387	-7.93457	-7.5858	-7.93457	-8.19615	-8.02176	-8.02176	-7.23703	-7.32422	-7.41141	-8.28334	-8.71931	-8.89369	-9.06808	-8.37054	-9.41685	-8.63212	-10.376
0.457	-7.32422	-6.62667	-6.36509	-6.62667	-7.14983	-7.32422	-7.5858	-7.4986	-7.4986	-7.4986	-7.67299	-7.67299	-8.8065	-9.24247	-9.06808	-8.45773	-8.8065	-9.41685	-8.63212	-10.2888	-9.76563
0.458	-6.45229	-5.92913	-6.45229	-5.92913	-7.93457	-6.53948	-8.10896	-7.14983	-7.67299	-7.76018	-7.5858	-7.84738	-7.76018	-8.98089	-9.15527	-8.54492	-8.63212	-8.8065	-9.15527	-9.85282	-10.5504
0.459	-6.01632	-6.53948	-6.80106	-6.71387	-7.14983	-7.32422	-7.76018	-7.76018	-6.80106	-8.02176	-7.93457	-7.41141	-8.45773	-8.98089	-8.54492	-8.71931	-9.41685	-8.19615	-9.67843	-8.98089	-9.50405
0.46	-7.32422	-6.2779	-6.36509	-7.14983	-7.06264	-6.97545	-8.28334	-7.41141	-8.54492	-8.19615	-7.41141	-7.76018	-8.63212	-8.45773	-8.71931	-9.15527	-8.98089	-9.15527	-9.15527	-9.32966	-9.41685
0.461	-6.2779	-6.71387	-6.97545	-7.76018	-6.62667	-6.88825	-8.02176	-7.4986	-7.84738	-7.5858	-7.41141	-9.06808	-8.37054	-9.15527	-8.8065	-8.19615	-8.37054	-8.8065	-9.32966	-8.8065	-10.0272
0.462	-6.71387	-6.71387	-6.88825	-6.62667	-7.32422	-7.32422	-7.76018	-8.02176	-7.76018	-8.02176	-8.71931	-8.45773	-8.28334	-8.71931	-8.02176	-8.37054	-8.89369	-9.32966	-9.06808	-8.98089	-10.6376
0.463	-6.36509	-6.2779	-6.53948	-6.10352	-7.14983	-6.80106	-8.02176	-7.84738	-8.02176	-7.93457	-8.63212	-7.84738	-8.02176	-8.63212	-8.28334	-8.45773	-8.98089	-8.63212	-9.67843	-9.24247	-9.76563
0.464	-6.97545	-7.06264	-7.4986	-6.97545	-7.06264	-6.97545	-7.93457	-7.67299	-8.10896	-7.5858	-7.93457	-7.76018	-8.45773	-8.89369	-8.98089	-8.89369	-8.98089	-8.8065	-9.76563	-9.41685	-9.85282
0.465	-7.06264	-7.14983	-6.97545	-7.76018	-7.67299	-6.88825	-7.67299	-7.23703	-8.19615	-7.76018	-8.10896	-7.5858	-8.45773	-9.67843	-8.28334	-8.54492	-9.67843	-9.06808	-8.28334	-9.15527	-10.5504
0.466	-6.88825	-6.97545	-6.97545	-7.32422	-7.5858	-7.06264	-7.32422	-7.93457	-7.4986	-7.93457	-7.5858	-8.54492	-7.41141	-9.76563	-8.37054	-8.28334	-7.93457	-8.71931	-9.24247	-9.59124	-9.50405
0.467	-6.19071	-6.62667	-6.80106	-6.80106	-7.14983	-7.32422	-8.45773	-7.4986	-7.76018	-7.93457	-7.76018	-8.45773	-8.10896	-8.8065	-8.89369	-8.89369	-8.54492	-8.45773	-9.06808	-9.06808	-9.85282
0.468	-6.53948	-7.23703	-6.53948	-7.14983	-6.80106	-7.41141	-6.97545	-7.76018	-7.67299	-6.88825	-8.02176	-8.19615	-7.76018	-8.10896	-8.45773	-8.28334	-8.54492	-9.06808	-8.89369	-8.71931	-9.50405
0.469	-6.10352	-6.97545	-6.88825	-6.97545	-6.88825	-7.41141	-7.23703	-6.80106	-8.02176	-7.06264	-8.45773	-7.4986	-8.8065	-8.19615	-8.10896	-8.71931	-9.67843	-7.93457	-8.71931	-9.94001	-9.06808
0.47	-6.36509	-7.14983	-6.2779	-6.2779	-6.53948	-7.5858	-7.23703	-7.23703	-7.93457	-7.14983	-8.63212	-7.5858	-7.32422	-8.71931	-8.28334	-8.71931	-8.89369	-8.8065	-8.10896	-9.24247	-9.41685
0.471	-6.45229	-6.01632	-6.62667	-7.67299	-7.4986	-8.45773	-7.41141	-7.23703	-7.4986	-7.5858	-7.67299	-7.67299	-8.98089	-8.98089	-8.54492	-8.63212	-9.06808	-8.8065	-8.89369	-9.85282	-9.94001
0.472	-6.36509	-6.36509	-6.45229	-6.45229	-7.41141	-7.84738	-7.67299	-7.41141	-7.4986	-7.4986	-7.76018	-7.32422	-8.19615	-8.98089	-8.8065	-8.37054	-8.45773	-9.15527	-9.41685	-9.76563	-10.2016
0.473	-6.97545	-6.80106	-7.14983	-6.88825	-7.06264	-7.5858	-7.14983	-8.10896	-7.14983	-8.54492	-7.67299	-7.67299	-8.19615	-8.37054	-8.54492	-8.02176	-8.45773	-8.02176	-9.15527	-8.98089	-9.50405
0.474	-6.45229	-6.2779	-7.41141	-7.32422	-7.4986	-6.80106	-7.5858	-7.67299	-7.4986	-7.84738	-7.76018	-8.28334	-7.23703	-8.10896	-8.63212	-8.54492	-8.89369	-9.15527	-9.24247	-9.94001	-9.85282
0.475	-6.62667	-6.62667	-6.80106	-6.97545	-7.23703	-7.76018	-7.14983	-7.32422	-8.28334	-7.23703	-7.67299	-7.5858	-9.06808	-8.28334	-8.54492	-8.89369	-8.8065	-8.8065	-8.98089	-8.89369	-10.376
0.476	-6.88825	-6.2779	-6.80106	-7.41141	-7.32422	-7.32422	-7.14983	-7.5858	-7.84738	-7.93457	-8.02176	-7.93457	-8.02176	-7.93457	-8.63212	-8.37054	-9.24247	-8.37054	-8.98089	-9.41685	-10.0272
0.477	-7.14983	-6.97545	-6.80106	-6.36509	-6.88825	-6.97545	-7.5858	-7.84738	-7.67299	-7.41141	-7.76018	-7.41141	-8.37054	-8.45773	-8.28334	-8.98089	-8.02176	-8.45773	-9.50405	-8.89369	-10.2888
0.478	-7.06264	-5.75474	-6.97545	-7.23703	-7.32422	-8.19615	-7.41141	-7.4986	-7.84738	-7.93457	-7.76018	-8.71931	-7.41141	-9.32966	-8.71931	-8.8065	-9.06808	-8.8065	-8.8065	-9.50405	-10.2016
0.479	-6.10352	-6.62667	-7.14983	-6.62667	-7.06264	-7.4986	-7.32422	-7.5858	-7.84738	-7.41141	-8.37054	-8.10896	-8.02176	-7.84738	-8.54492	-8.54492	-8.71931	-8.89369	-8.63212	-10.0272	-9.94001
0.48	-6.53948	-7.06264	-7.06264	-6.88825	-7.32422	-7.76018	-7.41141	-7.4986	-8.02176	-7.93457	-7.93457	-7.67299	-7.93457	-8.37054	-8.98089	-8.28334	-8.54492	-8.45773	-8.89369	-10.376	-9.24247
0.481	-6.36509	-6.01632	-7.14983	-7.14983	-7.14983	-7.93457	-7.23703	-7.5858	-7.06264	-7.93457	-7.76018	-7.67299	-8.45773	-8.54492	-7.67299	-8.54492	-8.45773	-8.71931	-8.63212	-9.59124	-9.06808
0.482	-6.19071	-7.14983	-7.41141	-7.4986	-7.76018	-7.4986	-7.67299	-7.23703	-8.28334	-8.02176	-8.45773	-7.76018	-8.63212	-8.10896	-8.54492	-7.4986	-8.89369	-9.59124	-8.8065	-9.15527	-9.15527
0.483	-6.10352	-7.41141	-7.4986	-6.80106	-6.97545	-6.97545	-7.23703	-7.41141	-8.02176	-7.32422	-8.45773	-8.54492	-7.93457	-8.89369	-8.89369	-8.19615	-8.71931	-9.15527	-8.19615	-8.71931	-8.71931
0.484	-5.92913	-6.97545	-6.97545	-6.71387	-7.23703	-8.02176	-7.4986	-7.5858	-8.19615	-7.4986	-7.76018	-7.84738	-8.02176	-8.37054	-8.45773	-8.10896	-8.63212	-8.10896	-8.54492	-8.45773	-9.50405
0.485	-6.19071	-6.97545	-7.23703	-6.53948	-7.32422	-7.32422	-7.32422	-7.84738	-7.41141	-7.5858	-8.19615	-7.93457	-8.02176	-8.45773	-8.89369	-8.19615	-8.37054	-8.63212	-9.24247	-8.54492	-8.98089
0.486	-6.36509	-6.80106	-7.41141	-6.62667	-7.4986	-7.4986	-7.84738	-7.67299	-7.67299	-7.5858	-8.45773	-7.32422	-8.37054	-8.02176	-8.37054	-7.67299	-8.19615	-8.28334	-8.89369	-8.89369	-8.98089
0.487	-6.45229	-6.97545	-6.80106	-6.19071	-7.23703	-7.23703	-7.67299	-8.02176	-7.84738	-7.67299	-8.19615	-8.10896	-8.19615	-8.37054	-8.19615	-8.71931	-9.32966	-8.98089	-8.89369	-8.19615	-9.24247
0.488	-6.62667	-6.36509	-7.41141	-7.06264	-7.4986	-6.80106	-7.14983	-6.71387	-7.67299	-7.32422	-7.84738	-7.67299	-8.10896	-8.37054	-8.54492	-8.63212	-8.8065	-8.54492	-8.71931	-9.06808	-9.85282
0.489	-7.06264	-6.01632	-6.71387	-6.97545	-6.80106	-7.23703	-7.4986	-6.71387	-7.84738	-7.23703	-7.41141	-7.5858	-8.37054	-8.63212	-8.10896	-8.45773	-8.28334	-8.8065	-8.54492	-8.54492	-10.0272
0.49	-6.19071	-6.97545	-6.97545	-5.92913	-7.14983	-7.14983	-7.5858	-7.32422	-7.84738	-7.06264	-7.41141	-8.37054	-8.19615	-8.89369	-8.28334	-8.37054	-8.8065	-8.37054	-8.8065	-8.37054	-9.59124
0.491	-6.71387	-6.01632	-7.23703	-7.06264	-6.36509	-7.06264	-7.4986	-7.4986	-7.5858	-7.76018	-7.67299	-8.10896	-8.19615	-8.02176	-8.37054	-8.63212	-8.8065	-8.8065	-8.63212	-8.89369	-9.59124
0.492	-6.19071	-6.2779	-6.71387	-6.97545	-7.23703	-7.06264	-8.10896	-7.23703	-7.41141	-7.67299	-7.67299	-7.84738	-8.02176	-8.45773	-8.45773	-8.45773	-8.45773	-9.50405	-8.98089	-9.24247	-9.41685
0.493	-6.71387	-6.53948	-6.97545	-6.88825	-7.14983	-7.14983	-8.19615	-7.06264	-7.14983	-7.67299	-7.67299	-7.4986	-8.19615	-8.54492	-8.19615	-8.28334	-9.24247	-8.8065	-9.06808	-8.8065	-9.50405
0.494	-6.62667	-6.62667	-6.80106	-7.06264	-7.84738	-7.76018	-7.93457	-7.5858	-7.4986	-8.19615	-7.93457	-8.37054	-8.8065	-9.59124	-8.45773	-8.02176	-8.10896	-8.63212	-8.98089	-9.15527	-9.94001
0.495	-6.71387	-6.71387	-6.88825	-6.62667	-7.67299	-7.41141	-7.23703	-7.41141	-7.76018	-7.14983	-7.93457	-8.8065	-8.54492	-8.8065	-8.89369	-8.19615	-8.89369	-8.63212	-9.59124	-9.32966	-8.63212
0.496	-6.97545	-6.45229	-6.53948	-6.80106	-7.67299	-7.23703	-7.84738	-7.84738	-7.4986	-7.84738	-8.19615	-8.10896	-8.28334	-7.41141	-8.45773	-8.89369	-8.63212	-8.89369	-9.24247	-9.41685	-9.32966
0.497	-6.80106	-6.36509	-6.80106	-6.53948	-7.84738	-7.06264	-8.28334	-7.32422	-7.93457	-7.5858	-8.19615	-8.02176	-7.93457	-8.63212	-8.45773	-8.45773	-8.54492	-7.93457	-8.28334	-9.24247	-9.67843
0.498	-6.80106	-7.06264	-7.14983	-7.32422	-7.14983	-7.76018	-7.67299	-7.06264	-7.5858	-7.76018	-7.67299	-8.10896	-8.71931	-8.02176	-7.41141	-8.19615	-9.32966	-9.41685	-9.06808	-9.67843	-9.76563
0.499	-6.71387	-7.06264	-7.93457	-7.14983	-7.23703	-7.14983	-8.02176	-7.84738	-7.93457	-8.10896	-8.54492	-7.76018	-7.67299	-8.28334	-8.8065	-8.45773	-8.89369	-7.67299	-8.98089	-8.8065	-9.06808
0.5	-6.53948	-6.71387	-7.23703	-6.71387	-6.80106	-8.02176	-7.76018	-7.93457	-7.93457	-7.32422	-7.93457	-8.02176	-7.76018	-8.37054	-8.71931	-8.54492	-8.98089	-9.06808	-8.89369	-9.06808	-8.8065
0.501	-6.2779	-6.71387	-7.14983	-7.41141	-7.4986	-7.32422	-6.80106	-7.5858	-8.19615	-7.84738	-7.67299	-7.32422	-9.06808	-8.45773	-8.54492	-8.37054	-8.89369	-8.19615	-8.71931	-8.71931	-9.41685
0.502	-6.45229	-7.4986	-6.97545	-6.80106	-6.80106	-7.41141	-7.23703	-6.53948	-7.32422	-7.06264	-8.10896	-7.93457	-8.28334	-8.28334	-8.37054	-8.37054	-8.71931	-8.54492	-8.8065	-8.10896	-9.24247
0.503	-5.66755	-6.80106	-7.06264	-6.62667	-6.36509	-7.67299	-7.06264	-7.84738	-7.67299	-7.32422	-7.41141	-8.19615	-9.32966	-8.10896	-8.10896	-8.45773	-8.54492	-8.10896	-8.71931	-8.19615	-9.32966
0.504	-6.71387	-7.23703	-6.62667	-7.14983	-7.32422	-6.97545	-7.23703	-7.32422	-7.5858	-7.76018	-7.76018	-7.5858	-7.32422	-7.5858	-8.19615	-8.28334	-8.37054	-8.63212	-9.59124	-8.8065	-9.94001
0.505	-6.53948	-6.71387	-5.84194	-7.14983	-6.36509	-7.23703	-6.88825	-7.32422	-7.67299	-8.45773	-7.41141	-7.14983	-8.28334	-8.02176	-8.54492	-8.63212	-8.71931	-8.28334	-9.50405	-8.54492	-9.59124
0.506	-6.97545	-6.71387	-7.4986	-7.5858	-6.19071	-7.67299	-7.32422	-7.23703	-7.93457	-8.02176	-7.41141	-8.10896	-8.54492	-8.71931	-8.37054	-8.89369	-8.19615	-8.02176	-8.89369	-8.8065	-9.06808
0.507	-6.71387	-6.2779	-6.10352	-6.97545	-6.71387	-7.32422	-7.23703	-8.02176	-8.02176	-7.14983	-7.4986	-7.84738	-7.93457	-8.28334	-8.10896	-8.19615	-8.28334	-8.63212	-8.37054	-8.98089	-8.71931
0.508	-6.2779	-6.10352	-6.01632	-7.14983	-6.80106	-6.53948	-8.19615	-7.4986	-7.32422	-7.76018	-7.84738	-7.32422	-7.76018	-8.10896	-8.71931	-8.98089	-8.71931	-8.98089	-8.89369	-8.8065	-9.67843
0.509	-6.2779	-7.32422	-7.32422	-7.06264	-6.88825	-7.32422	-7.67299	-6.97545	-8.02176	-8.10896	-7.5858	-7.67299	-8.10896	-9.41685	-8.89369	-7.93457	-8.98089	-8.71931	-9.41685	-8.54492	-9.32966
0.51	-6.53948	-7.23703	-6.19071	-7.76018	-6.62667	-6.71387	-8.19615	-8.02176	-7.41141	-7.84738	-7.23703	-8.10896	-7.84738	-7.93457	-8.89369	-8.19615	-8.71931	-9.32966	-9.94001	-8.89369	-9.24247
0.511	-6.53948	-6.97545	-7.23703	-6.97545	-7.4986	-7.5858	-7.76018	-7.32422	-8.02176	-7.06264	-7.93457	-7.76018	-8.63212	-8.37054	-9.32966	-8.45773	-8.19615	-9.15527	-9.06808	-8.28334	-9.76563
0.512	-6.19071	-5.84194	-6.2779	-6.88825	-7.06264	-7.41141	-7.41141	-6.97545	-7.93457	-7.84738	-8.37054	-8.02176	-8.19615	-8.54492	-8.71931	-9.24247	-9.41685	-8.02176	-9.32966	-9.41685	-9.41685
0.513	-7.06264	-6.2779	-6.36509	-6.88825	-7.41141	-6.88825	-7.41141	-7.32422	-7.5858	-7.32422	-8.28334	-7.32422	-8.02176	-8.63212	-8.45773	-8.89369	-9.06808	-8.54492	-9.50405	-9.06808	-8.89369
0.514	-7.32422	-6.62667	-7.06264	-6.88825	-6.53948	-7.14983	-8.37054	-6.97545	-8.19615	-7.5858	-7.32422	-7.4986	-8.28334	-8.98089	-7.93457	-8.02176	-9.32966	-8.19615	-9.67843	-8.8065	-9.67843
0.515	-6.88825	-7.32422	-7.06264	-6.97545	-7.23703	-6.97545	-7.41141	-7.14983	-7.67299	-7.5858	-7.5858	-8.19615	-7.32422	-8.54492	-8.8065	-8.63212	-8.8065	-9.06808	-8.8065	-8.10896	-9.15527
