# Supplementary material for: Evidence that the TRPV1 S1-S4 membrane domain contributes to thermosensing
Source: Nat Commun. 2020 Aug 20;11:4169. doi: 10.1038/s41467-020-18026-2 (PMC7441067; doi:10.1038/s41467-020-18026-2)
Supplement: Supplementary file 5 — Additional Source Data [file 41467_2020_18026_MOESM5_ESM.zip › Nat_Commun_Source_Data_Final/FigS1/panel b/Arizona State University MSB-3799 081114.xlsx]

## Sheet: All
Identified Proteins (15)	Accession Number	Molecular Weight	18220 SpC	18221 SpC
hTRPV1-VSD	hTRPV1-VSD	19 kDa	0	139
hPIRT	hPIRT	16 kDa	138	17
30S ribosomal protein S5 OS=Escherichia coli GN=rpsE PE=1 SV=1	tr|C3SR27|C3SR27_ECOLX	18 kDa	29	9
50S ribosomal protein L13 OS=Escherichia coli GN=rplM PE=3 SV=1	tr|C3SRX7|C3SRX7_ECOLX	16 kDa	10	7
50S ribosomal protein L2 OS=Escherichia coli GN=rplB PE=3 SV=1	tr|C3SQV7|C3SQV7_ECOLX	30 kDa	10	5
30S ribosomal protein S7 OS=Escherichia coli GN=rpsG PE=3 SV=1	tr|C3SQS2|C3SQS2_ECOLX	18 kDa	5	5
Ferric uptake regulation protein OS=Escherichia coli GN=fur PE=4 SV=1	tr|C3TJ07|C3TJ07_ECOLX	17 kDa	4	5
Lipopolysaccharide core heptose(II)-phosphate phosphatase OS=Escherichia coli GN=ais PE=3 SV=1	tr|E2QPB7|E2QPB7_ECOLX	22 kDa	16	3
Major outer membrane lipoprotein OS=Escherichia coli GN=lpp PE=3 SV=1	tr|C3T887|C3T887_ECOLX	8 kDa	0	3
N-acetylmuramoyl-L-alanine amidase amiA OS=Escherichia coli GN=amiA PE=4 SV=1	tr|E2QPR8|E2QPR8_ECOLX	31 kDa	5	0
RNA-binding protein Hfq OS=Escherichia coli GN=hfq PE=3 SV=1	tr|C1IFD2|C1IFD2_ECOLX	11 kDa	4	0
30S ribosomal protein S12 OS=Escherichia coli GN=rpsL PE=1 SV=1	tr|C3SQR7|C3SQR7_ECOLX	14 kDa	4	0
NADH-quinone oxidoreductase subunit A OS=Escherichia coli GN=nuoA PE=3 SV=1	tr|C3T2B2|C3T2B2_ECOLX	16 kDa	3	0
50S ribosomal protein L17 OS=Escherichia coli GN=rplQ PE=3 SV=1	tr|C3SR72|C3SR72_ECOLX	14 kDa	2	0
Pseudouridine synthase OS=Escherichia coli GN=rsuA PE=3 SV=1	tr|C3T3I7|C3T3I7_ECOLX	26 kDa	2	0
