# Supplementary material for: Evidence that the TRPV1 S1-S4 membrane domain contributes to thermosensing
Source: Nat Commun. 2020 Aug 20;11:4169. doi: 10.1038/s41467-020-18026-2 (PMC7441067; doi:10.1038/s41467-020-18026-2)
Supplement: Supplementary file 5 — Additional Source Data [file 41467_2020_18026_MOESM5_ESM.zip › Nat_Commun_Source_Data_Final/FigS8/panel b/FigS8b_hV1-S1S4_1D/audita.txt]

##TITLE= Audit trail, TOPSPIN		Version 3.2
##JCAMPDX= 5.01
##ORIGIN= Bruker BioSpin GmbH
##OWNER= nmr
$$ /opt/topspin3.2pl2/data/Wade/20150319-15N-hV1-VSD-LPPG-Cleaved/1/audita.txt
##AUDIT TRAIL=  $$ (NUMBER, WHEN, WHO, WHERE, PROCESS, VERSION, WHAT)
(   1,<2015-03-19 13:46:39.324 -0700>,<nmr>,<B10062544>,<go>,<TOPSPIN 3.2>,
      <created by zg
	started at 2015-03-19 13:44:22.846 -0700,
	POWCHK enabled, PULCHK disabled,
       configuration hash MD5:
       00 23 DD 23 C6 1D 9D 44 45 38 20 7C 07 BC B2 D6
       data hash MD5: 27172
       3D 39 4E 1C 7F 53 61 8D 1F 67 06 64 81 04 C5 A9>)
##END=

$$ hash MD5
$$ 2C B9 F0 11 A9 25 4B C1 3E 8A 5B 4B 30 31 52 9A
