# Supplementary material for: Evidence that the TRPV1 S1-S4 membrane domain contributes to thermosensing
Source: Nat Commun. 2020 Aug 20;11:4169. doi: 10.1038/s41467-020-18026-2 (PMC7441067; doi:10.1038/s41467-020-18026-2)
Supplement: Supplementary file 5 — Additional Source Data [file 41467_2020_18026_MOESM5_ESM.zip › Nat_Commun_Source_Data_Final/FigS8/panel b/FigS8b_hV1-S1S4_1D/pdata/1/auditp.txt]

##TITLE= Audit trail, TOPSPIN		Version 3.2
##JCAMPDX= 5.01
##ORIGIN= Bruker BioSpin GmbH
##OWNER= nmr
$$ /opt/topspin3.2pl2/data/Wade/20150319-15N-hV1-VSD-LPPG-Cleaved/1/pdata/1/auditp.txt
##AUDIT TRAIL=  $$ (NUMBER, WHEN, WHO, WHERE, PROCESS, VERSION, WHAT)
(   1,<2015-03-19 13:46:39.324 -0700>,<nmr>,<B10062544>,<go>,<TOPSPIN 3.2>,
      <created by zg
	started at 2015-03-19 13:44:22.846 -0700,
	POWCHK enabled, PULCHK disabled,
       configuration hash MD5:
       00 23 DD 23 C6 1D 9D 44 45 38 20 7C 07 BC B2 D6
       data hash MD5: 27172
       3D 39 4E 1C 7F 53 61 8D 1F 67 06 64 81 04 C5 A9>)
(   2,<2015-03-19 13:46:45.869 -0700>,<nmr>,<B10062544>,<proc1d>,<TOPSPIN 3.2>,
      <Start of raw data processing
       efp LB = 0.3 FT_mod = 6 PKNL = 1 PHC0 = -181.1 PHC1 = 0 SI = 32K 
       data hash MD5: 32K
       D6 A8 AE 10 62 32 07 17 F5 36 F6 3C 34 54 12 48>)
##END=

$$ hash MD5
$$ 85 B9 92 8A C3 2D 59 C9 42 B4 A1 A2 58 7D 52 E3
