# Supplementary material for: Evidence that the TRPV1 S1-S4 membrane domain contributes to thermosensing
Source: Nat Commun. 2020 Aug 20;11:4169. doi: 10.1038/s41467-020-18026-2 (PMC7441067; doi:10.1038/s41467-020-18026-2)
Supplement: Supplementary file 5 — Additional Source Data [file 41467_2020_18026_MOESM5_ESM.zip › Nat_Commun_Source_Data_Final/FigS8/panel b/FigS8b_hV1-S1S4_1D/shimvalues]

# Thu Mar 19 13:46:40 2015
#$$PROBEID=34
#$$PROBEINFO=5 mm CPTCI 1H/19F-13C/15N/D Z-GRD Z131196/0001
#$$PICSINFO=Z131196_0001_34.par
#$$SHIMID=292722
#
# Active Shim Gradients
#
Z           		-2284           
Z2          		1845            
Z3          		2430            
Z4          		-13238          
Z5          		-288            
Z6          		17039           
Z7          		2000            
Z8          		-30000          
X           		-8400           
XZ          		84              
XZ2         		396             
XZ3         		568             
XZ4         		1392            
XZ5         		-9095           
Y           		-3117           
YZ          		-4235           
YZ2         		-492            
YZ3         		1847            
YZ4         		-3539           
YZ5         		-10639          
XY          		-12782          
XYZ         		-990            
XYZ2        		3387            
XYZ3        		-583            
XYZ4        		-5701           
XYZ5        		700             
(X2-Y2)     		-4892           
(X2-Y2)Z    		-2837           
(X2-Y2)Z2   		157             
(X2-Y2)Z3   		-293            
(X2-Y2)Z4   		500             
(X2-Y2)Z5   		3100            
X3          		-1709           
X3Z         		-1161           
Y3          		2432            
Y3Z         		743             
#
# Lock Parameter
#
FIELD		8871.034
LOCKPHASE		302.100 
LOCKPOWER		-18.000 
LOCKGAIN		138.400 
LOCKDC		-75.000 
LOCKSHIFT		4.700   
LOOPGAIN		-5.000  
LOOPTIME		0.350   
LOOPFILTER		100.000 
#
IEEE64_VERSION_CODE 1
#
# Shim currents 
#
SHIM_SETTING [1 ]  -139.39776725   
SHIM_SETTING [2 ]  10567.61289601  
SHIM_SETTING [3 ]  895.98752934    
SHIM_SETTING [4 ]  -37002.74120791 
SHIM_SETTING [5 ]  12970.53007389  
SHIM_SETTING [6 ]  13821.10669038  
SHIM_SETTING [7 ]  -20490.36619382 
SHIM_SETTING [8 ]  -26443.05079063 
SHIM_SETTING [9 ]  354.02679121    
SHIM_SETTING [10]  -1782.89213163  
SHIM_SETTING [11]  0.00000000      
SHIM_SETTING [12]  1688.85600000   
SHIM_SETTING [13]  3174.24300000   
SHIM_SETTING [14]  -265.79500000   
SHIM_SETTING [15]  -8901.69121883  
SHIM_SETTING [16]  -3784.84522147  
SHIM_SETTING [17]  -12607.81161049 
SHIM_SETTING [18]  -7488.88388403  
SHIM_SETTING [19]  -11702.80791634 
SHIM_SETTING [20]  5653.52377837   
SHIM_SETTING [21]  -4915.75135858  
SHIM_SETTING [22]  -635.91435858   
SHIM_SETTING [23]  -6283.56264657  
SHIM_SETTING [24]  -4730.47364657  
SHIM_SETTING [25]  578.35698371    
SHIM_SETTING [26]  -3767.07401629  
SHIM_SETTING [27]  -1392.27300000  
SHIM_SETTING [28]  -11714.92286859 
SHIM_SETTING [29]  -10089.94365073 
SHIM_SETTING [30]  -9882.10565073  
SHIM_SETTING [31]  -5512.29306661  
SHIM_SETTING [32]  798.97784175    
SHIM_SETTING [33]  -8742.45210730  
SHIM_SETTING [34]  -6313.64110730  
SHIM_SETTING [35]  -9657.24692037  
SHIM_SETTING [36]  -9466.41592037  
SHIM_SETTING [37]  6033.61948443   
SHIM_SETTING [38]  -14132.96508289 
SHIM_SETTING [39]  6991.56494004   
SHIM_SETTING [40]  0.00000000      
