# Supplementary material for: Evidence that the TRPV1 S1-S4 membrane domain contributes to thermosensing
Source: Nat Commun. 2020 Aug 20;11:4169. doi: 10.1038/s41467-020-18026-2 (PMC7441067; doi:10.1038/s41467-020-18026-2)
Supplement: Supplementary file 5 — Additional Source Data [file 41467_2020_18026_MOESM5_ESM.zip › Nat_Commun_Source_Data_Final/FigS8/panel b/FigS8b_hV1-S1S4_1D/specpar]

##TITLE= Parameter file, TOPSPIN		Version 3.2
##JCAMPDX= 5.0
##DATATYPE= Parameter Values
##NPOINTS= 2645	$$ modification sequence number
##ORIGIN= Bruker BioSpin GmbH
##OWNER= nmrsu
$$ 2015-01-30 16:02:21.987 -0700  nmr@B10062544
$$ /opt/topspin3.2.5/conf/instr/spect/specpar
$$ process /opt/topspin3.2.5/prog/mod/cprserver
##$ANCIEN= (0..7)
0 0 0 0 0 0 0 0
##$BF1= 100.13
##$BF2= 100.13
##$BF3= 100.13
##$DEC= 1
##$DECB= 1
##$DEF19F= yes
##$DEFRSEL= yes
##$HPMOD= (0..7)
0 0 0 0 0 0 0 0
##$HPPRECH= (0..15)
-1 -1 -1 -1 -1 -1 -1 -1 -1 -1 -1 -1 -1 -1 -1 -1
##$LOCSW19F= -1
##$LOCSW2H= 1
##$NUC1= 1
##$NUC2= 10
##$NUC3= 12
##$NUC4= 0
##$NUC5= 0
##$NUC6= 0
##$NUC7= 0
##$NUC8= 0
##$NUCARR= (0..123)
850.275 850.275 130.522389484 906.937104928 647.734707952 125.127200236
330.449149942 119.479052986 91.350638059 272.802009928 213.801818805 61.422888184
86.157617508 115.267164757 800.05785203 67.123225314 224.913892725 52.050731996
221.554957862 168.925724264 344.197629041 65.267109 83.30917075 69.346090744
39.677003026 21.778136089 57.22375408 206.546651804 47.934542218 47.947321852
84.77504485 223.647391107 48.061760364 210.77652335 27.530016889 201.745378454
75.98100764 225.454438051 241.509500656 53.200031708 204.077512723 259.305849936
29.660270366 145.589306188 162.160307161 44.364985736 213.027728445 229.629670924
32.7151809 82.093566593 278.213840248 36.84940501 41.665158544 79.04409782
208.114754467 55.411792546 56.574705161 191.382668896 39.156447665 43.885830265
27.093562229 38.909434275 34.417593002 39.567827716 180.38992257 188.703018731
185.919048326 186.31760623 278.19934306 302.972190212 317.072921238 203.475713587
110.188982347 222.51477379 268.259798365 170.118651587 236.463059011 70.095999283
111.52327639 84.470204257 94.490448552 112.187834325 120.106794013 260.354205
46.3399875 28.56924 35.4564675 29.24946 211.378365 93.360195 26.1034425
34.2660825 204.40611 29.24946 40.983255 181.448685 24.48792 70.4877975
148.792224091 40.99175775 96.965361 69.13586025 34.07051925 21.40142175
101.9445714 35.425747064 191.52104265 193.4511669 19.40608991 66.02725485
14.6077245 15.90864525 182.781780156 14.70125475 152.291241761 56.216637353
485.7042888 490.471253554 177.882623147 136.633138542 15.65696385 100 100
100
##$OBS= 1
##$OFFSF= (0..7)
0 0 0 0 0 0 0 0
##$OFFSH= (0..7)
3999.00000002162 2279.60000006533 0 0 0 0 0 0
##$OFFSX= (0..7)
7483.10000000174 10338.8999999936 0 0 0 0 0 0
##$OFFSXAS= (0..7)
0 0 0 0 0 0 0 0
##$OFSF1= 0
##$OFSF2= 0
##$OFSH1= 0
##$OFSH2= 0
##$OFSH3= 0
##$OFSX1= 0
##$OFSX2= 0
##$OFSY= 0
##$PACOIL= (0..15)
0 0 0 0 0 0 0 0 0 0 0 0 0 0 0 0
##$PRECHAN= (0..15)
-1 4 5 0 -1 -1 -1 -1 -1 -1 -1 -1 -1 -1 -1 -1
##$RECPRE= (0..15)
-1 0 -1 -1 -1 -1 -1 -1 -1 -1 -1 -1 -1 -1 -1 -1
##$RECSEL= (0..15)
0 0 0 0 1 0 0 0 0 0 0 0 0 0 0 0
##$SELREC= (0..9)
0 0 0 0 0 0 0 0 0 0
##$SFO1= 850.275
##$SFO2= 213.801819
##$SFO3= 86.157618
##$SFO4= 850.275
##$SFO5= 850.275
##$SFO6= 850.275
##$SFO7= 850.275
##$SFO8= 850.275
##$TY= (0..123)
0 0 0 0 0 0 0 0 0 0 0 0 0 0 0 0 0 0 0 0 0 0 0 0 0 0 0 0 0 0 0 0 0 0 0 0
0 0 0 0 0 0 0 0 0 0 0 0 0 0 0 0 0 0 0 0 0 0 0 0 0 0 0 0 0 0 0 0 0 0 0 0
0 0 0 0 0 0 0 0 0 0 0 0 0 0 0 0 0 0 0 0 0 0 0 0 0 0 0 0 0 0 0 0 0 0 0 0
0 0 0 0 0 0 0 0 0 0 0 0 0 0 0 0
##END=
