# Supplementary material for: Evidence that the TRPV1 S1-S4 membrane domain contributes to thermosensing
Source: Nat Commun. 2020 Aug 20;11:4169. doi: 10.1038/s41467-020-18026-2 (PMC7441067; doi:10.1038/s41467-020-18026-2)
Supplement: Supplementary file 5 — Additional Source Data [file 41467_2020_18026_MOESM5_ESM.zip › Nat_Commun_Source_Data_Final/FigS8/panel b/FigS8b_hV1-S1S4_1D/uxnmr.info]

CONFIGURATION INFORMATION
=========================

Path         : /opt/topspin3.2.5/conf/instr/spect/uxnmr.info
Date         : Fri Sep 26 09:29:02 2014
Release      : TOPSPIN Version 3.2-pl5
Installed in : /opt/topspin3.2.5
Host         : B10062544
OS           : CentOS release 5.10 (Final)
CPU          : Intel(R) Xeon(R) CPU W3505 @ 2.53GHz (2 cores at 1596 MHz)
User         : nmr (NMR User)
Description  : Avance III 850
Location     : Phoenix AZ
System       : Avance III NMR spectrometer
1H-frequency : 850.27 MHz
Order Number : 10064839
Configured in: /opt/topspin3.2.5/conf/instr/spect

IPSO: connected to spectrometer subnet
- TCP/IP address = 149.236.99.253
- Tctrl : 1
- Fctrls: 4
- Gctrl1: without digital preemphasis
- Rctrl : none
- FREDs : none
- DPP : none

DRU: AQS DRU-E Z102520/02968 ECL 06.02
- TCP/IP address = 149.236.99.89
- Firmware Version = 130419
- DRU controls AQS-Rack and HPPR/2

AQS: connected to 149.236.99.89:/dev/tty10
  _Slot_ SBSB _____________________Board_____________________
  Number Addr Type HW-VS FW-VS ID  ECL Name   Description
  -----------------------------------------------------------
     2   0x10 0x53   0x5    CD  R  0.0 REC-1  AQS RXAD/2 1000 Z130589/7 ECL 00.00
     3   0x34 0xda   0x1        X  0.0 REF-1  
     4   0x24 0x33     0        S  0.0 SGU-1  AQS SGU/3 1200 (2CH) Z117130/00005 ECL 00.00 FPGA-Vs=20130829
     5   0x26 0x33     0        S  0.0 SGU-2  AQS SGU/3 1200 (2CH) Z117130/00007 ECL 00.00 FPGA-Vs=20130829
    13   0xa0 0x93     0        V  0.0 PS-1   
    14   0xa1 0x91     0        V  1.1 PS-2   AQS PSM-D Power Supply Module
    --   0x20 0xd8     0        B  1.1 MASTER AQS/3+ Chassis
     1   0x20  0x7     0        B      MASTER AQS Rack Master
  Logical Receiver/SGU configuration:


Router: none installed


Transmitters at the spectrometer subnet:
----------------------------------------
BLA_W1345094_0099 W1345094/0099 ECL 11:
- TCP/IP address = 149.236.99.252
- Firmware VS    = 20120627
- Amplifier      = BLA2X500 E 6-365MHZ INR: W1345094/0099 ECL 11
- Router         = BLMMR32 RF AMPLIFIER MODULE: W1345204/1485 ECL 20
- Controller     = BLA CONTROL BOARD 6 2CH: W1522050/6542 ECL 50
BLA_W1345505_0030 W1345505/0030 ECL 22:
- TCP/IP address = 149.236.99.251
- Firmware VS    = 20120627
- Amplifier      = BLAH500 E 700-900MHZ INR: W1345505/0030 ECL 22
- Router         = BLMMR31 RF AMPLIFIER MODULE: W1345212/2063 ECL 20
- Controller     = BLA CONTROL BOARD 6 2CH: W1522050/6636 ECL 50
BLA_W1345093_0571 W1345093/0571 ECL 12:
- TCP/IP address = 149.236.99.249
- Firmware VS    = 20120627
- Amplifier      = BLAX500 E 6-365MHZ INR: W1345093/0571 ECL 12
- Router         = BLMMR31 RF AMPLIFIER MODULE: W1345212/2198 ECL 20
- Controller     = BLA CONTROL BOARD 6 2CH: W1522050/6885 ECL 50
LTRX Z109894/00015 ECL 00.02:
- TCP/IP address = 149.236.99.20
- Amplifier      = BSMS/2 LOCK TRANSCEIVER 850: Z109894/00015 ECL 00.02

BSMS: BSMS/2 connected to ethernet
- TCP/IP address = 149.236.99.20
- ELCB firmware version = 20130627
- GAB current limits = 0.0/X, 0.0/Y, 10.0/Z (in A)
- SCB channels = 40
- Shim System = BOSS3-SB
- L-TRX = BSMS/2 LOCK TRANSCEIVER 850: Z109894/00015 ECL 00.02
- Lock: on L-TRX board
- VTU_SPB = BSMS/2 SPB-E SENSOR & PNEUMATIC BD: Z115192/00212 ECL 04.00
- VTU_VPSB1 = BSMS/2 VARIABLE POWER SUPPLY BD: Z115193/01089 ECL 01.03

VTU: in BSMS/2 connected to ethernet
- TCP/IP address = 149.236.99.20

Cryo Controller CRCO: device connected to 149.236.99.253:/dev/tty05

Bruker Magnet Pump Control BMPC: device connected to 149.236.99.253:/dev/tty04

MAS2 control unit: connected to 149.236.99.253:/dev/tty01
MAS2: device not yet configured
MAS1: device could not be configured

Preamplifiers :
HPPR: - HPPR/2 preamplifier connected to 149.236.99.89:/dev/tty10
    Type      : HPPR/2
    Controller: Application firmware = c.
                no LED display for tuning and matching
    Module  1 : HPLNA 19F1H (virtual 50 Ohm reference: 99.9%/-0.0deg, reflection meter)
                 PN=Z105203, SN=00035 from 20120327
    Module  2 : 2H
                 PN=Z104078, SN=00024 from 20120607
    Module  3 : XBB31P 2HS
                 PN=Z104077, SN=00024 from 20120613
    Module  4 : XBB31P 2HS
                 PN=Z104077, SN=00025 from 20120613
    Module  5 : 13C
                 PN=Z107393, SN=00018 from 20120611
    Module  6 : 15N
                 PN=Z107394, SN=00018 from 20120612


Frequency generation:
- F1: for SGU
- F2: for SGU
- F3: for SGU
- F4: for SGU


RF cable connections (detected by 'confamp')
--------------------------------------------------------------------
SGU1 NORM output -> input 1 of transmitter 1 (BLA2X500 E 6-365MHZ INR W1345094/0099 at TCP/IP 149.236.99.252)
SGU1 AUX  output -> input 1 of transmitter 4 (BSMS/2 LOCK TRANSCEIVER 850 Z109894/00015 at TCP/IP 149.236.99.20)
SGU2 NORM output -> input 1 of transmitter 2 (BLAH500 E 700-900MHZ INR W1345505/0030 at TCP/IP 149.236.99.251)
SGU2 AUX  output -> TUNE signal input of HPPR
SGU3 NORM output -> input 2 of transmitter 1 (BLA2X500 E 6-365MHZ INR W1345094/0099 at TCP/IP 149.236.99.252)
SGU3 AUX  output -> input 3 of transmitter 1 (BLA2X500 E 6-365MHZ INR W1345094/0099 at TCP/IP 149.236.99.252)
SGU4 NORM output -> input 2 of transmitter 2 (BLAH500 E 700-900MHZ INR W1345505/0030 at TCP/IP 149.236.99.251)
SGU4 AUX  output -> input 1 of transmitter 3 (BLAX500 E 6-365MHZ INR W1345093/0571 at TCP/IP 149.236.99.249)

Blanking cable connections (detected by 'confamp')
--------------------------------------------------------------------
transmitter 1 (BLA2X500 E 6-365MHZ INR W1345094/0099 at TCP/IP 149.236.99.252) amplifier X-500W uses blanking 1
transmitter 1 (BLA2X500 E 6-365MHZ INR W1345094/0099 at TCP/IP 149.236.99.252) amplifier X-500W uses blanking 3
transmitter 2 (BLAH500 E 700-900MHZ INR W1345505/0030 at TCP/IP 149.236.99.251) amplifier 1H-500W uses blanking 2
transmitter 2 (BLAH500 E 700-900MHZ INR W1345505/0030 at TCP/IP 149.236.99.251) amplifier 1H-50W uses blanking 2
transmitter 3 (BLAX500 E 6-365MHZ INR W1345093/0571 at TCP/IP 149.236.99.249) amplifier X-500W uses blanking 4
transmitter 4 (BSMS/2 LOCK TRANSCEIVER 850 Z109894/00015 at TCP/IP 149.236.99.20) amplifier 2H-5W uses blanking 7
